# Supplementary material for: Shapley additive explanations based feature selection reveals CXCL14 as a key immune-related gene in predicting idiopathic pulmonary fibrosis
Source: Front Med (Lausanne). 2025 Aug 6;12:1608078. doi: 10.3389/fmed.2025.1608078 (PMC12364669; doi:10.3389/fmed.2025.1608078)
Supplement: Supplementary file 2 [file Table_2.xlsx]

## Sheet: diff
id	logFC	AveExpr	t	P.Value	adj.P.Val	B
MMP7	3.02558592887341	8.08335145146374	8.7043888429465	1.06847642884434e-13	1.84151912511322e-09	20.6206332032023
CXCL14	2.26086512966317	6.15958324680879	8.50603545616581	2.80604006463688e-13	2.30948562351128e-09	19.7037629304262
NECAB1	-1.17416	2.38773257761758	-8.43207	4.01999238209099e-13	2.30948562351128e-09	19.3622869576851
MDK	1.75291492322602	4.1075934172033	8.36063592755047	5.68656023255165e-13	2.45019664020069e-09	19.0328122258128
CDH3	1.98914427547811	5.88691341719231	8.03776653422079	2.71399686296615e-12	9.35514718664433e-09	17.5476477870136
EDNRB	-1.47975	4.4714	-7.74182	1.12742618814436e-11	2.89658462566254e-08	16.193905467357
SCG5	1.63980936184979	2.23792982358901	7.73294096703915	1.17644864401728e-11	2.89658462566254e-08	16.1534407234295
COL17A1	1.91755940142513	3.65110502006154	7.59658453119842	2.25955147672199e-11	4.86792121266294e-08	15.532928325806
SULF1	1.66058232634185	5.80268609356593	7.33802139524409	7.73663580774223e-11	1.22068276248848e-07	14.3627234792153
KRT17	2.5931680356687	4.0279353073989	7.33654889552809	7.79083863497142e-11	1.22068276248848e-07	14.3560857365254
CD24	1.56294334182032	4.83327731347582	7.31008493589984	8.83185732789245e-11	1.26847550871855e-07	14.2368459181915
LRRN1	1.67279758658929	3.37638558394725	7.19069423695541	1.5530387619117e-10	2.05897100473448e-07	13.7002297162496
FHL2	1.47263685864937	4.96056560705165	7.12186541212277	2.14800826008694e-10	2.47549950108828e-07	13.391904250329
SMO	1.03686482297618	3.30598296078791	7.10750871007848	2.2981138391304e-10	2.47549950108828e-07	13.3276914236528
HPCAL1	-1.228	4.12253588361648	-7.06615	2.79121630942311e-10	2.82980077017102e-07	13.1429043957827
UBD	2.23745809736703	6.12009383347473	7.02958976210984	3.3136797341963e-10	3.17284834549296e-07	12.9798039716983
TTN	-1.21126	2.9715062600978	-6.99424	3.91081752222038e-10	3.54752315765622e-07	12.8223129316248
WNT10A	1.42824780597795	3.94968138894066	6.89377090068581	6.25451145234915e-10	5.15687268387246e-07	12.3760214244289
KRT14	1.61593001963668	3.84417	6.87326976010707	6.88181443162556e-10	5.15687268387246e-07	12.2851853357384
COMP	1.62837809197685	5.5552889901956	6.82171165263466	8.74851893511456e-10	5.79925860948844e-07	12.0571062155627
PLLP	-1.03171	3.74530184373846	-6.784	1.04239968614732e-09	6.65398466324037e-07	11.8905972742496
CCDC85A	-1.1218	4.03169593384176	-6.70758	1.48536155545237e-09	9.14293086007916e-07	11.554116549894
HS6ST1	1.08197689286933	4.44739351161978	6.69059234151322	1.6067171445907e-09	9.54097585616985e-07	11.4795030794475
PROM2	1.31706467153872	3.94968055844725	6.64585868016361	1.97535160084758e-09	1.03167226789722e-06	11.2832758193119
CSF3R	-1.38647	5.1635604210044	-6.60289	2.40780270869796e-09	1.15526187846581e-06	11.0952
ODAM	-1.50257	2.89451425367912	-6.60242	2.41307964170404e-09	1.15526187846581e-06	11.0931430654692
PDLIM4	1.08832758075951	4.25685702268132	6.59432029197778	2.50470295000789e-09	1.16168675401966e-06	11.057745233103
S100A2	2.54024470489592	7.5950892306044	6.57244600565731	2.76975231914269e-09	1.16168675401966e-06	10.9622042890426
COL14A1	1.10766254671243	4.1797496481956	6.57138290174745	2.78331800430879e-09	1.16168675401966e-06	10.9575637129086
HS6ST2	1.01728079736144	2.45538543269011	6.56816051208858	2.82483994212586e-09	1.16168675401966e-06	10.9434991727681
TMEM45A	1.81093170507294	5.01538523750769	6.56769287308108	2.83091637184947e-09	1.16168675401966e-06	10.9414582985639
UGT1A6	2.11053337262894	3.86348991320549	6.54623389302035	3.12410666910015e-09	1.25218554516142e-06	10.8478608478267
GPR87	1.81781716111651	3.08398036442198	6.48846547093094	4.07108388857261e-09	1.540704689005e-06	10.5964252700245
PIP5K1B	-1.28725	4.99637954805934	-6.48654	4.10707429562038e-09	1.540704689005e-06	10.5880672615529
CFB	1.30518538587142	5.50582086521648	6.48627366710905	4.11212159525558e-09	1.540704689005e-06	10.5869009964578
SLC4A11	1.39527067356322	3.23326368457033	6.47187622608488	4.39204124127493e-09	1.58570011294486e-06	10.5243668041302
CLIC6	1.34780601011844	6.90546216298352	6.43343594628681	5.23505913852876e-09	1.75117559809222e-06	10.3576489873873
HSD17B6	-1.82919	6.55468389566703	-6.35183	7.59075217468159e-09	2.2952037496603e-06	10.0049202875432
HYAL1	-1.1872	3.70002272294615	-6.30185	9.52229390914406e-09	2.82790676758967e-06	9.78974504703091
TPPP3	1.18645367046855	6.76184896241538	6.27530995595522	1.07379686370284e-08	3.03391622064237e-06	9.67572003435834
BTNL9	-1.17648	3.6539698977011	-6.20851	1.4517061066286e-08	3.73435145488716e-06	9.38960027630786
ACADL	-1.29722	3.68024359728132	-6.20075	1.50338496891997e-08	3.75519419410662e-06	9.35641370259605
TMEM97	-1.30233	3.5821452104022	-6.18202	1.63561025212993e-08	3.86160858841909e-06	9.27644217077572
KRT5	2.92687745952805	5.19272877033297	6.17341	1.70011888319251e-08	3.89427073817605e-06	9.23974664021251
SERPINF1	1.33071567286092	6.2600841609011	6.16827798436107	1.73982504693679e-08	3.89427073817605e-06	9.21784652583712
CTHRC1	1.25303443933025	3.80288642563956	6.14788111102549	1.90674494893476e-08	4.10784364936131e-06	9.13094524459502
FASN	-1.17399	3.79275766826484	-6.13375	2.03156643757996e-08	4.27000579898666e-06	9.07080096890333
PLA2G1B	-2.42255	6.52206880152967	-6.12097	2.1513907758995e-08	4.41419285983665e-06	9.01644758369097
IL13RA2	1.54595666870663	4.35101948027582	6.0921739570481	2.44738088891317e-08	4.84834593338143e-06	8.89419852436744
TMPRSS4	1.81095570417685	3.95950650563077	6.08159445068066	2.56594294229452e-08	5.02545756936887e-06	8.84933690958916
SULF2	1.10969755066076	4.17432593876703	6.03805091541382	3.11646714490524e-08	5.96803458249353e-06	8.66503402330636
IGFBP2	1.53165714819744	5.7563928380044	6.03428929457745	3.16915798604107e-08	6.00224592191405e-06	8.6491384498018
MXRA5	1.02575176814864	3.95676351664176	6.00637172007856	3.58862327937972e-08	6.51679212384033e-06	8.53129663783815
POU2AF1	1.43635635593971	4.1318072919022	5.97542796027382	4.11763277358134e-08	7.16842432855297e-06	8.40095160065603
TNS4	1.90627041319028	4.04575838503187	5.95738831997397	4.46073358115334e-08	7.5373277716841e-06	8.32509552387983
CRTAC1	-1.48346	5.35624453887253	-5.93934	4.8322424006509e-08	8.00804786300176e-06	8.24928139228028
GDF15	1.19299259465376	6.03093558300989	5.89816617044178	5.79717804999762e-08	9.16645538456046e-06	8.07676595984934
ESAM	-1.26981	5.73115110938791	-5.88972	6.01728893696661e-08	9.36467737006382e-06	8.04145852808126
FNDC1	1.09656044828454	4.06038298643407	5.85285821084827	7.07902317772136e-08	1.05178417644851e-05	7.88751570783362
SLC39A8	-1.30141	5.93509425293626	-5.83147	7.77726616473058e-08	1.11999071264578e-05	7.7984133733079
CD36	-1.27428	6.21336807133077	-5.83031	7.81715305932045e-08	1.11999071264578e-05	7.79356820521011
MSMO1	-1.16222	3.49721751691978	-5.82063	8.1566091748417e-08	1.14291999291379e-05	7.75330798579781
SPP1	2.17553397476865	3.5312645173033	5.78360060771013	9.59513881744281e-08	1.3124779168145e-05	7.59948879371966
SLCO4C1	-1.06705	4.14587214873736	-5.76578	1.03734789767666e-07	1.39141849846924e-05	7.52563797608202
KRT15	2.14107867940235	6.25294851085934	5.75861411515289	1.07038314587809e-07	1.39141849846924e-05	7.49595678856138
TUBB3	1.2231763037535	3.38341059490769	5.75613912084721	1.08202763995534e-07	1.39141849846924e-05	7.48571275066144
HOPX	-1.01386	8.51828800813297	-5.7412	1.15499027078038e-07	1.44248241426811e-05	7.42393458224135
MMP1	2.83800175367801	3.94201508076703	5.73320781166566	1.19601161612554e-07	1.48296835999451e-05	7.39089592833823
CYP3A7	-1.2281	4.3343117172967	-5.7245	1.24230759564789e-07	1.52476921402442e-05	7.35494540248864
HHIP	-1.8723	4.52078247833516	-5.72068	1.26318302661182e-07	1.53316615941231e-05	7.33917157088728
ASPN	1.11168953262079	5.81511088341538	5.71849707256155	1.27526425240713e-07	1.53700555176482e-05	7.33016160839484
CPXM2	1.16935189545517	5.77137794799231	5.67965500069673	1.51016923140566e-07	1.75863288535652e-05	7.17014823783746
SERTM1	-1.07994	2.81960662678462	-5.66973	1.57671338954458e-07	1.79964604429145e-05	7.12934285368864
EYA2	1.85074275695136	4.76468893243517	5.66137603085741	1.63494911274087e-07	1.85383868145322e-05	7.09502316953333
PLA2G4F	-1.02412	3.7422851691011	-5.65185	1.70392276375634e-07	1.91941887799611e-05	7.05592490821369
FMO5	-1.33225	3.75667729711538	-5.63496	1.83337210957052e-07	2.03859150377083e-05	6.98664630881491
VSTM2L	1.16282980508829	4.68903143779011	5.63141	1.86173646738314e-07	2.0386629746525e-05	6.97212174983104
COL7A1	1.01241131812733	2.86077813587802	5.62906526542478	1.88075087304756e-07	2.0386629746525e-05	6.9625085770265
ITGB4	1.29763164666698	4.40711016600549	5.58481023712118	2.2771653473898e-07	2.36427378085923e-05	6.78159519042391
NRGN	-1.25944	5.00950254609341	-5.57238	2.40250189950339e-07	2.46470953797268e-05	6.73092385031448
SPRR1A	1.04597389507999	4.06696050992308	5.56045193001933	2.52923179585385e-07	2.54919941529481e-05	6.68231271633215
SIX1	1.95280744597419	4.12340991151538	5.54956812578734	2.65052648713803e-07	2.58596576875147e-05	6.63801929767446
AOC3	-1.00062	7.54108035854176	-5.54911	2.65573508017992e-07	2.58596576875147e-05	6.63616302053088
PEBP4	-1.71841	6.93866253645165	-5.5145	3.08142575402075e-07	2.87142081066895e-05	6.49560520574459
CA4	-1.59955	4.00082370786483	-5.49451	3.35714676706935e-07	3.04528550160212e-05	6.41459815804494
COL1A1	1.23651655681248	5.5121880652956	5.47037311147026	3.72233549173228e-07	3.28997190769261e-05	6.31700697847538
CSF2	-1.01521	2.8588174239967	-5.46416	3.82247337015294e-07	3.31056927309477e-05	6.29192063132856
CRLF1	1.66113735112408	4.96536435924615	5.44588063539991	4.13267206361704e-07	3.54361209037013e-05	6.21819215733652
MMP11	1.38098112946844	3.19251709864725	5.42995095195668	4.42301301253942e-07	3.77379352827312e-05	6.15404330613549
FADS1	-1.22175	4.16966225086264	-5.41201	4.77404371668256e-07	3.93493139115301e-05	6.08189584219432
KRT13	1.46741416381599	3.76409435104396	5.36618563164928	5.7989593131713e-07	4.62708628530126e-05	5.89821487219714
PCSK9	-1.48965	3.67716407265165	-5.36076	5.93362873485124e-07	4.68033644714336e-05	5.87653700687738
B3GNT3	1.31926891908767	3.60219138372088	5.35066543152282	6.19273306243092e-07	4.79495272539244e-05	5.83618120457215
USP13	-1.07473	4.04264351853626	-5.3506	6.19447382886464e-07	4.79495272539244e-05	5.83591583849932
ZNF385B	-1.10745	3.69862784700989	-5.34958	6.22127985022063e-07	4.79495272539244e-05	5.83183887938462
SFRP2	1.3102491325745	4.21798470845494	5.34057473055615	6.46267211629756e-07	4.90679092177923e-05	5.79589869410565
KCNN4	1.11001833613647	3.99183094358022	5.33307775015981	6.67065145387435e-07	5.02046627980456e-05	5.76599586031499
FAM89A	-1.01367	5.00763468596264	-5.31419	7.22411531581062e-07	5.36670808051707e-05	5.69075527363075
ECEL1P2	-1.12371	3.39030500813297	-5.29735	7.7552919822299e-07	5.66366344549713e-05	5.62379032119398
TRIM29	1.58439836822294	3.49648683078242	5.28611382567306	8.13077802382747e-07	5.79068331524152e-05	5.57917038169734
IGSF9	1.13898	3.6368363405022	5.28611284668867	8.13081150152856e-07	5.79068331524152e-05	5.57916649623143
LPL	-1.29572	6.61536616425824	-5.2488	9.50974637756737e-07	6.5044781306007e-05	5.4313575731644
SPRR1B	1.44011656755893	2.84715703413626	5.23110342710399	1.02413857617295e-06	6.84148386059718e-05	5.3614403587716
IL1RL1	-1.51816	4.09139999492418	-5.22622	1.04527385868853e-06	6.89397475368892e-05	5.34217336972077
CP	1.52767737268615	3.69860576310659	5.21877047602701	1.07834817895009e-06	7.03989805462303e-05	5.31279260016307
SLCO4A1	-1.05006	2.64587604559451	-5.21147	1.11174347917699e-06	7.2305278730624e-05	5.28402902020291
ITLN2	-1.76165	4.2639430490989	-5.2101	1.11811917256938e-06	7.24465561625313e-05	5.27863614829818
PPAP2C	1.22366516684425	3.93197633672198	5.19253524054251	1.20316168273391e-06	7.64443445595996e-05	5.20951102662904
ZMAT3	1.00138304971358	3.78520779812418	5.19223624917919	1.20466250347553e-06	7.64443445595996e-05	5.20833558087333
SDR16C5	-1.09473	5.43957448945604	-5.19188	1.20643235974535e-06	7.64443445595996e-05	5.20695131026812
GPM6A	-1.09672	4.48271703736264	-5.17918	1.27199000246831e-06	7.9430245262831e-05	5.15706044240885
VIPR1	-1.45526	4.77110049910989	-5.17458	1.29660440505835e-06	8.05269647234556e-05	5.1389909965027
LGALS7	1.51430096667743	5.53774951781868	5.17398066349519	1.2998485410328e-06	8.05269647234556e-05	5.13663515356012
CACNA2D2	-1.53874	7.44285290979451	-5.1502	1.43494490184289e-06	8.67263743747618e-05	5.04342743603849
TSPAN1	1.52065771097994	6.57177686755055	5.12828326359478	1.57150058621444e-06	9.27544717005074e-05	4.95775469470398
MMP13	1.10914784067116	2.52121849564615	5.12746272422474	1.57685292766166e-06	9.27544717005074e-05	4.95455062625974
ST6GALNAC1	1.37825024376343	4.8540231566956	5.11759333131791	1.64264193014653e-06	9.53230089766848e-05	4.91603427306505
RHOV	1.37147147604195	2.9351904855044	5.11547541185876	1.65710529387627e-06	9.58138040630951e-05	4.90777416189489
CAPN13	1.2046304568687	4.6934103666978	5.07600272113125	1.95057268619804e-06	0.000109618557898907	4.75417083460225
FBXO32	1.04365225417367	4.07808849851868	5.05640827665096	2.11451602381264e-06	0.000114964301799403	4.67816583164658
BPIFB1	2.25232759016134	6.47686882133956	5.05198357491591	2.1533569036947e-06	0.000116342025815606	4.66102544096788
C15orf48	1.15076533961844	5.25974201266593	5.00696626549147	2.59025453850575e-06	0.000133262796928796	4.48711479213714
INHBB	1.23282880289075	5.30975927627253	5.00392572766583	2.6226953613542e-06	0.000134530221883749	4.47540011516062
MMP10	2.22392909854995	3.88246093997143	4.99999608556906	2.66520975517117e-06	0.000135902041805843	4.46026581163516
SLAMF7	1.0055073796082	5.48353166545165	4.97573564224312	2.94295325351312e-06	0.000147019708186373	4.36697998481834
AQP5	1.03257632994681	6.04548669237253	4.97169103205848	2.99192257867144e-06	0.000148177544952305	4.35145273060968
CHST6	1.2827373451233	4.38834275062527	4.95468559053396	3.20664457069524e-06	0.000155680335706852	4.28624744976079
LCN2	1.74053502335198	6.45309303074506	4.92792198229432	3.57532487996314e-06	0.000166542498124769	4.18388421583828
FHOD3	1.04791221093642	3.29705380223846	4.92048276242323	3.68493290490027e-06	0.000169812349240524	4.15548777673681
BDKRB2	1.2377998321536	5.12474514861209	4.91200847757403	3.81378074067451e-06	0.000174351488237467	4.12317043519149
PCP4	1.3775793262267	2.34184888274615	4.8893387520484	4.18040927123548e-06	0.00018861087379514	4.03687577784997
DPCR1	-1.29797	3.67337392862527	-4.88726	4.21571205859849e-06	0.000189213013880065	4.02897081315387
TP63	1.25256313538668	4.30660469182418	4.87160177041269	4.49097414866833e-06	0.000195954277094427	3.96951945896884
RARRES1	1.23503244675454	6.55485117443736	4.86646629889213	4.58500988346352e-06	0.00019904948448739	3.95004404046318
SERPINB5	1.15887778771834	2.35378780930659	4.81377357194607	5.6675060141928e-06	0.000233527937705892	3.75091062877158
CCL19	1.18375241621212	7.00941955026923	4.81334323383332	5.67729654184907e-06	0.000233527937705892	3.74928956547627
HPGD	-1.01558	4.67165453755385	-4.77638	6.58239779522086e-06	0.000263219549885456	3.61038979098445
LGI3	-1.20842	4.66360071685494	-4.76558	6.87259279653495e-06	0.000269815801476719	3.56989113085161
CA2	-1.18686	4.55621852488352	-4.75824	7.07657543170786e-06	0.000275121325695118	3.54243786607404
DSC3	1.08468461817821	2.4407890498033	4.75407947025443	7.19495445915127e-06	0.00027741619709949	3.52686740875083
TMEM100	-1.2813	5.35498306208352	-4.73287	7.8285583545399e-06	0.000296344527878707	3.44766793201398
LY6D	1.39705942287121	3.70296818499231	4.7032792849554	8.8038640536816e-06	0.000324939509514216	3.3375235851127
COL10A1	1.40951609229514	5.26723624071758	4.69962053638027	8.93235568827105e-06	0.000328249787393074	3.32393397487676
GSTA2	1.30610696033673	5.1267329885967	4.67800986363263	9.72925763542643e-06	0.000347891608602852	3.24379679388798
CTSE	1.03809215764702	7.62636875381429	4.62837873949472	1.18293182467861e-05	0.000404405406772563	3.06060746265708
VEPH1	-1.04954	4.18228844252747	-4.62423	1.2023650973572e-05	0.000407928394743138	3.04534009447685
APOH	-1.19009	0.32633722468022	-4.61946	1.22506233100355e-05	0.000413188831210297	3.0278188941128
CLCA2	1.38648620003553	3.09249182857912	4.6173938802786	1.23503356090057e-05	0.000414927941951683	3.02022432396998
CPB2	-1.76834	3.62449	-4.58286	1.41372241748806e-05	0.000456282881374657	2.89366052829929
SOX2	1.63244329080136	3.01920199205495	4.57211767053928	1.47425377545347e-05	0.000468796380441709	2.85440452682046
SLC6A4	-1.68769	4.21177170293626	-4.56959	1.48887332183654e-05	0.000472441440044273	2.84516601953143
TSPAN8	1.14571822952084	5.39630787620549	4.56423103615033	1.5202783678445e-05	0.000478138643609489	2.82562436489626
CHRDL2	1.05030804331275	4.27033986067143	4.56123542185229	1.53812226884215e-05	0.000481116829464508	2.81470079471449
SLC2A1	1.10422511936667	3.65743007685494	4.55010212399176	1.60623462466971e-05	0.000496119242942338	2.77414227210162
PROM1	1.54157800807466	3.30114910440549	4.53487801240974	1.70411895174595e-05	0.000514369354349238	2.71878144235812
DAPK2	-1.11706	5.43867144954945	-4.53277	1.71810030658917e-05	0.000516779385411244	2.71113558634947
GJB2	1.02761122381792	3.25802925753846	4.51982087459304	1.80659775977241e-05	0.000533162883384888	2.6641424579323
CYP24A1	1.15088865744864	2.58638558393736	4.51814317097411	1.81837887016676e-05	0.00053572239021067	2.65806152991413
CCDC146	1.03298424855998	4.9631440645011	4.51119808875575	1.86794424065485e-05	0.000545590082895539	2.63290384517864
RTKN2	-1.24664	3.3111075408989	-4.51094	1.86982642508439e-05	0.000545590082895539	2.63196176941597
VTCN1	1.29634886872821	2.74319456826923	4.49780523924175	1.96724297746525e-05	0.000560420375481217	2.58445896434597
ABCA3	-1.50414	7.12762171757802	-4.49279	2.00572791191654e-05	0.000564848375194144	2.56634
SCGB3A1	1.15316462537131	10.6463487081945	4.47309107844372	2.16405107216187e-05	0.000598674482001764	2.49530214225186
S100A12	-1.20685	5.07452397040879	-4.46359	2.24471204086444e-05	0.000609253732666121	2.46109233964905
MUC4	1.0980956041443	6.29966285565494	4.45255141254491	2.34198355342592e-05	0.000628329817631042	2.42144286066793
CLDN18	-1.57237	6.46732225101209	-4.44698	2.39266949769993e-05	0.000636715014220528	2.40143288457692
CHST9	1.44117926296066	3.47770948548022	4.4386500688057	2.47034844728202e-05	0.000651035875207044	2.37157783164424
KRT6A	1.91191649758182	3.95242727713407	4.41384121143267	2.7165209217404e-05	0.000704048693025501	2.28283555591551
CHI3L2	-1.27461	4.57369864558571	-4.35007	3.46293250110583e-05	0.000839057838965607	2.05620761952718
SERPINB4	1.86199651769749	3.47412781446154	4.31909350515919	3.89349886709185e-05	0.000908044018597131	1.94689089834872
BTNL3	-1.01855	2.6206375064044	-4.26439	4.78286359524194e-05	0.00105818554639275	1.75512718892446
POSTN	1.10331827447503	4.57412393126374	4.25567109921475	4.94169415884268e-05	0.00108358904360882	1.72469343519051
PIP	1.47048054999352	4.64066031293736	4.24760314378614	5.09309863582152e-05	0.00110693007551556	1.69658411036758
GSTA5	1.54768906871374	5.14926351366484	4.21597572069458	5.73084174388571e-05	0.00121340365424902	1.58673560447994
SOSTDC1	-1.078	3.6516272379967	-4.15632	7.14896054346849e-05	0.00144615416627558	1.38103815513946
F11	-1.29612	3.47246594871978	-4.10855	8.52185593079043e-05	0.00165212808736978	1.21778118368159
ATP12A	1.10144217067513	3.23844931237363	4.10467939155908	8.64368726092558e-05	0.00166708966701251	1.20459566451749
PGC	-1.33523	7.17405804566593	-4.10456	8.64739287675764e-05	0.00166708966701251	1.20419754875262
KCNJ16	1.20960571038741	4.21345977316264	4.10315057942634	8.69222109303516e-05	0.00167385955908895	1.19939493760244
CXCL13	1.1529812481906	3.90179175275824	4.10282629410357	8.70254946400756e-05	0.00167397812513583	1.19829195156896
EYA1	1.10141815843662	2.0806329561033	4.0978932131314	8.86112635270169e-05	0.00169879324459192	1.18152052071744
SERPINB3	1.59068058350993	3.2515071127044	4.08705734519304	9.21924572559136e-05	0.00174800550143638	1.1447295015398
MNS1	1.01516946978563	4.35904265736593	4.04818326932605	0.000106217731780045	0.00195801661788527	1.01329309558272
DEFA4	-1.14772	2.75420111118022	-4.04583	0.000107130709070823	0.0019600825592735	1.00535291651734
CAPS	1.20377448278495	5.84216236922857	4.03230504726384	0.000112516129266093	0.0020327206372129	0.959857647433417
CXCL6	1.38266927120439	3.74439724157692	4.00638398668702	0.000123574020120426	0.00217993678277947	0.87293866058791
CYP2F1	1.13895605691097	3.32321098182747	3.99095745849196	0.00013064124762259	0.00226747422233167	0.821395867906275
GKN2	-1.21575	6.3919465705967	-3.96557	0.000143122843170448	0.00242310628884348	0.736866226159207
ARG1	-1.11456	2.57494535074835	-3.96397	0.000143946765829412	0.00242989471995095	0.731550230533985
LAMP3	-1.1623	9.93778739026593	-3.95008	0.000151285845710927	0.00252173115418815	0.685505950548989
DEFA3	-1.43826	5.55700642657253	-3.93454	0.000159925845266891	0.00262757096584831	0.63409754396275
ALOX15B	-1.23637	7.16965655600989	-3.91296	0.000172708642198214	0.00278081175834625	0.562951132118356
FCN3	-1.1749	6.7191606078022	-3.85279	0.000213718974942189	0.00327126690331139	0.366013550885293
TNNC1	-1.02802	5.45548879127582	-3.83977	0.000223736549421304	0.00340344168515108	0.323708939743748
MUC16	1.05978565903683	2.50525488573736	3.82417744442148	0.000236327771416427	0.00354491657124641	0.273162742560821
SLC26A9	-1.13806	5.9017799704978	-3.81621	0.000243021886180258	0.00360144643879341	0.247383335570441
SLITRK6	1.03274156586479	5.0625364730033	3.79785186000567	0.000259132768294874	0.00376255540148454	0.188160140718707
SPAG6	1.09082415136327	3.96479308283297	3.79465375426636	0.000262041899748837	0.00378248923129916	0.177862744839945
FAM183B	1.16593181196876	4.82193392960989	3.74840459291638	0.000307749596451551	0.00424269925266751	0.0296535041147221
LRRK2	-1.03479	6.68676040937802	-3.74678	0.000309481453744035	0.00425344571581903	0.0244838356081898
FAM183A	1.29658371318156	5.56446441827363	3.73868449987577	0.000318276087146269	0.00433126050255539	-0.00132663
RGS1	1.05674468859399	7.42962046373516	3.73191708796392	0.000325806175660732	0.00438692924805681	-0.0228611
AGER	-1.04515	6.95800808388791	-3.72409	0.000334731568651653	0.00445931089525261	-0.0477456
SRD5A2	1.16493045492581	3.98132327880769	3.6678365072518	0.000406012492447358	0.00517018809573597	-0.225347
CCDC17	1.08687970310167	4.71351508307692	3.66488	0.00041013700469263	0.00521532603736026	-0.234637
TSPAN19	1.3761865671396	4.06637452494725	3.61875421899317	0.000479769263198069	0.00582311496564699	-0.378681
FAM81B	1.0816008794035	4.98641161555824	3.58708743632735	0.000533912612957587	0.00632004387659617	-0.476789
DNAH9	1.05944656411275	4.57713396139011	3.58454589195326	0.00053850016087214	0.00636560375351944	-0.484635
KRT6C	1.00177504823166	2.80167503743956	3.58398811045509	0.000539511950599263	0.00637319291883365	-0.486356
TEKT1	1.02367144925423	3.57262370110769	3.52031979098895	0.000667600536213621	0.00747149041665049	-0.681515
C20orf85	1.55351704634175	7.43572394655934	3.51688235995434	0.000675275491904324	0.00753780641384134	-0.691976
AGTR2	-1.17937	3.61309259044945	-3.50463	0.000703310133502977	0.00780022532234479	-0.729194
PSCA	1.17261656017868	2.97305911995604	3.49539203223073	0.000725179835358156	0.00798624566287401	-0.757202
C9orf117	1.03795231090856	4.83249696214945	3.47874864350259	0.000766199361789199	0.00829487814097791	-0.807507
RSPH1	1.37094353031128	7.59302708333626	3.47595352155792	0.000773299361033971	0.0083422976659683	-0.815937
DYDC2	1.07982443183563	3.9666291337967	3.46897967388202	0.000791285416444114	0.00846650525934714	-0.836949
MSMB	1.9072656513279	4.00585147280879	3.45344913793247	0.000832767088151198	0.00878918601609669	-0.883624
C6orf165	1.11729733040674	4.50984790666264	3.44916421696236	0.000844567771119046	0.00887568630197363	-0.896473
SAA4	1.11255010724363	1.85183372792967	3.40606114551169	0.000972365741510241	0.00979886308826175	-1.02505
LDLRAD1	1.13199182042053	4.15392937227253	3.3803242211294	0.00105713020570204	0.0103756486875141	-1.10122
EGR3	1.10671255123924	4.63036039575714	3.36244945237202	0.00112003631816468	0.0107834762036849	-1.15386
FAM92B	1.16110701298892	4.87381183452857	3.33243765361847	0.00123362668895937	0.0115365532960083	-1.24176
TMEM190	1.38092309522769	6.40430371534505	3.31709459623354	0.00129579083259907	0.0119614898564754	-1.28646
CACNG6	1.30383038906923	4.38306298059011	3.28558168713946	0.00143279195780574	0.0128996809614165	-1.37775
KRT23	1.01784705710569	2.20811025712747	3.2719870033181	0.00149598661946543	0.0132835287926258	-1.41693
SNTN	1.13177624574911	4.2542508588011	3.26984527064945	0.00150617718220849	0.0133533764070799	-1.42309
DYNLRB2	1.04007249435888	5.51661378409231	3.26654419611995	0.00152201132663034	0.0134384555402018	-1.43258
C9orf24	1.2346580286896	7.23058974661868	3.2502999617372	0.00160222424001861	0.0138975011458081	-1.47915
EFCAB1	1.00600142390705	4.6606212884956	3.17358914650805	0.00203729605872954	0.0165081323799735	-1.69662
ARMC3	1.11265046262372	5.04062293141758	3.15706932811476	0.00214439091434553	0.0172060416241831	-1.74291
CAPSL	1.2415735789953	5.31511189317912	3.07468935824188	0.00276116732175662	0.0205744568916885	-1.97084
C11orf88	1.14317074943333	5.57521372738132	3.07352710214502	0.00277094376571432	0.0206027678179837	-1.97402
FABP6	1.03555455948793	4.64985120796813	3.04475350893445	0.00302345996377483	0.0219815575066631	-2.05245
KLK12	1.08167948703986	3.03563883349231	3.01857611394924	0.00327155596443971	0.0232900731297474	-2.12329
LTF	1.31930215567863	6.03762340977912	3.00702499050626	0.00338691408103821	0.0239530013076297	-2.15439
MORN5	1.08246241788563	4.56365340464286	2.99769951651877	0.00348277800700555	0.024469597435352	-2.17942
CCDC37	1.08926545938548	4.86365909695165	2.93347231437492	0.0042142237377763	0.0279247005461647	-2.35011
BPIFA1	1.41286030430287	5.05082125890879	2.93271865817407	0.00422359115521331	0.0279716864112617	-2.35209
SERPIND1	1.04899591792388	2.50298854869121	2.88383285845422	0.00487382941669278	0.0309753110237137	-2.47993
CHP2	1.11001467982085	3.62933678630549	2.69961517597944	0.00823718315483129	0.0450977927806599	-2.94545

## Sheet: GO
ONTOLOGY	ID	Description	GeneRatio	BgRatio	RichFactor	FoldEnrichment	zScore	pvalue	p.adjust	qvalue	geneID	Count
BP	GO:0061844	antimicrobial humoral immune response mediated by antimicrobial peptide	13/212	136/18986	0.0955882352941176	8.5605577136515	9.40291335620151	4.20198454068358e-09	1.22067650906858e-05	1.00891860392624e-05	MMP7/CXCL14/PLA2G1B/CCL19/S100A12/KRT6A/PGC/CXCL13/DEFA4/CXCL6/DEFA3/LTF/BPIFA1	13
BP	GO:0030198	extracellular matrix organization	18/212	339/18986	0.0530973451327434	4.75521789948238	7.41353479913684	5.24122603374361e-08	4.16090888457249e-05	3.43909164442788e-05	MMP7/COL17A1/SULF1/COMP/COL14A1/SULF2/SLC39A8/MMP1/COL7A1/COL1A1/MMP11/SFRP2/MMP13/MMP10/SERPINB5/COL10A1/CPB2/POSTN	18
BP	GO:0043062	extracellular structure organization	18/212	340/18986	0.0529411764705882	4.74123196448391	7.39700784411872	5.48028436539708e-08	4.16090888457249e-05	3.43909164442788e-05	MMP7/COL17A1/SULF1/COMP/COL14A1/SULF2/SLC39A8/MMP1/COL7A1/COL1A1/MMP11/SFRP2/MMP13/MMP10/SERPINB5/COL10A1/CPB2/POSTN	18
BP	GO:0045229	external encapsulating structure organization	18/212	341/18986	0.0527859237536657	4.7273280584297	7.38054510459617	5.72930655362821e-08	4.16090888457249e-05	3.43909164442788e-05	MMP7/COL17A1/SULF1/COMP/COL14A1/SULF2/SLC39A8/MMP1/COL7A1/COL1A1/MMP11/SFRP2/MMP13/MMP10/SERPINB5/COL10A1/CPB2/POSTN	18
BP	GO:0019730	antimicrobial humoral response	13/212	185/18986	0.0702702702702703	6.29316675165732	7.68786573187486	1.66845934334819e-07	9.69374878485297e-05	8.0121173940573e-05	MMP7/CXCL14/PLA2G1B/CCL19/S100A12/KRT6A/PGC/CXCL13/DEFA4/CXCL6/DEFA3/LTF/BPIFA1	13
BP	GO:0006959	humoral immune response	16/212	310/18986	0.0516129032258065	4.62227632379793	6.83306128585338	4.34009891071378e-07	0.000210133122260392	0.000173680098514704	MMP7/CXCL14/CFB/PLA2G1B/POU2AF1/CCL19/S100A12/KRT6A/PGC/CXCL13/DEFA4/CXCL6/DEFA3/FCN3/LTF/BPIFA1	16
BP	GO:0043588	skin development	16/212	324/18986	0.0493827160493827	4.42254833449802	6.60294723998666	7.80490673874909e-07	0.000323903629658087	0.000267714169490025	CDH3/KRT17/SMO/WNT10A/KRT14/COMP/KRT5/ITGB4/SPRR1A/COL1A1/SPRR1B/TP63/KRT6A/SOSTDC1/ALOX15B/KRT6C	16
BP	GO:0031640	killing of cells of another organism	10/212	124/18986	0.0806451612903226	7.22230675593427	7.38691691892464	1.31435292927209e-06	0.000424243917726159	0.000350647839961362	CXCL14/CCL19/S100A12/KRT6A/CXCL13/DEFA4/CXCL6/ARG1/DEFA3/LTF	10
BP	GO:0141061	disruption of cell in another organism	10/212	124/18986	0.0806451612903226	7.22230675593427	7.38691691892464	1.31435292927209e-06	0.000424243917726159	0.000350647839961362	CXCL14/CCL19/S100A12/KRT6A/CXCL13/DEFA4/CXCL6/ARG1/DEFA3/LTF	10
BP	GO:0045109	intermediate filament organization	8/212	73/18986	0.10958904109589	9.81442233135177	8.01807101711253	1.52733117643203e-06	0.000432113885224089	0.000357152558092634	KRT17/KRT14/KRT5/KRT15/KRT13/KRT6A/KRT6C/KRT23	8
BP	GO:0141060	disruption of anatomical structure in another organism	10/212	127/18986	0.078740157480315	7.05170108453424	7.27134620996097	1.63623157916178e-06	0.000432113885224089	0.000357152558092634	CXCL14/CCL19/S100A12/KRT6A/CXCL13/DEFA4/CXCL6/ARG1/DEFA3/LTF	10
BP	GO:0050673	epithelial cell proliferation	19/212	482/18986	0.0394190871369295	3.53023956783841	5.97925639394472	2.12234848009359e-06	0.000483131371594077	0.000399319742225235	MDK/CDH3/EDNRB/SULF1/SMO/ODAM/SERPINF1/SULF2/SIX1/SFRP2/SDR16C5/TP63/SERPINB5/APOH/CPB2/SOX2/CLDN18/EYA1/EGR3	19
BP	GO:0008544	epidermis development	17/212	393/18986	0.0432569974554707	3.87394978155456	6.1178037326761	2.16203367666885e-06	0.000483131371594077	0.000399319742225235	CDH3/COL17A1/KRT17/SMO/WNT10A/KRT14/KRT5/KRT15/COL7A1/SPRR1A/SPRR1B/TP63/KRT6A/SOSTDC1/ALOX15B/SLITRK6/KRT6C	17
BP	GO:0050678	regulation of epithelial cell proliferation	17/212	406/18986	0.041871921182266	3.74990705455897	5.95186403449212	3.34767574386512e-06	0.000694642716852013	0.000574138975320026	MDK/CDH3/EDNRB/SULF1/SMO/ODAM/SERPINF1/SULF2/SIX1/SFRP2/TP63/SERPINB5/APOH/CPB2/SOX2/EYA1/EGR3	17
BP	GO:0030593	neutrophil chemotaxis	8/212	85/18986	0.0941176470588235	8.42885682574917	7.29430442777144	4.87621908662066e-06	0.000944361096442201	0.000780537244672402	MDK/CSF3R/PLA2G1B/CCL19/DAPK2/S100A12/CXCL13/CXCL6	8
BP	GO:0001906	cell killing	13/212	264/18986	0.0492424242424242	4.40998427672956	5.92888523617094	8.94941885345837e-06	0.00162487886058104	0.0013430016055749	CXCL14/SLAMF7/CCL19/S100A12/KRT6A/SERPINB4/CXCL13/DEFA4/CXCL6/ARG1/DEFA3/AGER/LTF	13
BP	GO:0045104	intermediate filament cytoskeleton organization	8/212	94/18986	0.0851063829787234	7.6218386190285	6.83909088497784	1.03513091617462e-05	0.00176885606558074	0.0014620022413587	KRT17/KRT14/KRT5/KRT15/KRT13/KRT6A/KRT6C/KRT23	8
BP	GO:0045103	intermediate filament-based process	8/212	95/18986	0.0842105263157895	7.5416087388282	6.79225086839901	1.11959212539314e-05	0.00179834275712828	0.001486373703781	KRT17/KRT14/KRT5/KRT15/KRT13/KRT6A/KRT6C/KRT23	8
BP	GO:0043903	regulation of biological process involved in symbiotic interaction	7/212	69/18986	0.101449275362319	9.0854525567405	7.14986054277352	1.17619663977409e-05	0.00179834275712828	0.001486373703781	TMPRSS4/KRT6A/CXCL6/ARG1/FCN3/LTF/BPIFA1	7
BP	GO:0002227	innate immune response in mucosa	5/212	28/18986	0.178571428571429	15.9922506738544	8.43615238125971	1.32008799615715e-05	0.00191742781441826	0.00158480037854445	PLA2G1B/BPIFB1/DEFA4/DEFA3/LTF	5
BP	GO:0001503	ossification	17/212	456/18986	0.037280701754386	3.33873303541874	5.37180434759242	1.53365666593681e-05	0.00212155838787925	0.00175351922556484	MDK/FHL2/SMO/COMP/CTHRC1/FASN/IGFBP2/SPP1/ASPN/COL1A1/SFRP2/MMP13/TP63/SOX2/CHRDL2/CYP24A1/LTF	17
BP	GO:0001822	kidney development	14/212	322/18986	0.0434782608695652	3.89376538146021	5.5652376453783	1.6525421033491e-05	0.00218210673192233	0.00180356389365516	EDNRB/SULF1/CD24/SMO/SERPINF1/SULF2/SIX1/CRLF1/PCSK9/HPGD/PROM1/EYA1/LRRK2/AGTR2	14
BP	GO:0042476	odontogenesis	9/212	136/18986	0.0661764705882353	5.92653995560488	6.12703852055441	2.23980758955381e-05	0.00276584359036135	0.00228603649954317	SMO/WNT10A/CSF3R/ODAM/ASPN/COL1A1/AQP5/TP63/SOSTDC1	9
BP	GO:0072001	renal system development	14/212	332/18986	0.0421686746987952	3.77648329165719	5.42341632931187	2.31984176650684e-05	0.00276584359036135	0.00228603649954317	EDNRB/SULF1/CD24/SMO/SERPINF1/SULF2/SIX1/CRLF1/PCSK9/HPGD/PROM1/EYA1/LRRK2/AGTR2	14
BP	GO:0060688	regulation of morphogenesis of a branching structure	6/212	52/18986	0.115384615384615	10.3334542815675	7.16172621452853	2.39574303958428e-05	0.00276584359036135	0.00228603649954317	MDK/SULF1/SMO/SIX1/LRRK2/AGTR2	6
BP	GO:0030201	heparan sulfate proteoglycan metabolic process	4/212	16/18986	0.25	22.3891509433962	9.09525114480633	2.47545381581395e-05	0.00276584359036135	0.00228603649954317	SULF1/HS6ST1/HS6ST2/SULF2	4
BP	GO:1990266	neutrophil migration	8/212	108/18986	0.0740740740740741	6.63382250174703	6.23924258222775	2.86479994389655e-05	0.00298382163162157	0.00246620061300074	MDK/CSF3R/PLA2G1B/CCL19/DAPK2/S100A12/CXCL13/CXCL6	8
BP	GO:0019731	antibacterial humoral response	7/212	79/18986	0.0886075949367089	7.93539527107714	6.56399552003977	2.87597265698465e-05	0.00298382163162157	0.00246620061300074	MMP7/PLA2G1B/PGC/DEFA4/DEFA3/LTF/BPIFA1	7
BP	GO:0031069	hair follicle morphogenesis	5/212	33/18986	0.151515151515152	13.5691823899371	7.67926830029525	3.04640753437269e-05	0.00305165996115609	0.00252227063009224	KRT17/SMO/WNT10A/TP63/SOSTDC1	5
BP	GO:0030216	keratinocyte differentiation	10/212	178/18986	0.0561797752808989	5.0312698749205	5.74216133707993	3.25099380521504e-05	0.00314804566804989	0.00260193574375281	CDH3/KRT17/KRT14/KRT5/SPRR1A/SPRR1B/TP63/KRT6A/ALOX15B/KRT6C	10
BP	GO:0031424	keratinization	7/212	83/18986	0.0843373493975904	7.55296658331439	6.35779406721292	3.96703702393297e-05	0.00367745055334092	0.00303950166216891	CDH3/KRT17/KRT5/SPRR1A/SPRR1B/KRT6A/KRT6C	7
BP	GO:0001649	osteoblast differentiation	12/212	262/18986	0.0458015267175573	4.10182918046954	5.37234669278371	4.05089217579722e-05	0.00367745055334092	0.00303950166216891	FHL2/SMO/CTHRC1/FASN/IGFBP2/SPP1/COL1A1/SFRP2/TP63/SOX2/CYP24A1/LTF	12
BP	GO:0048732	gland development	16/212	450/18986	0.0355555555555556	3.18423480083857	4.98301728053925	4.84457639976745e-05	0.00424968661741527	0.00351246858386601	MDK/SULF1/SMO/WNT10A/SERPINF1/FASN/SULF2/SIX1/PCSK9/INHBB/TP63/SERPINB5/CPB2/SOX2/SOSTDC1/ALOX15B	16
BP	GO:0009410	response to xenobiotic stimulus	16/212	451/18986	0.0354767184035477	3.17717441325357	4.97255988322406	4.97381566237932e-05	0.00424968661741527	0.00351246858386601	MMP7/CDH3/UGT1A6/IGFBP2/CYP3A7/FMO5/COL1A1/SFRP2/GSTA2/CPB2/SLC6A4/ABCA3/S100A12/GSTA5/CYP2F1/SRD5A2	16
BP	GO:0010744	positive regulation of macrophage derived foam cell differentiation	4/212	19/18986	0.210526315789474	18.8540218470705	8.27386374637973	5.13505209549616e-05	0.00426209323926181	0.00352272295633887	CD36/CSF2/LPL/ALOX15B	4
BP	GO:0048730	epidermis morphogenesis	5/212	37/18986	0.135135135135135	12.1022437531871	7.18312289451463	5.39577940921699e-05	0.00435409421771538	0.00359876398608888	KRT17/SMO/WNT10A/TP63/SOSTDC1	5
BP	GO:0044344	cellular response to fibroblast growth factor stimulus	8/212	120/18986	0.0666666666666667	5.97044025157233	5.80417355365983	6.10029251238246e-05	0.00478955398607326	0.00395868199736683	SULF1/HYAL1/SULF2/HHIP/COL1A1/POSTN/CXCL13/EGR3	8
BP	GO:0002385	mucosal immune response	5/212	40/18986	0.125	11.1945754716981	6.85859563866946	7.9267599127414e-05	0.00581446824725248	0.00480579837738307	PLA2G1B/BPIFB1/DEFA4/DEFA3/LTF	5
BP	GO:0042044	fluid transport	5/212	40/18986	0.125	11.1945754716981	6.85859563866946	7.9267599127414e-05	0.00581446824725248	0.00480579837738307	EDNRB/SLC4A11/CSF2/AQP5/CLDN18	5
BP	GO:0072006	nephron development	9/212	160/18986	0.05625	5.03755896226415	5.44997695857994	8.00615249191392e-05	0.00581446824725248	0.00480579837738307	EDNRB/SULF1/CD24/SMO/SULF2/SIX1/PROM1/EYA1/AGTR2	9
BP	GO:0071774	response to fibroblast growth factor	8/212	128/18986	0.0625	5.59728773584906	5.54566561917763	9.619641239528e-05	0.00681586775629972	0.0056334792470766	SULF1/HYAL1/SULF2/HHIP/COL1A1/POSTN/CXCL13/EGR3	8
BP	GO:0071621	granulocyte chemotaxis	8/212	129/18986	0.062015503875969	5.55389790843937	5.51488764804867	0.000101586796054856	0.00702642006046086	0.00580750580955203	MDK/CSF3R/PLA2G1B/CCL19/DAPK2/S100A12/CXCL13/CXCL6	8
BP	GO:0001763	morphogenesis of a branching structure	10/212	207/18986	0.0483091787439614	4.32640597940024	5.11350893157483	0.000115342276347908	0.00779230959978306	0.00644053200366162	MDK/SULF1/SMO/HHIP/SIX1/SFRP2/TP63/EYA1/LRRK2/AGTR2	10
BP	GO:0009913	epidermal cell differentiation	11/212	251/18986	0.0438247011952191	3.92479140043599	4.95678102531928	0.000125555438755277	0.00814522904176784	0.0067322284425301	CDH3/KRT17/KRT14/KRT5/SPRR1A/SPRR1B/TP63/KRT6A/ALOX15B/SLITRK6/KRT6C	11
BP	GO:0002251	organ or tissue specific immune response	5/212	44/18986	0.113636363636364	10.1768867924528	6.47595199503928	0.000126173943848383	0.00814522904176784	0.0067322284425301	PLA2G1B/BPIFB1/DEFA4/DEFA3/LTF	5
BP	GO:0042742	defense response to bacterium	13/212	342/18986	0.0380116959064327	3.4041983890544	4.7676968367183	0.000129743648337448	0.0081935934439193	0.00677220278850618	MMP7/PLA2G1B/CD36/LCN2/S100A12/KRT6A/PGC/CXCL13/DEFA4/CXCL6/DEFA3/LTF/BPIFA1	13
BP	GO:0030574	collagen catabolic process	5/212	45/18986	0.111111111111111	9.95073375262055	6.38790234345439	0.00014066712004453	0.00855380073411494	0.00706992280986183	MMP7/MMP1/MMP11/MMP13/MMP10	5
BP	GO:1900046	regulation of hemostasis	6/212	71/18986	0.0845070422535211	7.56816369917619	5.89202789394079	0.000141336466518939	0.00855380073411494	0.00706992280986183	COMP/CD36/APOH/CPB2/TSPAN8/F11	6
BP	GO:0032835	glomerulus development	6/212	72/18986	0.0833333333333333	7.46305031446541	5.83857572384642	0.000152765986133319	0.00905684060647534	0.00748569740859507	EDNRB/SULF1/CD24/SULF2/PROM1/AGTR2	6
BP	GO:0006706	steroid catabolic process	4/212	25/18986	0.16	14.3290566037736	7.08652986816316	0.000159016352838407	0.00923885009991142	0.00763613264893485	HSD17B6/SPP1/CYP24A1/SRD5A2	4
BP	GO:0002009	morphogenesis of an epithelium	16/212	500/18986	0.032	2.86581132075472	4.4928930025665	0.000164662712477389	0.00937931724993752	0.00775223213954434	MDK/SULF1/KRT17/SMO/WNT10A/CTHRC1/HHIP/SIX1/SFRP2/TP63/SERPINB5/CA2/KRT6A/SOSTDC1/EYA1/AGTR2	16
BP	GO:0030850	prostate gland development	5/212	49/18986	0.102040816326531	9.13842895648826	6.06146848597017	0.000211749519156927	0.0118294683298245	0.00977734115783302	SULF1/SERPINF1/TP63/SERPINB5/ALOX15B	5
BP	GO:0010951	negative regulation of endopeptidase activity	7/212	109/18986	0.0642201834862385	5.75134152674398	5.28637337723229	0.000222988388553677	0.012222288089593	0.0101020161726105	SERPINF1/SERPINB5/SERPINB4/SERPINB3/LAMP3/LTF/SERPIND1	7
BP	GO:0001894	tissue homeostasis	11/212	270/18986	0.0407407407407407	3.64860237596087	4.65786559459327	0.000236859386302136	0.0125104821310492	0.0103402155053622	CDH3/SMO/COMP/COL14A1/ESAM/SLC39A8/SPP1/SLC2A1/PROM1/MUC4/CLDN18	11
BP	GO:0060249	anatomical structure homeostasis	11/212	270/18986	0.0407407407407407	3.64860237596087	4.65786559459327	0.000236859386302136	0.0125104821310492	0.0103402155053622	CDH3/SMO/COMP/COL14A1/ESAM/SLC39A8/SPP1/SLC2A1/PROM1/MUC4/CLDN18	11
BP	GO:1900047	negative regulation of hemostasis	5/212	51/18986	0.0980392156862745	8.78005919348872	5.91194192285306	0.000256179026343066	0.0132892869915465	0.0109839165242206	COMP/APOH/CPB2/TSPAN8/F11	5
BP	GO:0043589	skin morphogenesis	3/212	12/18986	0.25	22.3891509433962	7.87588823701993	0.000280340848531048	0.0142875467540823	0.0118090023176236	ITGB4/COL1A1/TP63	3
BP	GO:2000027	regulation of animal organ morphogenesis	6/212	81/18986	0.0740740740740741	6.63382250174703	5.39948268828138	0.000292007102512185	0.0144111224646999	0.0119111406257742	SULF1/SMO/WNT10A/SIX1/SFRP2/AGTR2	6
BP	GO:0061138	morphogenesis of a branching epithelium	9/212	190/18986	0.0473684210526316	4.24215491559086	4.77279376930744	0.000292687168818345	0.0144111224646999	0.0119111406257742	MDK/SULF1/SMO/HHIP/SIX1/SFRP2/TP63/EYA1/AGTR2	9
BP	GO:0072073	kidney epithelium development	8/212	153/18986	0.0522875816993464	4.68269823652732	4.86011919472851	0.000328167593948162	0.0158651999708927	0.0131129707885157	EDNRB/CD24/SMO/SIX1/CRLF1/PROM1/EYA1/AGTR2	8
BP	GO:0060326	cell chemotaxis	12/212	328/18986	0.0365853658536585	3.27646111366774	4.41936058531209	0.000333141892676233	0.0158651999708927	0.0131129707885157	CXCL14/MDK/EDNRB/CSF3R/PLA2G1B/CCL19/DAPK2/S100A12/CXCL13/DEFA4/CXCL6/EGR3	12
BP	GO:0007501	mesodermal cell fate specification	3/212	13/18986	0.230769230769231	20.666908563135	7.53762618972268	0.000361447773538476	0.0164063403457699	0.0135602363723892	EYA2/SFRP2/EYA1	3
BP	GO:0042045	epithelial fluid transport	3/212	13/18986	0.230769230769231	20.666908563135	7.53762618972268	0.000361447773538476	0.0164063403457699	0.0135602363723892	EDNRB/CSF2/CLDN18	3
BP	GO:0044406	adhesion of symbiont to host	3/212	13/18986	0.230769230769231	20.666908563135	7.53762618972268	0.000361447773538476	0.0164063403457699	0.0135602363723892	INHBB/LTF/BPIFA1	3
BP	GO:0060070	canonical Wnt signaling pathway	12/212	332/18986	0.036144578313253	3.23698567856331	4.3695939730708	0.000371560700534852	0.0164304694848234	0.0135801796883348	MDK/CDH3/EDNRB/WNT10A/CTHRC1/SULF2/IGFBP2/COL1A1/SFRP2/SOX2/SOSTDC1/LRRK2	12
BP	GO:0097530	granulocyte migration	8/212	156/18986	0.0512820512820513	4.59264634736333	4.78791500120603	0.000373936018809244	0.0164304694848234	0.0135801796883348	MDK/CSF3R/PLA2G1B/CCL19/DAPK2/S100A12/CXCL13/CXCL6	8
BP	GO:0030595	leukocyte chemotaxis	10/212	240/18986	0.0416666666666667	3.7315251572327	4.52534134693088	0.000380053741154632	0.0164304694848234	0.0135801796883348	MDK/EDNRB/CSF3R/PLA2G1B/CCL19/DAPK2/S100A12/CXCL13/DEFA4/CXCL6	10
BP	GO:0010466	negative regulation of peptidase activity	9/212	198/18986	0.0454545454545455	4.07075471698113	4.61564364620844	0.000396132383846589	0.0164304694848234	0.0135801796883348	SERPINF1/COL7A1/RARRES1/SERPINB5/SERPINB4/SERPINB3/LAMP3/LTF/SERPIND1	9
BP	GO:0015908	fatty acid transport	7/212	120/18986	0.0583333333333333	5.22413522012579	4.93268456933595	0.000401570854878643	0.0164304694848234	0.0135801796883348	PLA2G1B/CD36/PLA2G4F/SLCO4A1/BDKRB2/SLC2A1/FABP6	7
BP	GO:0042303	molting cycle	7/212	120/18986	0.0583333333333333	5.22413522012579	4.93268456933595	0.000401570854878643	0.0164304694848234	0.0135801796883348	CDH3/KRT17/SMO/WNT10A/KRT14/TP63/SOSTDC1	7
BP	GO:0042633	hair cycle	7/212	120/18986	0.0583333333333333	5.22413522012579	4.93268456933595	0.000401570854878643	0.0164304694848234	0.0135801796883348	CDH3/KRT17/SMO/WNT10A/KRT14/TP63/SOSTDC1	7
BP	GO:0097529	myeloid leukocyte migration	10/212	243/18986	0.0411522633744856	3.68545694541502	4.4770980180291	0.000419088213363908	0.0169090452753077	0.0139757341327935	MDK/EDNRB/CSF3R/PLA2G1B/CCL19/DAPK2/S100A12/CXCL13/CXCL6/AGER	10
BP	GO:0060572	morphogenesis of an epithelial bud	3/212	14/18986	0.214285714285714	19.1907008086253	7.23521956656078	0.000456245521682545	0.0180876576761397	0.014949885735764	SULF1/TP63/SOSTDC1	3
BP	GO:0072009	nephron epithelium development	7/212	123/18986	0.0569105691056911	5.0967172879276	4.84370842696436	0.000466178212961152	0.0180876576761397	0.014949885735764	EDNRB/CD24/SMO/SIX1/PROM1/EYA1/AGTR2	7
BP	GO:0002063	chondrocyte development	4/212	33/18986	0.121212121212121	10.8553459119497	6.02122263025402	0.000479675034480198	0.0180876576761397	0.014949885735764	SULF1/COMP/SULF2/SFRP2	4
BP	GO:0010743	regulation of macrophage derived foam cell differentiation	4/212	33/18986	0.121212121212121	10.8553459119497	6.02122263025402	0.000479675034480198	0.0180876576761397	0.014949885735764	CD36/CSF2/LPL/ALOX15B	4
BP	GO:0060795	cell fate commitment involved in formation of primary germ layer	4/212	33/18986	0.121212121212121	10.8553459119497	6.02122263025402	0.000479675034480198	0.0180876576761397	0.014949885735764	EYA2/SFRP2/SOX2/EYA1	4
BP	GO:0006029	proteoglycan metabolic process	6/212	89/18986	0.0674157303370786	6.0375238499046	5.06186445437594	0.000485658278395489	0.0180876576761397	0.014949885735764	SULF1/HS6ST1/HS6ST2/HYAL1/SULF2/CHST9	6
BP	GO:0120254	olefinic compound metabolic process	8/212	163/18986	0.049079754601227	4.39541613612687	4.62633645143035	0.000501155233837385	0.018428556383514	0.0152316467472761	EDNRB/HSD17B6/CYP3A7/FADS1/SDR16C5/CYP2F1/ALOX15B/SRD5A2	8
BP	GO:0051346	negative regulation of hydrolase activity	10/212	252/18986	0.0396825396825397	3.55383348307877	4.33683015010743	0.000556730730383627	0.0197968584774978	0.0163625814610644	SERPINF1/COL7A1/RARRES1/SERPINB5/SERPINB4/SERPINB3/LAMP3/LRRK2/LTF/SERPIND1	10
BP	GO:0006805	xenobiotic metabolic process	7/212	127/18986	0.0551181102362205	4.93619075917397	4.72948107624615	0.000564941628147044	0.0197968584774978	0.0163625814610644	UGT1A6/CYP3A7/FMO5/GSTA2/S100A12/GSTA5/CYP2F1	7
BP	GO:0022612	gland morphogenesis	7/212	127/18986	0.0551181102362205	4.93619075917397	4.72948107624615	0.000564941628147044	0.0197968584774978	0.0163625814610644	MDK/SULF1/SULF2/TP63/SERPINB5/CPB2/SOSTDC1	7
BP	GO:0035860	glial cell-derived neurotrophic factor receptor signaling pathway	3/212	15/18986	0.2	17.911320754717	6.96262281368671	0.000565624527928508	0.0197968584774978	0.0163625814610644	SULF1/SULF2/GDF15	3
BP	GO:0051216	cartilage development	9/212	209/18986	0.0430622009569378	3.85650446871897	4.41255134737809	0.000585927695927555	0.0202633328174946	0.0167481337645458	MDK/SULF1/COMP/HYAL1/SULF2/COL1A1/SFRP2/MMP13/CHRDL2	9
BP	GO:0048333	mesodermal cell differentiation	4/212	35/18986	0.114285714285714	10.2350404312668	5.81100945321317	0.000603169596582258	0.0206142079773113	0.0170381405548499	EYA2/ITGB4/SFRP2/EYA1	4
BP	GO:0007584	response to nutrient	8/212	168/18986	0.0476190476190476	4.26460017969452	4.51640348031966	0.000611911129715663	0.0206697887421395	0.0170840793987935	IGFBP2/SPP1/COL1A1/SFRP2/LPL/SLC6A4/CYP24A1/POSTN	8
BP	GO:0045861	negative regulation of proteolysis	11/212	303/18986	0.0363036303630363	3.25122983996513	4.19771228638819	0.000626328613297564	0.0209136163405681	0.0172856087953024	SERPINF1/COL7A1/RARRES1/SERPINB5/CPB2/SERPINB4/SERPINB3/LAMP3/LRRK2/LTF/SERPIND1	11
BP	GO:0050830	defense response to Gram-positive bacterium	7/212	130/18986	0.0538461538461538	4.8222786647315	4.64690786905971	0.000649394740453464	0.0211891739304709	0.0175133637957801	MMP7/PLA2G1B/CD36/KRT6A/DEFA4/DEFA3/LTF	7
BP	GO:0042475	odontogenesis of dentin-containing tooth	6/212	94/18986	0.0638297872340425	5.71637896427138	4.8711160510556	0.00064984178374228	0.0211891739304709	0.0175133637957801	SMO/WNT10A/CSF3R/ODAM/TP63/SOSTDC1	6
BP	GO:0006631	fatty acid metabolic process	13/212	405/18986	0.0320987654320988	2.87465641742371	4.05237359890442	0.000656463219876895	0.0211891739304709	0.0175133637957801	UGT1A6/ACADL/FASN/PLA2G1B/GDF15/CD36/MSMO1/PLA2G4F/FADS1/LPL/HPGD/CYP2F1/ALOX15B	13
BP	GO:1905332	positive regulation of morphogenesis of an epithelium	4/212	36/18986	0.111111111111111	9.95073375262055	5.71215661727766	0.000672679398738081	0.0214739961904849	0.0177487762697694	MDK/SMO/SIX1/AGTR2	4
BP	GO:0010838	positive regulation of keratinocyte proliferation	3/212	16/18986	0.1875	16.7918632075472	6.7151315308013	0.000690440679413975	0.0218014149314956	0.0180193957636531	MDK/CDH3/TP63	3
BP	GO:0001942	hair follicle development	6/212	96/18986	0.0625	5.59728773584906	4.79861766348811	0.000726394256604927	0.0226900571552399	0.0187538800148935	CDH3/KRT17/SMO/WNT10A/TP63/SOSTDC1	6
BP	GO:0015701	bicarbonate transport	4/212	37/18986	0.108108108108108	9.68179500254972	5.61709883467431	0.00074767595687698	0.0231063686673152	0.0190979715300828	SLC4A11/SLC39A8/CA4/SLC26A9	4
BP	GO:0022617	extracellular matrix disassembly	5/212	65/18986	0.0769230769230769	6.88896952104499	5.05380832518354	0.000793947473082135	0.0240251813469125	0.0198573923914512	MMP7/MMP1/MMP11/MMP13/MMP10	5
BP	GO:1905330	regulation of morphogenesis of an epithelium	5/212	65/18986	0.0769230769230769	6.88896952104499	5.05380832518354	0.000793947473082135	0.0240251813469125	0.0198573923914512	MDK/SULF1/SMO/SIX1/AGTR2	5
BP	GO:0010742	macrophage derived foam cell differentiation	4/212	38/18986	0.105263157894737	9.42701092353525	5.52558789515285	0.000828393996250469	0.0243247613034088	0.0201050024578587	CD36/CSF2/LPL/ALOX15B	4
BP	GO:2000345	regulation of hepatocyte proliferation	3/212	17/18986	0.176470588235294	15.8041065482797	6.48902233522247	0.000831516110878326	0.0243247613034088	0.0201050024578587	MDK/SULF2/CPB2	3
BP	GO:0001655	urogenital system development	5/212	66/18986	0.0757575757575758	6.78459119496855	5.00240555979285	0.000851327595230523	0.0243247613034088	0.0201050024578587	SULF1/SERPINF1/TP63/SERPINB5/ALOX15B	5
BP	GO:0015909	long-chain fatty acid transport	5/212	66/18986	0.0757575757575758	6.78459119496855	5.00240555979285	0.000851327595230523	0.0243247613034088	0.0201050024578587	PLA2G1B/CD36/PLA2G4F/BDKRB2/SLC2A1	5
BP	GO:0022404	molting cycle process	6/212	99/18986	0.0606060606060606	5.42767295597484	4.69360422775346	0.000854088004457039	0.0243247613034088	0.0201050024578587	CDH3/KRT17/SMO/WNT10A/TP63/SOSTDC1	6
BP	GO:0022405	hair cycle process	6/212	99/18986	0.0606060606060606	5.42767295597484	4.69360422775346	0.000854088004457039	0.0243247613034088	0.0201050024578587	CDH3/KRT17/SMO/WNT10A/TP63/SOSTDC1	6
BP	GO:0006935	chemotaxis	14/212	472/18986	0.0296610169491525	2.65633994243684	3.87226587586808	0.000886294986173144	0.0249969605323591	0.0206605913486044	CXCL14/MDK/EDNRB/CSF3R/PLA2G1B/CCL19/DAPK2/S100A12/CXCL13/DEFA4/CXCL6/AGER/EGR3/SERPIND1	14
BP	GO:0050832	defense response to fungus	5/212	67/18986	0.0746268656716418	6.68332863981977	4.9520601038454	0.000911741373874339	0.0252946439084967	0.0209066338455588	S100A12/DEFA4/ARG1/DEFA3/LTF	5
BP	GO:0090077	foam cell differentiation	4/212	39/18986	0.102564102564103	9.18529269472666	5.4373978881418	0.000915068700250362	0.0252946439084967	0.0209066338455588	CD36/CSF2/LPL/ALOX15B	4
BP	GO:0042330	taxis	14/212	474/18986	0.029535864978903	2.64513175702571	3.85441089616929	0.000922971516110379	0.0252946439084967	0.0209066338455588	CXCL14/MDK/EDNRB/CSF3R/PLA2G1B/CCL19/DAPK2/S100A12/CXCL13/DEFA4/CXCL6/AGER/EGR3/SERPIND1	14
BP	GO:0072080	nephron tubule development	6/212	101/18986	0.0594059405940594	5.3201942835793	4.62594318638023	0.000948380517954148	0.0253436923267585	0.0209471735473634	CD24/SMO/SIX1/PROM1/EYA1/AGTR2	6
BP	GO:1903035	negative regulation of response to wounding	6/212	101/18986	0.0594059405940594	5.3201942835793	4.62594318638023	0.000948380517954148	0.0253436923267585	0.0209471735473634	MDK/SPP1/APOH/CPB2/TSPAN8/F11	6
BP	GO:0016055	Wnt signaling pathway	14/212	476/18986	0.0294117647058824	2.63401775804661	3.83664718298365	0.000960920717506106	0.0253436923267585	0.0209471735473634	MDK/CDH3/EDNRB/SULF1/CD24/WNT10A/CTHRC1/SULF2/IGFBP2/COL1A1/SFRP2/SOX2/SOSTDC1/LRRK2	14
BP	GO:0090288	negative regulation of cellular response to growth factor stimulus	7/212	139/18986	0.0503597122302158	4.5100447943532	4.41360810170766	0.000964212962237007	0.0253436923267585	0.0209471735473634	SULF1/SULF2/SFRP2/CHRDL2/SOSTDC1/CXCL13/AGTR2	7
BP	GO:0001710	mesodermal cell fate commitment	3/212	18/18986	0.166666666666667	14.9261006289308	6.28130432994492	0.000989639985279054	0.0253436923267585	0.0209471735473634	EYA2/SFRP2/EYA1	3
BP	GO:0051917	regulation of fibrinolysis	3/212	18/18986	0.166666666666667	14.9261006289308	6.28130432994492	0.000989639985279054	0.0253436923267585	0.0209471735473634	APOH/CPB2/F11	3
BP	GO:0090190	positive regulation of branching involved in ureteric bud morphogenesis	3/212	18/18986	0.166666666666667	14.9261006289308	6.28130432994492	0.000989639985279054	0.0253436923267585	0.0209471735473634	SMO/SIX1/AGTR2	3
BP	GO:1903034	regulation of response to wounding	8/212	181/18986	0.0441988950276243	3.95830292921922	4.24952204492559	0.000994554535370213	0.0253436923267585	0.0209471735473634	MDK/TMEM97/CD36/SPP1/APOH/CPB2/TSPAN8/F11	8
BP	GO:0044403	biological process involved in symbiotic interaction	11/212	322/18986	0.0341614906832298	3.05938708543303	3.96057628157625	0.00102925763361123	0.0259999428316575	0.0214895804326518	FASN/TMPRSS4/ST6GALNAC1/INHBB/KRT6A/SERPINB3/CXCL6/ARG1/FCN3/LTF/BPIFA1	11
BP	GO:0030193	regulation of blood coagulation	5/212	69/18986	0.072463768115942	6.48960896910036	4.85438981776045	0.00104206744399012	0.0260966027999249	0.0215694722299588	CD36/APOH/CPB2/TSPAN8/F11	5
BP	GO:0060828	regulation of canonical Wnt signaling pathway	10/212	276/18986	0.036231884057971	3.24480448455018	3.99200423196247	0.00111590552902515	0.0277068851437441	0.0229004094620456	MDK/CDH3/CTHRC1/SULF2/IGFBP2/COL1A1/SFRP2/SOX2/SOSTDC1/LRRK2	10
BP	GO:0032602	chemokine production	6/212	105/18986	0.0571428571428571	5.11752021563342	4.4958593684548	0.00116082794502065	0.0281017098357082	0.0232267416016851	LPL/IL1RL1/POSTN/CXCL6/ALOX15B/AGER	6
BP	GO:0032642	regulation of chemokine production	6/212	105/18986	0.0571428571428571	5.11752021563342	4.4958593684548	0.00116082794502065	0.0281017098357082	0.0232267416016851	LPL/IL1RL1/POSTN/CXCL6/ALOX15B/AGER	6
BP	GO:0061326	renal tubule development	6/212	105/18986	0.0571428571428571	5.11752021563342	4.4958593684548	0.00116082794502065	0.0281017098357082	0.0232267416016851	CD24/SMO/SIX1/PROM1/EYA1/AGTR2	6
BP	GO:0045926	negative regulation of growth	9/212	232/18986	0.0387931034482759	3.47417859466493	4.02923786244939	0.0012255549642566	0.0292367928604709	0.0241649151244621	HYAL1/TMPRSS4/GDF15/SPP1/SFRP2/SLC6A4/SCGB3A1/ALOX15B/AGTR2	9
BP	GO:0050878	regulation of body fluid levels	12/212	381/18986	0.031496062992126	2.8206804338137	3.81483887919909	0.00123790895760342	0.0292367928604709	0.0241649151244621	EDNRB/COMP/CD36/KCNN4/AQP5/APOH/CPB2/SLC6A4/TSPAN8/F11/BPIFA1/SERPIND1	12
BP	GO:0090287	regulation of cellular response to growth factor stimulus	12/212	381/18986	0.031496062992126	2.8206804338137	3.81483887919909	0.00123790895760342	0.0292367928604709	0.0241649151244621	CDH3/SULF1/SULF2/GDF15/HHIP/ASPN/SFRP2/VEPH1/CHRDL2/SOSTDC1/CXCL13/AGTR2	12
BP	GO:0030199	collagen fibril organization	5/212	72/18986	0.0694444444444444	6.21920859538784	4.71491681482331	0.00126281635833748	0.0295845283949224	0.024452326938606	COMP/COL14A1/COL1A1/MMP11/SFRP2	5
BP	GO:0032722	positive regulation of chemokine production	5/212	73/18986	0.0684931506849315	6.13401395709486	4.67017428520701	0.00134354442279962	0.0312239723858632	0.02580736697605	LPL/IL1RL1/POSTN/ALOX15B/AGER	5
BP	GO:0051797	regulation of hair follicle development	3/212	20/18986	0.15	13.4334905660377	5.91173581986723	0.00136002943777117	0.0313562342597242	0.0259166846078199	CDH3/KRT17/SMO	3
BP	GO:0032735	positive regulation of interleukin-12 production	4/212	44/18986	0.0909090909090909	8.14150943396226	5.03962545386248	0.00144602847994178	0.0328180682361787	0.0271249256804868	MDK/CD36/CCL19/AGER	4
BP	GO:0046006	regulation of activated T cell proliferation	4/212	44/18986	0.0909090909090909	8.14150943396226	5.03962545386248	0.00144602847994178	0.0328180682361787	0.0271249256804868	CD24/IGFBP2/ARG1/AGER	4
BP	GO:0001708	cell fate specification	6/212	110/18986	0.0545454545454545	4.88490566037736	4.34226835569871	0.00147557957039299	0.0332291368371444	0.0274646838030715	SMO/EYA2/SIX1/SFRP2/SOX2/EYA1	6
BP	GO:0032963	collagen metabolic process	6/212	111/18986	0.0540540540540541	4.84089750127486	4.31266328314404	0.00154564420162108	0.0343423433977963	0.0283847759001262	MMP7/MMP1/COL1A1/MMP11/MMP13/MMP10	6
BP	GO:0045664	regulation of neuron differentiation	8/212	194/18986	0.0412371134020619	3.69305582571484	4.00640218208134	0.00154865644926379	0.0343423433977963	0.0283847759001262	EDNRB/SIX1/SFRP2/PCP4/SOX2/SLC6A4/EYA1/LRRK2	8
BP	GO:0090189	regulation of branching involved in ureteric bud morphogenesis	3/212	21/18986	0.142857142857143	12.7938005390836	5.74621440927917	0.00157371530590118	0.0346336588154766	0.0286255551256825	SMO/SIX1/AGTR2	3
BP	GO:0050818	regulation of coagulation	5/212	76/18986	0.0657894736842105	5.89188182720953	4.54079414124587	0.00160861784837193	0.0349783542929012	0.0289104542593016	CD36/APOH/CPB2/TSPAN8/F11	5
BP	GO:0061448	connective tissue development	10/212	290/18986	0.0344827586206897	3.08815875081327	3.8078776542975	0.00161345937185844	0.0349783542929012	0.0289104542593016	MDK/SULF1/COMP/HYAL1/SULF2/COL1A1/SFRP2/LPL/MMP13/CHRDL2	10
BP	GO:0043406	positive regulation of MAP kinase activity	5/212	77/18986	0.0649350649350649	5.81536388140162	4.49919707875406	0.00170495559960474	0.0362241057437829	0.0299400979079876	CD24/PLA2G1B/CCL19/S100A12/LRRK2	5
BP	GO:0048483	autonomic nervous system development	4/212	46/18986	0.0869565217391304	7.78753076292043	4.89773816533159	0.00170833132079114	0.0362241057437829	0.0299400979079876	EDNRB/SIX1/TP63/SLC6A4	4
BP	GO:0097028	dendritic cell differentiation	4/212	46/18986	0.0869565217391304	7.78753076292043	4.89773816533159	0.00170833132079114	0.0362241057437829	0.0299400979079876	UBD/CSF2/CCL19/AGER	4
BP	GO:0141091	transforming growth factor beta receptor superfamily signaling pathway	12/212	397/18986	0.0302267002518892	2.70700061784136	3.65254640613189	0.00174972925032636	0.0368330686391164	0.0304434204423678	CDH3/SULF1/COMP/GDF15/ASPN/SFRP2/INHBB/HPGD/TMEM100/VEPH1/CHRDL2/SOSTDC1	12
BP	GO:0009620	response to fungus	5/212	78/18986	0.0641025641025641	5.74080793420416	4.45832464819992	0.00180545971847676	0.0377328092242806	0.0311870777572548	S100A12/DEFA4/ARG1/DEFA3/LTF	5
BP	GO:0052547	regulation of peptidase activity	11/212	346/18986	0.0317919075144509	2.84717526447813	3.68483481671295	0.00182311671915809	0.0377892532223917	0.0312337300843466	SERPINF1/COL7A1/RARRES1/SERPINB5/SOX2/SERPINB4/SERPINB3/LAMP3/AGER/LTF/SERPIND1	11
BP	GO:0016485	protein processing	9/212	246/18986	0.0365853658536585	3.27646111366774	3.81889590717701	0.00183417717878046	0.0377892532223917	0.0312337300843466	SCG5/COMP/TMPRSS4/PCSK9/CTSE/APOH/CPB2/F11/LRRK2	9
BP	GO:0050798	activated T cell proliferation	4/212	47/18986	0.0851063829787234	7.6218386190285	4.82996322110846	0.00185111155517229	0.0378695708998275	0.0313001145837509	CD24/IGFBP2/ARG1/AGER	4
BP	GO:0052548	regulation of endopeptidase activity	9/212	248/18986	0.0362903225806452	3.25003804017042	3.7900846345591	0.00193801964189188	0.0393467698726815	0.0325210551968789	SERPINF1/SERPINB5/SOX2/SERPINB4/SERPINB3/LAMP3/AGER/LTF/SERPIND1	9
BP	GO:0030111	regulation of Wnt signaling pathway	11/212	349/18986	0.0315186246418338	2.82270097853706	3.6520352608092	0.00195040786976459	0.0393467698726815	0.0325210551968789	MDK/CDH3/SULF1/CTHRC1/SULF2/IGFBP2/COL1A1/SFRP2/SOX2/SOSTDC1/LRRK2	11
BP	GO:0048754	branching morphogenesis of an epithelial tube	7/212	158/18986	0.0443037974683544	3.96769763553857	3.98053020504008	0.00201762878085152	0.0399223306056491	0.0329967700376793	MDK/SMO/HHIP/SIX1/SFRP2/EYA1/AGTR2	7
BP	GO:0050900	leukocyte migration	12/212	404/18986	0.0297029702970297	2.66009714178965	3.58403944677627	0.00202281558398637	0.0399223306056491	0.0329967700376793	MDK/EDNRB/CSF3R/PLA2G1B/GDF15/CCL19/DAPK2/S100A12/CXCL13/DEFA4/CXCL6/AGER	12
BP	GO:0006869	lipid transport	13/212	459/18986	0.028322440087146	2.53646154478563	3.54095421630408	0.00202407026543459	0.0399223306056491	0.0329967700376793	TMEM97/PLA2G1B/CD36/SPP1/PLA2G4F/PCSK9/KCNN4/SLCO4A1/BDKRB2/APOH/SLC2A1/ABCA3/FABP6	13
BP	GO:0060571	morphogenesis of an epithelial fold	3/212	23/18986	0.130434782608696	11.6812961443806	5.44664633349622	0.00206139400717637	0.0399223306056491	0.0329967700376793	SULF1/TP63/SOSTDC1	3
BP	GO:0061318	renal filtration cell differentiation	3/212	23/18986	0.130434782608696	11.6812961443806	5.44664633349622	0.00206139400717637	0.0399223306056491	0.0329967700376793	EDNRB/CD24/PROM1	3
BP	GO:0072112	podocyte differentiation	3/212	23/18986	0.130434782608696	11.6812961443806	5.44664633349622	0.00206139400717637	0.0399223306056491	0.0329967700376793	EDNRB/CD24/PROM1	3
BP	GO:0048863	stem cell differentiation	9/212	251/18986	0.0358565737051793	3.21119296399308	3.74741231993727	0.00210254553377242	0.0404496342755555	0.0334325992508532	EDNRB/SMO/WNT10A/KRT14/SLC4A11/SIX1/SFRP2/GPM6A/TP63	9
BP	GO:1903036	positive regulation of response to wounding	5/212	81/18986	0.0617283950617284	5.52818541812252	4.33983476882684	0.00213303736547129	0.0407662733335138	0.0336943090764544	MDK/TMEM97/CD36/APOH/CPB2	5
BP	GO:0035850	epithelial cell differentiation involved in kidney development	4/212	49/18986	0.0816326530612245	7.3107431651906	4.70021560959358	0.00216108087770146	0.0410322872530897	0.0339141760030067	EDNRB/CD24/SMO/PROM1	4
BP	GO:0055001	muscle cell development	8/212	205/18986	0.0390243902439024	3.49489185457892	3.81648995574377	0.00218776973049086	0.0412692926433503	0.0341100666797652	FHL2/SMO/TTN/COMP/COL14A1/SIX1/CACNA2D2/FHOD3	8
BP	GO:0032355	response to estradiol	6/212	120/18986	0.05	4.47783018867925	4.06119558501208	0.002295940083293	0.0419006669936044	0.0346319128226875	IGFBP2/COL1A1/HPGD/SLC6A4/GJB2/POSTN	6
BP	GO:0030195	negative regulation of blood coagulation	4/212	50/18986	0.08	7.16452830188679	4.63805137507888	0.00232872612252551	0.0419006669936044	0.0346319128226875	APOH/CPB2/TSPAN8/F11	4
BP	GO:0031670	cellular response to nutrient	4/212	50/18986	0.08	7.16452830188679	4.63805137507888	0.00232872612252551	0.0419006669936044	0.0346319128226875	COL1A1/LPL/CYP24A1/POSTN	4
BP	GO:0090102	cochlea development	4/212	50/18986	0.08	7.16452830188679	4.63805137507888	0.00232872612252551	0.0419006669936044	0.0346319128226875	CTHRC1/SIX1/EYA1/SLITRK6	4
BP	GO:0072311	glomerular epithelial cell differentiation	3/212	24/18986	0.125	11.1945754716981	5.31040347829946	0.00233662927812872	0.0419006669936044	0.0346319128226875	EDNRB/CD24/PROM1	3
BP	GO:0072574	hepatocyte proliferation	3/212	24/18986	0.125	11.1945754716981	5.31040347829946	0.00233662927812872	0.0419006669936044	0.0346319128226875	MDK/SULF2/CPB2	3
BP	GO:0072575	epithelial cell proliferation involved in liver morphogenesis	3/212	24/18986	0.125	11.1945754716981	5.31040347829946	0.00233662927812872	0.0419006669936044	0.0346319128226875	MDK/SULF2/CPB2	3
BP	GO:0090103	cochlea morphogenesis	3/212	24/18986	0.125	11.1945754716981	5.31040347829946	0.00233662927812872	0.0419006669936044	0.0346319128226875	CTHRC1/SIX1/EYA1	3
BP	GO:0048844	artery morphogenesis	5/212	83/18986	0.0602409638554217	5.39497613093885	4.26407685978044	0.00237421663502309	0.0423134927898287	0.0349731233095749	MDK/COMP/SIX1/HPGD/EYA1	5
BP	GO:0031669	cellular response to nutrient levels	9/212	257/18986	0.0350194552529183	3.13622347845239	3.66396043399695	0.00246498656935216	0.0436633291705368	0.0360887956655474	COL1A1/FADS1/PCSK9/LPL/INHBB/SLC2A1/CYP24A1/POSTN/LRRK2	9
BP	GO:0006022	aminoglycan metabolic process	6/212	122/18986	0.0491803278688525	4.40442313640582	4.00867990682237	0.00249455516638003	0.0439192894444483	0.0363003530112462	EDNRB/HYAL1/B3GNT3/CHST6/CHST9/CHI3L2	6
BP	GO:0044703	multi-organism reproductive process	8/212	210/18986	0.0380952380952381	3.41168014375562	3.73441553659966	0.00253938766257898	0.0444392840951322	0.0367301411435806	TPPP3/IGFBP2/SPP1/ITGB4/HPGD/SLC6A4/SLC2A1/GJB2	8
BP	GO:0006633	fatty acid biosynthetic process	7/212	165/18986	0.0424242424242424	3.79937106918239	3.83774327341223	0.00257543519873183	0.0448002350438081	0.0370284758166234	ACADL/FASN/PLA2G1B/PLA2G4F/FADS1/LPL/ALOX15B	7
BP	GO:0043405	regulation of MAP kinase activity	6/212	123/18986	0.0487804878048781	4.36861481822365	3.98284451560996	0.00259857449732459	0.0449336840162376	0.0371387746140187	CD24/PLA2G1B/CCL19/S100A12/SERPINB3/LRRK2	6
BP	GO:0046697	decidualization	3/212	25/18986	0.12	10.7467924528302	5.18198233295924	0.00263357649521375	0.0450031748152703	0.0371962104370438	TPPP3/SPP1/GJB2	3
BP	GO:0090023	positive regulation of neutrophil chemotaxis	3/212	25/18986	0.12	10.7467924528302	5.18198233295924	0.00263357649521375	0.0450031748152703	0.0371962104370438	MDK/CCL19/DAPK2	3
BP	GO:0006690	icosanoid metabolic process	6/212	124/18986	0.0483870967741935	4.33338405356056	3.95728337228577	0.00270581731276554	0.0459672473309	0.0379930396455414	PLA2G1B/PLA2G4F/FADS1/HPGD/CYP2F1/ALOX15B	6
BP	GO:0072576	liver morphogenesis	3/212	26/18986	0.115384615384615	10.3334542815675	5.06063175609569	0.00295278745081248	0.0498712066547107	0.0412197562748058	MDK/SULF2/CPB2	3
BP	GO:0007178	cell surface receptor protein serine/threonine kinase signaling pathway	12/212	425/18986	0.0282352941176471	2.52865704772475	3.38687109025818	0.00305878330195696	0.0513628063132079	0.0424525994022745	CDH3/SULF1/COMP/GDF15/ASPN/SFRP2/INHBB/HPGD/TMEM100/VEPH1/CHRDL2/SOSTDC1	12
BP	GO:0050819	negative regulation of coagulation	4/212	54/18986	0.0740740740740741	6.63382250174703	4.40551431254808	0.00308895193984084	0.0515317317772948	0.0425922203764868	APOH/CPB2/TSPAN8/F11	4
BP	GO:0060348	bone development	8/212	217/18986	0.0368663594470046	3.30162594556995	3.6235884674833	0.0031043211914033	0.0515317317772948	0.0425922203764868	SULF1/COMP/SULF2/COL1A1/MMP13/CLDN18/SRD5A2/LTF	8
BP	GO:0044706	multi-multicellular organism process	8/212	218/18986	0.036697247706422	3.28648087242513	3.60812559526109	0.00319242301528003	0.0523024988601841	0.0432292779781067	TPPP3/IGFBP2/SPP1/ITGB4/HPGD/SLC6A4/SLC2A1/GJB2	8
BP	GO:0030194	positive regulation of blood coagulation	3/212	27/18986	0.111111111111111	9.95073375262055	4.94569844010733	0.0032947873636536	0.0523024988601841	0.0432292779781067	CD36/APOH/CPB2	3
BP	GO:0031639	plasminogen activation	3/212	27/18986	0.111111111111111	9.95073375262055	4.94569844010733	0.0032947873636536	0.0523024988601841	0.0432292779781067	APOH/CPB2/F11	3
BP	GO:0042104	positive regulation of activated T cell proliferation	3/212	27/18986	0.111111111111111	9.95073375262055	4.94569844010733	0.0032947873636536	0.0523024988601841	0.0432292779781067	CD24/IGFBP2/AGER	3
BP	GO:0042730	fibrinolysis	3/212	27/18986	0.111111111111111	9.95073375262055	4.94569844010733	0.0032947873636536	0.0523024988601841	0.0432292779781067	APOH/CPB2/F11	3
BP	GO:0071624	positive regulation of granulocyte chemotaxis	3/212	27/18986	0.111111111111111	9.95073375262055	4.94569844010733	0.0032947873636536	0.0523024988601841	0.0432292779781067	MDK/CCL19/DAPK2	3
BP	GO:0072010	glomerular epithelium development	3/212	27/18986	0.111111111111111	9.95073375262055	4.94569844010733	0.0032947873636536	0.0523024988601841	0.0432292779781067	EDNRB/CD24/PROM1	3
BP	GO:1900048	positive regulation of hemostasis	3/212	27/18986	0.111111111111111	9.95073375262055	4.94569844010733	0.0032947873636536	0.0523024988601841	0.0432292779781067	CD36/APOH/CPB2	3
BP	GO:0002237	response to molecule of bacterial origin	11/212	375/18986	0.0293333333333333	2.62699371069182	3.38151624288637	0.00338596160701278	0.0534577090672398	0.0441840871029528	EDNRB/CD24/CD36/CSF2/HPGD/GJB2/CXCL13/DEFA4/CXCL6/DEFA3/LTF	11
BP	GO:0042692	muscle cell differentiation	12/212	432/18986	0.0277777777777778	2.48768343815514	3.32375076201429	0.00348711984190157	0.054757206166076	0.0452581528271834	EDNRB/FHL2/SMO/TTN/COMP/COL14A1/GDF15/HOPX/SIX1/CACNA2D2/FHOD3/SCGB3A1	12
BP	GO:1903510	mucopolysaccharide metabolic process	5/212	91/18986	0.0549450549450549	4.92069251503214	3.98386722769242	0.0035400139933185	0.0552889282289799	0.0456976339488371	EDNRB/HYAL1/B3GNT3/CHST6/CHST9	5
BP	GO:0009612	response to mechanical stimulus	8/212	222/18986	0.036036036036036	3.22726500084991	3.54715766191164	0.00356444954907656	0.0553728659896652	0.0457670105344421	MDK/TTN/KRT5/IGFBP2/COL1A1/SLC2A1/POSTN/SLITRK6	8
BP	GO:0034698	response to gonadotropin	3/212	28/18986	0.107142857142857	9.59535040431267	4.83661108385546	0.00366007552415955	0.0557896433420861	0.0461114870779231	INHBB/GJB2/SRD5A2	3
BP	GO:0060512	prostate gland morphogenesis	3/212	28/18986	0.107142857142857	9.59535040431267	4.83661108385546	0.00366007552415955	0.0557896433420861	0.0461114870779231	SULF1/TP63/SERPINB5	3
BP	GO:0071549	cellular response to dexamethasone stimulus	3/212	28/18986	0.107142857142857	9.59535040431267	4.83661108385546	0.00366007552415955	0.0557896433420861	0.0461114870779231	SERPINF1/FBXO32/GJB2	3
BP	GO:0001704	formation of primary germ layer	6/212	132/18986	0.0454545454545455	4.07075471698113	3.76205522353068	0.00368730172863357	0.0557896433420861	0.0461114870779231	EYA2/COL7A1/ITGB4/SFRP2/SOX2/EYA1	6
BP	GO:0098773	skin epidermis development	6/212	132/18986	0.0454545454545455	4.07075471698113	3.76205522353068	0.00368730172863357	0.0557896433420861	0.0461114870779231	CDH3/KRT17/SMO/WNT10A/TP63/SOSTDC1	6
BP	GO:0071470	cellular response to osmotic stress	4/212	57/18986	0.0701754385964912	6.2846739490235	4.24606476607284	0.00375939596988254	0.0564058293704012	0.0466207797060912	SLC4A11/AQP5/BDKRB2/SLC2A1	4
BP	GO:0048762	mesenchymal cell differentiation	9/212	274/18986	0.0328467153284672	2.94164026993527	3.44016103259533	0.0037668608942712	0.0564058293704012	0.0466207797060912	MDK/EDNRB/SMO/WNT10A/SIX1/COL1A1/SFRP2/TMEM100/SERPINB3	9
BP	GO:0048706	embryonic skeletal system development	6/212	134/18986	0.0447761194029851	4.00999718389186	3.71564828014811	0.00396930332066773	0.0588135540965662	0.0486108223187853	SULF1/HYAL1/SULF2/SIX1/COL1A1/EYA1	6
BP	GO:0006826	iron ion transport	4/212	58/18986	0.0689655172413793	6.17631750162655	4.19543855102525	0.00400312078421766	0.0588135540965662	0.0486108223187853	SLC39A8/CP/LCN2/LTF	4
BP	GO:0061005	cell differentiation involved in kidney development	4/212	58/18986	0.0689655172413793	6.17631750162655	4.19543855102525	0.00400312078421766	0.0588135540965662	0.0486108223187853	EDNRB/CD24/SMO/PROM1	4
BP	GO:0015718	monocarboxylic acid transport	7/212	179/18986	0.0391061452513966	3.50221355539159	3.57425842994473	0.00403993755641218	0.0588135540965662	0.0486108223187853	PLA2G1B/CD36/PLA2G4F/SLCO4A1/BDKRB2/SLC2A1/FABP6	7
BP	GO:0042634	regulation of hair cycle	3/212	29/18986	0.103448275862069	9.26447625243982	4.73286758906882	0.00404912592747444	0.0588135540965662	0.0486108223187853	CDH3/KRT17/SMO	3
BP	GO:0060384	innervation	3/212	29/18986	0.103448275862069	9.26447625243982	4.73286758906882	0.00404912592747444	0.0588135540965662	0.0486108223187853	SULF1/SULF2/SLITRK6	3
BP	GO:0071222	cellular response to lipopolysaccharide	8/212	228/18986	0.0350877192982456	3.14233697451175	3.45825302507831	0.00418451863050224	0.0604777443861145	0.0499863157694455	EDNRB/CD36/CSF2/CXCL13/DEFA4/CXCL6/DEFA3/LTF	8
BP	GO:0035265	organ growth	7/212	181/18986	0.0386740331491713	3.46351506306682	3.53877267439671	0.00429210431253372	0.0617255595441112	0.0510176651218833	SMO/COMP/COL14A1/CACNA2D2/MMP13/SLC6A4/CLDN18	7
BP	GO:0042060	wound healing	12/212	444/18986	0.027027027027027	2.42044875063743	3.21835235504391	0.0043333932071502	0.062012351067839	0.0512547052398735	COMP/ODAM/TMEM97/CD36/APOH/CPB2/SLC6A4/TSPAN8/KRT6A/F11/AGER/SERPIND1	12
BP	GO:0031214	biomineral tissue development	7/212	182/18986	0.0384615384615385	3.4444847605225	3.52121652471126	0.00442256839305537	0.0626243325274131	0.0517605226904717	COMP/ODAM/SPP1/ASPN/COL1A1/MMP13/LTF	7
BP	GO:0008202	steroid metabolic process	10/212	334/18986	0.029940119760479	2.6813354423229	3.29427402864592	0.00444283352686358	0.0626243325274131	0.0517605226904717	EDNRB/HSD17B6/ACADL/MSMO1/SPP1/CYP3A7/FMO5/PCSK9/CYP24A1/SRD5A2	10
BP	GO:0050482	arachidonate secretion	3/212	30/18986	0.1	8.95566037735849	4.63402462035064	0.00446238789438021	0.0626243325274131	0.0517605226904717	PLA2G1B/PLA2G4F/BDKRB2	3
BP	GO:1903963	arachidonate transport	3/212	30/18986	0.1	8.95566037735849	4.63402462035064	0.00446238789438021	0.0626243325274131	0.0517605226904717	PLA2G1B/PLA2G4F/BDKRB2	3
BP	GO:0043616	keratinocyte proliferation	4/212	60/18986	0.0666666666666667	5.97044025157233	4.09765970789643	0.00452218422532606	0.0631583902623663	0.0522019343014612	MDK/CDH3/SDR16C5/TP63	4
BP	GO:0048705	skeletal system morphogenesis	8/212	232/18986	0.0344827586206897	3.08815875081327	3.40059861471774	0.0046419885077661	0.064521419210816	0.0533285106331629	COMP/HYAL1/HHIP/SIX1/COL1A1/MMP13/EYA1/LTF	8
BP	GO:0009100	glycoprotein metabolic process	11/212	392/18986	0.0280612244897959	2.51306796303427	3.21669497381351	0.0047145107351503	0.0652173985029125	0.0539037543201896	NECAB1/SULF1/HS6ST1/HS6ST2/HYAL1/SULF2/SLC39A8/B3GNT3/ST6GALNAC1/CCL19/CHST9	11
BP	GO:0001658	branching involved in ureteric bud morphogenesis	4/212	61/18986	0.0655737704918033	5.87256418187442	4.0504135407581	0.00479792946142697	0.0654474925953323	0.0540939326424324	SMO/SIX1/EYA1/AGTR2	4
BP	GO:0006790	sulfur compound metabolic process	10/212	338/18986	0.029585798816568	2.64960366194038	3.25174631192105	0.00482502034505921	0.0654474925953323	0.0540939326424324	EDNRB/HS6ST1/HS6ST2/HYAL1/FASN/B3GNT3/CHST6/GSTA2/CHST9/GSTA5	10
BP	GO:0007596	blood coagulation	8/212	234/18986	0.0341880341880342	3.06176423157555	3.3722359738929	0.00488466619095366	0.0654474925953323	0.0540939326424324	COMP/CD36/APOH/CPB2/SLC6A4/TSPAN8/F11/SERPIND1	8
BP	GO:0008209	androgen metabolic process	3/212	31/18986	0.0967741935483871	8.66676810712112	4.53968902960215	0.00490028668030452	0.0654474925953323	0.0540939326424324	HSD17B6/SPP1/SRD5A2	3
BP	GO:0050820	positive regulation of coagulation	3/212	31/18986	0.0967741935483871	8.66676810712112	4.53968902960215	0.00490028668030452	0.0654474925953323	0.0540939326424324	CD36/APOH/CPB2	3
BP	GO:0071295	cellular response to vitamin	3/212	31/18986	0.0967741935483871	8.66676810712112	4.53968902960215	0.00490028668030452	0.0654474925953323	0.0540939326424324	COL1A1/CYP24A1/POSTN	3
BP	GO:0007498	mesoderm development	6/212	140/18986	0.0428571428571429	3.83814016172507	3.58164953822411	0.00491137810181839	0.0654474925953323	0.0540939326424324	SMO/EYA2/ITGB4/SFRP2/TP63/EYA1	6
BP	GO:0061041	regulation of wound healing	6/212	140/18986	0.0428571428571429	3.83814016172507	3.58164953822411	0.00491137810181839	0.0654474925953323	0.0540939326424324	TMEM97/CD36/APOH/CPB2/TSPAN8/F11	6
BP	GO:0048545	response to steroid hormone	10/212	340/18986	0.0294117647058824	2.63401775804661	3.23071177848429	0.00502557442195341	0.0664918835551958	0.0549571469841115	SERPINF1/IGFBP2/SPP1/COL1A1/FBXO32/TP63/GJB2/ABCA3/DEFA3/SRD5A2	10
BP	GO:0050848	regulation of calcium-mediated signaling	5/212	99/18986	0.0505050505050505	4.5230607966457	3.73465999277448	0.00506906236794579	0.0664918835551958	0.0549571469841115	FHL2/PCP4/TMEM100/LRRK2/CHP2	5
BP	GO:0060993	kidney morphogenesis	5/212	99/18986	0.0505050505050505	4.5230607966457	3.73465999277448	0.00506906236794579	0.0664918835551958	0.0549571469841115	SMO/SIX1/EYA1/LRRK2/AGTR2	5
BP	GO:0032731	positive regulation of interleukin-1 beta production	4/212	62/18986	0.0645161290322581	5.77784540474741	4.00420490054813	0.00508474997673708	0.0664918835551958	0.0549571469841115	CD36/LPL/CCL19/AGER	4
BP	GO:0071902	positive regulation of protein serine/threonine kinase activity	6/212	142/18986	0.0422535211267606	3.78408184958809	3.53862423754718	0.00525913642233724	0.0664918835551958	0.0549571469841115	CD24/PLA2G1B/CCL19/S100A12/LRRK2/LTF	6
BP	GO:0002778	antibacterial peptide production	2/212	10/18986	0.2	17.911320754717	5.68420870550543	0.00526441763087609	0.0664918835551958	0.0549571469841115	MMP7/PGC	2
BP	GO:0003266	regulation of secondary heart field cardioblast proliferation	2/212	10/18986	0.2	17.911320754717	5.68420870550543	0.00526441763087609	0.0664918835551958	0.0549571469841115	SIX1/EYA1	2
BP	GO:0006702	androgen biosynthetic process	2/212	10/18986	0.2	17.911320754717	5.68420870550543	0.00526441763087609	0.0664918835551958	0.0549571469841115	HSD17B6/SRD5A2	2
BP	GO:0015911	long-chain fatty acid import across plasma membrane	2/212	10/18986	0.2	17.911320754717	5.68420870550543	0.00526441763087609	0.0664918835551958	0.0549571469841115	CD36/SLC2A1	2
BP	GO:0038060	nitric oxide-cGMP-mediated signaling	2/212	10/18986	0.2	17.911320754717	5.68420870550543	0.00526441763087609	0.0664918835551958	0.0549571469841115	CD36/AGTR2	2
BP	GO:0051709	regulation of killing of cells of another organism	2/212	10/18986	0.2	17.911320754717	5.68420870550543	0.00526441763087609	0.0664918835551958	0.0549571469841115	CXCL6/ARG1	2
BP	GO:0061762	CAMKK-AMPK signaling cascade	2/212	10/18986	0.2	17.911320754717	5.68420870550543	0.00526441763087609	0.0664918835551958	0.0549571469841115	PCP4/LRRK2	2
BP	GO:0001657	ureteric bud development	5/212	100/18986	0.05	4.47783018867925	3.70538385372816	0.00528847176708686	0.0665065388891226	0.0549692599714063	SMO/SIX1/CRLF1/EYA1/AGTR2	5
BP	GO:0007565	female pregnancy	7/212	189/18986	0.037037037037037	3.31691125087351	3.40165961706264	0.00542155115675746	0.0678862332343984	0.0561096106559155	TPPP3/IGFBP2/SPP1/ITGB4/HPGD/SLC2A1/GJB2	7
BP	GO:0072163	mesonephric epithelium development	5/212	101/18986	0.0495049504950495	4.43349523631608	3.6764906509589	0.00551451818631252	0.068460150988196	0.0565839675347677	SMO/SIX1/CRLF1/EYA1/AGTR2	5
BP	GO:0072164	mesonephric tubule development	5/212	101/18986	0.0495049504950495	4.43349523631608	3.6764906509589	0.00551451818631252	0.068460150988196	0.0565839675347677	SMO/SIX1/CRLF1/EYA1/AGTR2	5
BP	GO:0007586	digestion	6/212	144/18986	0.0416666666666667	3.7315251572327	3.49637314192721	0.00562461751779123	0.0695298463369511	0.0574680965647561	MDK/CD36/KCNN4/AQP5/MUC4/PGC	6
BP	GO:0071715	icosanoid transport	4/212	64/18986	0.0625	5.59728773584906	3.91474049806169	0.00569239767732383	0.0700695561551937	0.057914179759035	PLA2G1B/PLA2G4F/SLCO4A1/BDKRB2	4
BP	GO:2001233	regulation of apoptotic signaling pathway	11/212	403/18986	0.0272952853598015	2.44447305585468	3.11457561684647	0.00577478242747422	0.0702431277956272	0.0580576409101642	EYA2/CSF2/SFRP2/INHBB/BDKRB2/TP63/DAPK2/RTKN2/EYA1/LRRK2/AGTR2	11
BP	GO:0007599	hemostasis	8/212	241/18986	0.033195020746888	2.97283332028498	3.27529949090426	0.00581137511944319	0.0702431277956272	0.0580576409101642	COMP/CD36/APOH/CPB2/SLC6A4/TSPAN8/F11/SERPIND1	8
BP	GO:0042445	hormone metabolic process	8/212	241/18986	0.033195020746888	2.97283332028498	3.27529949090426	0.00581137511944319	0.0702431277956272	0.0580576409101642	EDNRB/SCG5/HSD17B6/SPP1/CYP3A7/SDR16C5/CHST9/SRD5A2	8
BP	GO:0050817	coagulation	8/212	241/18986	0.033195020746888	2.97283332028498	3.27529949090426	0.00581137511944319	0.0702431277956272	0.0580576409101642	COMP/CD36/APOH/CPB2/SLC6A4/TSPAN8/F11/SERPIND1	8
BP	GO:0007288	sperm axoneme assembly	3/212	33/18986	0.0909090909090909	8.14150943396226	4.36317696021279	0.00585157897643435	0.0702431277956272	0.0580576409101642	CCDC146/MNS1/SPAG6	3
BP	GO:0060351	cartilage development involved in endochondral bone morphogenesis	3/212	33/18986	0.0909090909090909	8.14150943396226	4.36317696021279	0.00585157897643435	0.0702431277956272	0.0580576409101642	COMP/COL1A1/MMP13	3
BP	GO:0015711	organic anion transport	12/212	462/18986	0.025974025974026	2.32614555256065	3.06647634744692	0.0059045231013275	0.0705869942771868	0.0583418548586876	SLC4A11/PLA2G1B/SLC39A8/CD36/SLCO4C1/PLA2G4F/CA4/SLCO4A1/BDKRB2/SLC2A1/SLC26A9/FABP6	12
BP	GO:0071219	cellular response to molecule of bacterial origin	8/212	242/18986	0.0330578512396694	2.96054888507719	3.26173778961481	0.00595399101451924	0.0708866553163049	0.0585895319418394	EDNRB/CD36/CSF2/CXCL13/DEFA4/CXCL6/DEFA3/LTF	8
BP	GO:0032615	interleukin-12 production	4/212	65/18986	0.0615384615384615	5.51117561683599	3.87141023692803	0.0060136075267823	0.0710143490459454	0.0586950738921285	MDK/CD36/CCL19/AGER	4
BP	GO:0032655	regulation of interleukin-12 production	4/212	65/18986	0.0615384615384615	5.51117561683599	3.87141023692803	0.0060136075267823	0.0710143490459454	0.0586950738921285	MDK/CD36/CCL19/AGER	4
BP	GO:0042102	positive regulation of T cell proliferation	5/212	104/18986	0.0480769230769231	4.30560595065312	3.59201861853345	0.00623352271058141	0.0724794928279203	0.0599060505989623	CD24/IGFBP2/CCL19/VTCN1/AGER	5
BP	GO:0090303	positive regulation of wound healing	4/212	66/18986	0.0606060606060606	5.42767295597484	3.82896821320377	0.00634665784494692	0.0724794928279203	0.0599060505989623	TMEM97/CD36/APOH/CPB2	4
BP	GO:0051873	killing by host of symbiont cells	3/212	34/18986	0.0882352941176471	7.90205327413984	4.28040700589528	0.00636570798905806	0.0724794928279203	0.0599060505989623	CXCL6/ARG1/LTF	3
BP	GO:0090022	regulation of neutrophil chemotaxis	3/212	34/18986	0.0882352941176471	7.90205327413984	4.28040700589528	0.00636570798905806	0.0724794928279203	0.0599060505989623	MDK/CCL19/DAPK2	3
BP	GO:0007614	short-term memory	2/212	11/18986	0.181818181818182	16.2830188679245	5.38777466806692	0.00638717733698713	0.0724794928279203	0.0599060505989623	MDK/SERPINF1	2
BP	GO:0019372	lipoxygenase pathway	2/212	11/18986	0.181818181818182	16.2830188679245	5.38777466806692	0.00638717733698713	0.0724794928279203	0.0599060505989623	HPGD/ALOX15B	2
BP	GO:0030223	neutrophil differentiation	2/212	11/18986	0.181818181818182	16.2830188679245	5.38777466806692	0.00638717733698713	0.0724794928279203	0.0599060505989623	FASN/CSF2	2
BP	GO:0032836	glomerular basement membrane development	2/212	11/18986	0.181818181818182	16.2830188679245	5.38777466806692	0.00638717733698713	0.0724794928279203	0.0599060505989623	SULF1/SULF2	2
BP	GO:0060601	lateral sprouting from an epithelium	2/212	11/18986	0.181818181818182	16.2830188679245	5.38777466806692	0.00638717733698713	0.0724794928279203	0.0599060505989623	SULF1/TP63	2
BP	GO:2001204	regulation of osteoclast development	2/212	11/18986	0.181818181818182	16.2830188679245	5.38777466806692	0.00638717733698713	0.0724794928279203	0.0599060505989623	CLDN18/LTF	2
BP	GO:0001823	mesonephros development	5/212	105/18986	0.0476190476190476	4.26460017969452	3.56456860768101	0.00648715744885945	0.0733275968441117	0.0606070290429998	SMO/SIX1/CRLF1/EYA1/AGTR2	5
BP	GO:0090090	negative regulation of canonical Wnt signaling pathway	6/212	149/18986	0.0402684563758389	3.6063061922249	3.39396629906599	0.00661922292497844	0.0742436185960031	0.0613641431352416	MDK/CTHRC1/IGFBP2/SFRP2/SOX2/SOSTDC1	6
BP	GO:0032496	response to lipopolysaccharide	10/212	354/18986	0.0282485875706215	2.52984756422556	3.08755624014875	0.00661931057361955	0.0742436185960031	0.0613641431352416	EDNRB/CD36/CSF2/HPGD/GJB2/CXCL13/DEFA4/CXCL6/DEFA3/LTF	10
BP	GO:0002274	myeloid leukocyte activation	8/212	247/18986	0.0323886639676113	2.90061874570315	3.19495763524701	0.00670743764590796	0.0749427167744716	0.06194196465715	UBD/IL13RA2/CSF2/IL1RL1/S100A12/CXCL6/LRRK2/AGER	8
BP	GO:0001893	maternal placenta development	3/212	35/18986	0.0857142857142857	7.67628032345014	4.20094837273472	0.00690594596335266	0.0762166281508296	0.06299488316407	TPPP3/SPP1/GJB2	3
BP	GO:0090183	regulation of kidney development	3/212	35/18986	0.0857142857142857	7.67628032345014	4.20094837273472	0.00690594596335266	0.0762166281508296	0.06299488316407	SMO/SIX1/AGTR2	3
BP	GO:1902624	positive regulation of neutrophil migration	3/212	35/18986	0.0857142857142857	7.67628032345014	4.20094837273472	0.00690594596335266	0.0762166281508296	0.06299488316407	MDK/CCL19/DAPK2	3
BP	GO:0071466	cellular response to xenobiotic stimulus	7/212	198/18986	0.0353535353535354	3.16614255765199	3.25592339815318	0.00694389824375342	0.0762166281508296	0.06299488316407	UGT1A6/CYP3A7/FMO5/GSTA2/S100A12/GSTA5/CYP2F1	7
BP	GO:0032526	response to retinoic acid	5/212	107/18986	0.0467289719626168	4.18488802680303	3.51068115653202	0.00701599075330166	0.0762166281508296	0.06299488316407	SERPINF1/IGFBP2/COL1A1/SLC6A4/GJB2	5
BP	GO:0050829	defense response to Gram-negative bacterium	5/212	107/18986	0.0467289719626168	4.18488802680303	3.51068115653202	0.00701599075330166	0.0762166281508296	0.06299488316407	MMP7/DEFA4/CXCL6/DEFA3/LTF	5
BP	GO:0060675	ureteric bud morphogenesis	4/212	68/18986	0.0588235294117647	5.26803551609323	3.74662041252875	0.00704900965271031	0.0762166281508296	0.06299488316407	SMO/SIX1/EYA1/AGTR2	4
BP	GO:0030177	positive regulation of Wnt signaling pathway	6/212	152/18986	0.0394736842105263	3.53512909632572	3.33461281750396	0.00727401663204014	0.0762166281508296	0.06299488316407	CDH3/SULF1/SULF2/COL1A1/SFRP2/LRRK2	6
BP	GO:0032760	positive regulation of tumor necrosis factor production	5/212	108/18986	0.0462962962962963	4.14613906359189	3.48422848058944	0.00729139157299014	0.0762166281508296	0.06299488316407	CD36/LPL/CCL19/LRRK2/AGER	5
BP	GO:0072171	mesonephric tubule morphogenesis	4/212	69/18986	0.0579710144927536	5.19168717528028	3.70665445525391	0.00741866763478541	0.0762166281508296	0.06299488316407	SMO/SIX1/EYA1/AGTR2	4
BP	GO:0019934	cGMP-mediated signaling	3/212	36/18986	0.0833333333333333	7.46305031446541	4.12457309555917	0.0074726065601358	0.0762166281508296	0.06299488316407	EDNRB/CD36/AGTR2	3
BP	GO:1901099	negative regulation of signal transduction in absence of ligand	3/212	36/18986	0.0833333333333333	7.46305031446541	4.12457309555917	0.0074726065601358	0.0762166281508296	0.06299488316407	EYA2/CSF2/EYA1	3
BP	GO:2001240	negative regulation of extrinsic apoptotic signaling pathway in absence of ligand	3/212	36/18986	0.0833333333333333	7.46305031446541	4.12457309555917	0.0074726065601358	0.0762166281508296	0.06299488316407	EYA2/CSF2/EYA1	3
BP	GO:0006939	smooth muscle contraction	5/212	109/18986	0.0458715596330275	4.10810109053142	3.45809341766925	0.00757424877555173	0.0762166281508296	0.06299488316407	EDNRB/SULF1/COMP/SULF2/BDKRB2	5
BP	GO:0002775	antimicrobial peptide production	2/212	12/18986	0.166666666666667	14.9261006289308	5.12785254642449	0.00760854463467834	0.0762166281508296	0.06299488316407	MMP7/PGC	2
BP	GO:0003263	cardioblast proliferation	2/212	12/18986	0.166666666666667	14.9261006289308	5.12785254642449	0.00760854463467834	0.0762166281508296	0.06299488316407	SIX1/EYA1	2
BP	GO:0003264	regulation of cardioblast proliferation	2/212	12/18986	0.166666666666667	14.9261006289308	5.12785254642449	0.00760854463467834	0.0762166281508296	0.06299488316407	SIX1/EYA1	2
BP	GO:0007494	midgut development	2/212	12/18986	0.166666666666667	14.9261006289308	5.12785254642449	0.00760854463467834	0.0762166281508296	0.06299488316407	EDNRB/SMO	2
BP	GO:0014831	gastro-intestinal system smooth muscle contraction	2/212	12/18986	0.166666666666667	14.9261006289308	5.12785254642449	0.00760854463467834	0.0762166281508296	0.06299488316407	SULF1/SULF2	2
BP	GO:0015015	heparan sulfate proteoglycan biosynthetic process, enzymatic modification	2/212	12/18986	0.166666666666667	14.9261006289308	5.12785254642449	0.00760854463467834	0.0762166281508296	0.06299488316407	HS6ST1/HS6ST2	2
BP	GO:0019732	antifungal humoral response	2/212	12/18986	0.166666666666667	14.9261006289308	5.12785254642449	0.00760854463467834	0.0762166281508296	0.06299488316407	DEFA4/LTF	2
BP	GO:0032380	regulation of intracellular sterol transport	2/212	12/18986	0.166666666666667	14.9261006289308	5.12785254642449	0.00760854463467834	0.0762166281508296	0.06299488316407	TMEM97/PCSK9	2
BP	GO:0032383	regulation of intracellular cholesterol transport	2/212	12/18986	0.166666666666667	14.9261006289308	5.12785254642449	0.00760854463467834	0.0762166281508296	0.06299488316407	TMEM97/PCSK9	2
BP	GO:0042447	hormone catabolic process	2/212	12/18986	0.166666666666667	14.9261006289308	5.12785254642449	0.00760854463467834	0.0762166281508296	0.06299488316407	HSD17B6/SPP1	2
BP	GO:0048484	enteric nervous system development	2/212	12/18986	0.166666666666667	14.9261006289308	5.12785254642449	0.00760854463467834	0.0762166281508296	0.06299488316407	EDNRB/SLC6A4	2
BP	GO:0071476	cellular hypotonic response	2/212	12/18986	0.166666666666667	14.9261006289308	5.12785254642449	0.00760854463467834	0.0762166281508296	0.06299488316407	SLC4A11/AQP5	2
BP	GO:0072182	regulation of nephron tubule epithelial cell differentiation	2/212	12/18986	0.166666666666667	14.9261006289308	5.12785254642449	0.00760854463467834	0.0762166281508296	0.06299488316407	CD24/PROM1	2
BP	GO:0086100	endothelin receptor signaling pathway	2/212	12/18986	0.166666666666667	14.9261006289308	5.12785254642449	0.00760854463467834	0.0762166281508296	0.06299488316407	EDNRB/SIX1	2
BP	GO:1904672	regulation of somatic stem cell population maintenance	2/212	12/18986	0.166666666666667	14.9261006289308	5.12785254642449	0.00760854463467834	0.0762166281508296	0.06299488316407	SMO/TP63	2
BP	GO:2000343	positive regulation of chemokine (C-X-C motif) ligand 2 production	2/212	12/18986	0.166666666666667	14.9261006289308	5.12785254642449	0.00760854463467834	0.0762166281508296	0.06299488316407	LPL/POSTN	2
BP	GO:0048645	animal organ formation	4/212	70/18986	0.0571428571428571	5.11752021563342	3.66745616656678	0.00780087896296253	0.0778747539086122	0.064365364132818	SULF1/SIX1/TP63/EYA1	4
BP	GO:1901655	cellular response to ketone	5/212	110/18986	0.0454545454545455	4.07075471698113	3.4322689406992	0.007864661594845	0.0782426093596737	0.0646694055437688	SERPINF1/SPP1/FBXO32/GJB2/POSTN	5
BP	GO:0070633	transepithelial transport	3/212	37/18986	0.0810810810810811	7.26134625191229	4.05107477483398	0.00806598278983512	0.0799716041108226	0.0660984614464304	EDNRB/CSF2/CLDN18	3
BP	GO:0031099	regeneration	7/212	204/18986	0.0343137254901961	3.07302071772105	3.16331639685094	0.00812174049357718	0.079978495368955	0.0661041572376434	MDK/SULF2/SPP1/HOPX/CPB2/SOX2/POSTN	7
BP	GO:0051701	biological process involved in interaction with host	7/212	204/18986	0.0343137254901961	3.07302071772105	3.16331639685094	0.00812174049357718	0.079978495368955	0.0661041572376434	TMPRSS4/INHBB/KRT6A/SERPINB3/FCN3/LTF/BPIFA1	7
BP	GO:0030203	glycosaminoglycan metabolic process	5/212	111/18986	0.045045045045045	4.03408125106238	3.40674824183393	0.00816272845301595	0.0801105613378762	0.066213312949251	EDNRB/HYAL1/B3GNT3/CHST6/CHST9	5
BP	GO:0090101	negative regulation of transmembrane receptor protein serine/threonine kinase signaling pathway	7/212	205/18986	0.0341463414634146	3.05803037275656	3.14821351146968	0.0083315273387368	0.0814918751482506	0.0673550021607608	CDH3/GDF15/ASPN/SFRP2/VEPH1/CHRDL2/SOSTDC1	7
BP	GO:0022600	digestive system process	5/212	112/18986	0.0446428571428571	3.99806266846361	3.38152472369079	0.00846854693121124	0.0822780228600958	0.068004772223527	MDK/CD36/KCNN4/AQP5/MUC4	5
BP	GO:1903557	positive regulation of tumor necrosis factor superfamily cytokine production	5/212	112/18986	0.0446428571428571	3.99806266846361	3.38152472369079	0.00846854693121124	0.0822780228600958	0.068004772223527	CD36/LPL/CCL19/LRRK2/AGER	5
BP	GO:0043086	negative regulation of catalytic activity	12/212	486/18986	0.0246913580246914	2.21127416724901	2.87454790078333	0.00866879803295789	0.08383335419958	0.0692902911239214	EDNRB/GPR87/SERPINF1/COL7A1/RARRES1/SERPINB5/SERPINB4/SERPINB3/LAMP3/LRRK2/LTF/SERPIND1	12
BP	GO:1900181	negative regulation of protein localization to nucleus	3/212	38/18986	0.0789473684210526	7.07025819265144	3.98026601533062	0.00868634754357094	0.08383335419958	0.0692902911239214	CD36/TRIM29/CLDN18	3
BP	GO:0071559	response to transforming growth factor beta	9/212	313/18986	0.0287539936102236	2.57511001265899	2.98586959798546	0.00877345036208923	0.0843936202048649	0.0697533645030517	CDH3/WNT10A/MXRA5/GDF15/ASPN/COL1A1/HPGD/VEPH1/POSTN	9
BP	GO:0032377	regulation of intracellular lipid transport	2/212	13/18986	0.153846153846154	13.7779	4.89732932174595	0.00892619860943104	0.0846661348842075	0.0699786044644904	TMEM97/PCSK9	2
BP	GO:0033690	positive regulation of osteoblast proliferation	2/212	13/18986	0.153846153846154	13.7779	4.89732932174595	0.00892619860943104	0.0846661348842075	0.0699786044644904	CTHRC1/LTF	2
BP	GO:0051451	myoblast migration	2/212	13/18986	0.153846153846154	13.7779	4.89732932174595	0.00892619860943104	0.0846661348842075	0.0699786044644904	SMO/SIX1	2
BP	GO:0051918	negative regulation of fibrinolysis	2/212	13/18986	0.153846153846154	13.7779	4.89732932174595	0.00892619860943104	0.0846661348842075	0.0699786044644904	APOH/CPB2	2
BP	GO:0051146	striated muscle cell differentiation	9/212	314/18986	0.0286624203821656	2.56690902535753	2.9751441393682	0.00894750547657546	0.0846661348842075	0.0699786044644904	FHL2/SMO/TTN/COL14A1/GDF15/HOPX/SIX1/FHOD3/SCGB3A1	9
BP	GO:0033559	unsaturated fatty acid metabolic process	5/212	114/18986	0.043859649122807	3.92792121813969	3.33194384272336	0.0091038246961545	0.0858656192932754	0.0709700072861531	PLA2G4F/FADS1/HPGD/CYP2F1/ALOX15B	5
BP	GO:0002446	neutrophil mediated immunity	3/212	39/18986	0.0769230769230769	6.88896952104499	3.91197622751972	0.00933395411384766	0.0874681829055724	0.0722945648002937	PLA2G1B/CXCL6/ARG1	3
BP	GO:0046471	phosphatidylglycerol metabolic process	3/212	39/18986	0.0769230769230769	6.88896952104499	3.91197622751972	0.00933395411384766	0.0874681829055724	0.0722945648002937	PLA2G1B/PLA2G4F/ABCA3	3
BP	GO:0030858	positive regulation of epithelial cell differentiation	4/212	74/18986	0.0540540540540541	4.84089750127486	3.51782857550191	0.00945859688040123	0.0880680254409153	0.0727903491369609	CD24/TMEM100/PROM1/ALOX15B	4
BP	GO:0032732	positive regulation of interleukin-1 production	4/212	74/18986	0.0540540540540541	4.84089750127486	3.51782857550191	0.00945859688040123	0.0880680254409153	0.0727903491369609	CD36/LPL/CCL19/AGER	4
BP	GO:0002062	chondrocyte differentiation	5/212	116/18986	0.0431034482758621	3.86019843851659	3.28347742097492	0.00977125764748116	0.0901127094156595	0.0744803298041922	MDK/SULF1/COMP/SULF2/SFRP2	5
BP	GO:0060840	artery development	5/212	116/18986	0.0431034482758621	3.86019843851659	3.28347742097492	0.00977125764748116	0.0901127094156595	0.0744803298041922	MDK/COMP/SIX1/HPGD/EYA1	5
BP	GO:0090263	positive regulation of canonical Wnt signaling pathway	5/212	116/18986	0.0431034482758621	3.86019843851659	3.28347742097492	0.00977125764748116	0.0901127094156595	0.0744803298041922	CDH3/SULF2/COL1A1/SFRP2/LRRK2	5
BP	GO:0032102	negative regulation of response to external stimulus	11/212	437/18986	0.0251716247139588	2.25428522084539	2.81884760534611	0.0102766257606643	0.0935285165273486	0.0773035768453237	MDK/SLC39A8/SPP1/APOH/CPB2/TSPAN8/SERPINB4/F11/CXCL13/ARG1/LTF	11
BP	GO:0006971	hypotonic response	2/212	14/18986	0.142857142857143	12.7938005390836	4.69089879066297	0.0103378574573891	0.0935285165273486	0.0773035768453237	SLC4A11/AQP5	2
BP	GO:0010454	negative regulation of cell fate commitment	2/212	14/18986	0.142857142857143	12.7938005390836	4.69089879066297	0.0103378574573891	0.0935285165273486	0.0773035768453237	SFRP2/SOSTDC1	2
BP	GO:0070943	neutrophil-mediated killing of symbiont cell	2/212	14/18986	0.142857142857143	12.7938005390836	4.69089879066297	0.0103378574573891	0.0935285165273486	0.0773035768453237	CXCL6/ARG1	2
BP	GO:0070986	left/right axis specification	2/212	14/18986	0.142857142857143	12.7938005390836	4.69089879066297	0.0103378574573891	0.0935285165273486	0.0773035768453237	SMO/MNS1	2
BP	GO:0072160	nephron tubule epithelial cell differentiation	2/212	14/18986	0.142857142857143	12.7938005390836	4.69089879066297	0.0103378574573891	0.0935285165273486	0.0773035768453237	CD24/PROM1	2
BP	GO:0001707	mesoderm formation	4/212	76/18986	0.0526315789473684	4.71350546176763	3.44698920372279	0.0103670162897784	0.0935285165273486	0.0773035768453237	EYA2/ITGB4/SFRP2/EYA1	4
BP	GO:0045785	positive regulation of cell adhesion	12/212	499/18986	0.0240480961923848	2.15366582221046	2.77518476906578	0.0105401824815877	0.0947963780464775	0.0783514949991902	MDK/CD24/HYAL1/IGFBP2/CD36/SFRP2/CCL19/SOX2/VTCN1/CXCL13/AGER/EGR3	12
BP	GO:0040036	regulation of fibroblast growth factor receptor signaling pathway	3/212	41/18986	0.0731707317073171	6.55292222733548	3.78234412186749	0.0107118109337792	0.0960426258105817	0.0793815488627365	SULF1/SULF2/HHIP	3
BP	GO:0045669	positive regulation of osteoblast differentiation	4/212	77/18986	0.051948051948052	4.65229110512129	3.41248924808942	0.0108416497522537	0.0969076693239906	0.0800965282101721	CTHRC1/SFRP2/TP63/LTF	4
BP	GO:0071216	cellular response to biotic stimulus	8/212	269/18986	0.0297397769516729	2.66339342077576	2.91976449838497	0.0109086239926497	0.0969255334533756	0.0801112933443789	EDNRB/CD36/CSF2/CXCL13/DEFA4/CXCL6/DEFA3/LTF	8
BP	GO:0050679	positive regulation of epithelial cell proliferation	7/212	216/18986	0.0324074074074074	2.90229734451433	2.98791312055703	0.0109103784644591	0.0969255334533756	0.0801112933443789	MDK/CDH3/SMO/ODAM/TP63/EYA1/EGR3	7
BP	GO:0070665	positive regulation of leukocyte proliferation	6/212	166/18986	0.036144578313253	3.23698567856331	3.07611284082467	0.0109600802756695	0.0970702231732317	0.0802308828908929	CD24/IGFBP2/CSF2/CCL19/VTCN1/AGER	6
BP	GO:0048332	mesoderm morphogenesis	4/212	78/18986	0.0512820512820513	4.59264634736333	3.37857681327985	0.0113300924567822	0.0994378205043872	0.0821877592428688	EYA2/ITGB4/SFRP2/EYA1	4
BP	GO:0061045	negative regulation of wound healing	4/212	78/18986	0.0512820512820513	4.59264634736333	3.37857681327985	0.0113300924567822	0.0994378205043872	0.0821877592428688	APOH/CPB2/TSPAN8/F11	4
BP	GO:0072078	nephron tubule morphogenesis	4/212	78/18986	0.0512820512820513	4.59264634736333	3.37857681327985	0.0113300924567822	0.0994378205043872	0.0821877592428688	SMO/SIX1/EYA1/AGTR2	4
BP	GO:0043434	response to peptide hormone	11/212	446/18986	0.0246636771300448	2.20879516033505	2.74511220961386	0.0118309641435486	0.102074	0.0843665622624392	EDNRB/PLA2G1B/GDF15/COL1A1/PCSK9/INHBB/CA2/SLC2A1/GJB2/SRD5A2/AGTR2	11
BP	GO:0015670	carbon dioxide transport	2/212	15/18986	0.133333333333333	11.9408805031447	4.50451063508848	0.0118412779080754	0.102074	0.0843665622624392	AQP5/CA2	2
BP	GO:0043252	sodium-independent organic anion transport	2/212	15/18986	0.133333333333333	11.9408805031447	4.50451063508848	0.0118412779080754	0.102074	0.0843665622624392	SLCO4C1/SLCO4A1	2
BP	GO:0046541	saliva secretion	2/212	15/18986	0.133333333333333	11.9408805031447	4.50451063508848	0.0118412779080754	0.102074	0.0843665622624392	KCNN4/AQP5	2
BP	GO:0071599	otic vesicle development	2/212	15/18986	0.133333333333333	11.9408805031447	4.50451063508848	0.0118412779080754	0.102074	0.0843665622624392	SIX1/EYA1	2
BP	GO:1901741	positive regulation of myoblast fusion	2/212	15/18986	0.133333333333333	11.9408805031447	4.50451063508848	0.0118412779080754	0.102074	0.0843665622624392	GDF15/SCGB3A1	2
BP	GO:0051092	positive regulation of NF-kappaB transcription factor activity	5/212	122/18986	0.040983606557377	3.67035261367151	3.14431797624806	0.0119738820211536	0.102911619146306	0.085058937683748	PLA2G1B/RTKN2/S100A12/AGER/LTF	5
BP	GO:0003007	heart morphogenesis	8/212	274/18986	0.0291970802919708	2.61479135105357	2.86105637984716	0.0120874109303908	0.103580910775178	0.085612123372835	FHL2/SMO/TTN/SIX1/SFRP2/TMEM100/EYA1/TNNC1	8
BP	GO:0007204	positive regulation of cytosolic calcium ion concentration	6/212	170/18986	0.0352941176470588	3.16082130965594	3.00728430053103	0.0122193959193565	0.104403956310972	0.0862923903778702	EDNRB/CD24/PLA2G1B/CD36/BDKRB2/CXCL13	6
BP	GO:0051345	positive regulation of hydrolase activity	9/212	331/18986	0.027190332326284	2.43507381861711	2.79888745722017	0.0123252624951296	0.104588158128459	0.0864446376269643	ODAM/PLA2G1B/CCL19/APOH/CXCL13/SERPINB3/RGS1/AGER/CHP2	9
BP	GO:0060562	epithelial tube morphogenesis	9/212	331/18986	0.027190332326284	2.43507381861711	2.79888745722017	0.0123252624951296	0.104588158128459	0.0864446376269643	MDK/SMO/CTHRC1/HHIP/SIX1/SFRP2/SOSTDC1/EYA1/AGTR2	9
BP	GO:0072088	nephron epithelium morphogenesis	4/212	80/18986	0.05	4.47783018867925	3.31244262162376	0.0123489632489024	0.104588158128459	0.0864446376269643	SMO/SIX1/EYA1/AGTR2	4
BP	GO:0003018	vascular process in circulatory system	8/212	276/18986	0.0289855072463768	2.59584358764014	2.8379372899757	0.0125842668042859	0.106271206588519	0.0878357178108204	EDNRB/COMP/CD36/BDKRB2/SLC6A4/SLC2A1/AGER/AGTR2	8
BP	GO:0021536	diencephalon development	4/212	81/18986	0.0493827160493827	4.42254833449802	3.2801868493723	0.0128796606973923	0.107876744271868	0.0891627334664848	SMO/INHBB/SOX2/SRD5A2	4
BP	GO:0030509	BMP signaling pathway	6/212	172/18986	0.0348837209302326	3.12406757349715	2.97362916074598	0.0128857935498583	0.107876744271868	0.0891627334664848	SULF1/COMP/SFRP2/TMEM100/CHRDL2/SOSTDC1	6
BP	GO:0030856	regulation of epithelial cell differentiation	6/212	172/18986	0.0348837209302326	3.12406757349715	2.97362916074598	0.0128857935498583	0.107876744271868	0.0891627334664848	CD24/SMO/TP63/TMEM100/PROM1/ALOX15B	6
BP	GO:0072330	monocarboxylic acid biosynthetic process	7/212	224/18986	0.03125	2.79864386792453	2.87756040635487	0.0131196562099326	0.109205161288981	0.090260702201346	ACADL/FASN/PLA2G1B/PLA2G4F/FADS1/LPL/ALOX15B	7
BP	GO:1901654	response to ketone	7/212	224/18986	0.03125	2.79864386792453	2.87756040635487	0.0131196562099326	0.109205161288981	0.090260702201346	SERPINF1/SPP1/FBXO32/CCL19/GJB2/POSTN/SRD5A2	7
BP	GO:0042246	tissue regeneration	4/212	82/18986	0.0487804878048781	4.36861481822365	3.24845048277633	0.0134247060766148	0.109625027451835	0.0906077317212199	MDK/HOPX/SOX2/POSTN	4
BP	GO:0061333	renal tubule morphogenesis	4/212	82/18986	0.0487804878048781	4.36861481822365	3.24845048277633	0.0134247060766148	0.109625027451835	0.0906077317212199	SMO/SIX1/EYA1/AGTR2	4
BP	GO:0072028	nephron morphogenesis	4/212	82/18986	0.0487804878048781	4.36861481822365	3.24845048277633	0.0134247060766148	0.109625027451835	0.0906077317212199	SMO/SIX1/EYA1/AGTR2	4
BP	GO:0018146	keratan sulfate biosynthetic process	2/212	16/18986	0.125	11.1945754716981	4.33501191679627	0.013434254655027	0.109625027451835	0.0906077317212199	B3GNT3/CHST6	2
BP	GO:0030728	ovulation	2/212	16/18986	0.125	11.1945754716981	4.33501191679627	0.013434254655027	0.109625027451835	0.0906077317212199	INHBB/HPGD	2
BP	GO:0070942	neutrophil mediated cytotoxicity	2/212	16/18986	0.125	11.1945754716981	4.33501191679627	0.013434254655027	0.109625027451835	0.0906077317212199	CXCL6/ARG1	2
BP	GO:2000696	regulation of epithelial cell differentiation involved in kidney development	2/212	16/18986	0.125	11.1945754716981	4.33501191679627	0.013434254655027	0.109625027451835	0.0906077317212199	CD24/PROM1	2
BP	GO:0022409	positive regulation of cell-cell adhesion	9/212	336/18986	0.0267857142857143	2.39883760107817	2.74911	0.0134794420079477	0.109685655554868	0.0906578423120407	MDK/CD24/IGFBP2/CCL19/SOX2/VTCN1/CXCL13/AGER/EGR3	9
BP	GO:0001934	positive regulation of protein phosphorylation	11/212	455/18986	0.0241758241758242	2.16510470661414	2.67310520402132	0.0135590459504081	0.110025219234457	0.0909384998908582	CD24/PROM2/ODAM/PLA2G1B/CD36/SFRP2/CCL19/S100A12/LRRK2/AGER/LTF	11
BP	GO:0071548	response to dexamethasone	3/212	45/18986	0.0666666666666667	5.97044025157233	3.5472719677002	0.013803513189389	0.111386682819931	0.0920637824122701	SERPINF1/FBXO32/GJB2	3
BP	GO:2001239	regulation of extrinsic apoptotic signaling pathway in absence of ligand	3/212	45/18986	0.0666666666666667	5.97044025157233	3.5472719677002	0.013803513189389	0.111386682819931	0.0920637824122701	EYA2/CSF2/EYA1	3
BP	GO:0050680	negative regulation of epithelial cell proliferation	6/212	175/18986	0.0342857142857143	3.07051212938005	2.9240560022223	0.0139326042032022	0.112116939640727	0.0926673573042843	SULF1/SERPINF1/SFRP2/APOH/CPB2/SOX2	6
BP	GO:0055002	striated muscle cell development	6/212	177/18986	0.0338983050847458	3.03581707707067	2.89159428305855	0.0146626084293533	0.117665407423402	0.0972532998759959	FHL2/SMO/TTN/COL14A1/SIX1/FHOD3	6
BP	GO:0060485	mesenchyme development	9/212	341/18986	0.0263929618768328	2.36366402921485	2.70021412587324	0.0147120722147556	0.117737106842603	0.0973125611769101	MDK/EDNRB/SMO/WNT10A/SIX1/COL1A1/SFRP2/TMEM100/SERPINB3	9
BP	GO:0051702	biological process involved in interaction with symbiont	5/212	129/18986	0.0387596899224806	3.47118619277461	2.99267012229344	0.0149433936792299	0.119259776478469	0.0985710843907557	FASN/ST6GALNAC1/CXCL6/ARG1/LTF	5
BP	GO:0007194	negative regulation of adenylate cyclase activity	2/212	17/18986	0.117647058823529	10.5360710321865	4.1799062791342	0.0151146197942468	0.119897835746122	0.0990984557792935	EDNRB/GPR87	2
BP	GO:0061548	ganglion development	2/212	17/18986	0.117647058823529	10.5360710321865	4.1799062791342	0.0151146197942468	0.119897835746122	0.0990984557792935	TUBB3/SIX1	2
BP	GO:0006970	response to osmotic stress	4/212	85/18986	0.0470588235294118	4.21442841287458	3.15620827736451	0.0151471620374619	0.119897835746122	0.0990984557792935	SLC4A11/AQP5/BDKRB2/SLC2A1	4
BP	GO:0071674	mononuclear cell migration	7/212	231/18986	0.0303030303030303	2.71383647798742	2.7849131921432	0.0153021806410044	0.120795746636189	0.0998406008070107	MDK/EDNRB/CCL19/S100A12/CXCL13/DEFA4/AGER	7
BP	GO:0032309	icosanoid secretion	3/212	47/18986	0.0638297872340425	5.71637896427138	3.44012263735633	0.0155198347825636	0.12185167579283	0.100713351746878	PLA2G1B/PLA2G4F/BDKRB2	3
BP	GO:1902622	regulation of neutrophil migration	3/212	47/18986	0.0638297872340425	5.71637896427138	3.44012263735633	0.0155198347825636	0.12185167579283	0.100713351746878	MDK/CCL19/DAPK2	3
BP	GO:0030178	negative regulation of Wnt signaling pathway	6/212	181/18986	0.0331491712707182	2.96872719691442	2.82802330386782	0.0162017015659786	0.126862380186437	0.104854819895013	MDK/CTHRC1/IGFBP2/SFRP2/SOX2/SOSTDC1	6
BP	GO:0010837	regulation of keratinocyte proliferation	3/212	48/18986	0.0625	5.59728773584906	3.38883226469986	0.0164210269822539	0.128234095116795	0.105988575400456	MDK/CDH3/TP63	3
BP	GO:0042129	regulation of T cell proliferation	6/212	182/18986	0.032967032967033	2.95241550901928	2.81240360524554	0.0166032629241465	0.128963847044507	0.106591732986147	CD24/IGFBP2/CCL19/VTCN1/ARG1/AGER	6
BP	GO:0044272	sulfur compound biosynthetic process	6/212	182/18986	0.032967032967033	2.95241550901928	2.81240360524554	0.0166032629241465	0.128963847044507	0.106591732986147	HS6ST1/HS6ST2/FASN/B3GNT3/CHST6/CHST9	6
BP	GO:0001991	regulation of systemic arterial blood pressure by circulatory renin-angiotensin	2/212	18/18986	0.111111111111111	9.95073375262055	4.0371877365097	0.0168802422703678	0.129303101131599	0.106872134679293	EDNRB/AGTR2	2
BP	GO:0016264	gap junction assembly	2/212	18/18986	0.111111111111111	9.95073375262055	4.0371877365097	0.0168802422703678	0.129303101131599	0.106872134679293	HOPX/GJB2	2
BP	GO:0031280	negative regulation of cyclase activity	2/212	18/18986	0.111111111111111	9.95073375262055	4.0371877365097	0.0168802422703678	0.129303101131599	0.106872134679293	EDNRB/GPR87	2
BP	GO:0042339	keratan sulfate metabolic process	2/212	18/18986	0.111111111111111	9.95073375262055	4.0371877365097	0.0168802422703678	0.129303101131599	0.106872134679293	B3GNT3/CHST6	2
BP	GO:0044539	long-chain fatty acid import into cell	2/212	18/18986	0.111111111111111	9.95073375262055	4.0371877365097	0.0168802422703678	0.129303101131599	0.106872134679293	CD36/SLC2A1	2
BP	GO:0034103	regulation of tissue remodeling	4/212	88/18986	0.0454545454545455	4.07075471698113	3.06812723511357	0.0170030239698007	0.129303101131599	0.106872134679293	MDK/SPP1/CLDN18/AGER	4
BP	GO:0042310	vasoconstriction	4/212	88/18986	0.0454545454545455	4.07075471698113	3.06812723511357	0.0170030239698007	0.129303101131599	0.106872134679293	EDNRB/COMP/BDKRB2/SLC6A4	4
BP	GO:0055013	cardiac muscle cell development	4/212	88/18986	0.0454545454545455	4.07075471698113	3.06812723511357	0.0170030239698007	0.129303101131599	0.106872134679293	FHL2/TTN/COL14A1/FHOD3	4
BP	GO:0051384	response to glucocorticoid	5/212	134/18986	0.0373134328358209	3.34166431990988	2.89063426687576	0.0173428476298842	0.131153205196909	0.10840129035389	SERPINF1/IGFBP2/FBXO32/GJB2/ABCA3	5
BP	GO:0016042	lipid catabolic process	9/212	351/18986	0.0256410256410256	2.29632317368166	2.60493546725039	0.0174244986442759	0.131153205196909	0.10840129035389	HSD17B6/ACADL/PLA2G1B/SPP1/PLA2G4F/LPL/HPGD/CYP24A1/SRD5A2	9
BP	GO:0071772	response to BMP	6/212	184/18986	0.0326086956521739	2.92032403609516	2.78148184526973	0.0174268974891589	0.131153205196909	0.10840129035389	SULF1/COMP/SFRP2/TMEM100/CHRDL2/SOSTDC1	6
BP	GO:0071773	cellular response to BMP stimulus	6/212	184/18986	0.0326086956521739	2.92032403609516	2.78148184526973	0.0174268974891589	0.131153205196909	0.10840129035389	SULF1/COMP/SFRP2/TMEM100/CHRDL2/SOSTDC1	6
BP	GO:0046849	bone remodeling	4/212	90/18986	0.0444444444444444	3.98029350104822	3.01155067077342	0.0183158045787213	0.136129611156482	0.112514410018276	MDK/CTHRC1/SPP1/CLDN18	4
BP	GO:0001578	microtubule bundle formation	5/212	136/18986	0.0367647058823529	3.29252219755827	2.85116368490732	0.0183700627027312	0.136129611156482	0.112514410018276	TPPP3/CCDC146/MNS1/SPAG6/RSPH1	5
BP	GO:0002693	positive regulation of cellular extravasation	2/212	19/18986	0.105263157894737	9.42701092353525	3.90522319104391	0.0187290273304299	0.136129611156482	0.112514410018276	MDK/AGER	2
BP	GO:0003417	growth plate cartilage development	2/212	19/18986	0.105263157894737	9.42701092353525	3.90522319104391	0.0187290273304299	0.136129611156482	0.112514410018276	COMP/MMP13	2
BP	GO:0007620	copulation	2/212	19/18986	0.105263157894737	9.42701092353525	3.90522319104391	0.0187290273304299	0.136129611156482	0.112514410018276	EDNRB/SLC6A4	2
BP	GO:0010885	regulation of cholesterol storage	2/212	19/18986	0.105263157894737	9.42701092353525	3.90522319104391	0.0187290273304299	0.136129611156482	0.112514410018276	CD36/LPL	2
BP	GO:0030540	female genitalia development	2/212	19/18986	0.105263157894737	9.42701092353525	3.90522319104391	0.0187290273304299	0.136129611156482	0.112514410018276	TP63/SRD5A2	2
BP	GO:0036035	osteoclast development	2/212	19/18986	0.105263157894737	9.42701092353525	3.90522319104391	0.0187290273304299	0.136129611156482	0.112514410018276	CLDN18/LTF	2
BP	GO:0036342	post-anal tail morphogenesis	2/212	19/18986	0.105263157894737	9.42701092353525	3.90522319104391	0.0187290273304299	0.136129611156482	0.112514410018276	SFRP2/TP63	2
BP	GO:0055003	cardiac myofibril assembly	2/212	19/18986	0.105263157894737	9.42701092353525	3.90522319104391	0.0187290273304299	0.136129611156482	0.112514410018276	TTN/FHOD3	2
BP	GO:0061323	cell proliferation involved in heart morphogenesis	2/212	19/18986	0.105263157894737	9.42701092353525	3.90522319104391	0.0187290273304299	0.136129611156482	0.112514410018276	SIX1/EYA1	2
BP	GO:0098751	bone cell development	2/212	19/18986	0.105263157894737	9.42701092353525	3.90522319104391	0.0187290273304299	0.136129611156482	0.112514410018276	CLDN18/LTF	2
BP	GO:2000136	regulation of cell proliferation involved in heart morphogenesis	2/212	19/18986	0.105263157894737	9.42701092353525	3.90522319104391	0.0187290273304299	0.136129611156482	0.112514410018276	SIX1/EYA1	2
BP	GO:0045165	cell fate commitment	8/212	297/18986	0.0269360269360269	2.41229909154437	2.60679390467728	0.0187441805378978	0.136129611156482	0.112514410018276	SMO/WNT10A/EYA2/SIX1/SFRP2/SOX2/SOSTDC1/EYA1	8
BP	GO:0048565	digestive tract development	5/212	137/18986	0.0364963503649635	3.26848918881697	2.83170276347942	0.0188984042034654	0.136907392047549	0.113157264701679	EDNRB/SMO/SFRP2/TP63/CLDN18	5
BP	GO:0042327	positive regulation of phosphorylation	11/212	479/18986	0.022964509394572	2.05662346870445	2.48894225744977	0.0191040322843077	0.137401461004751	0.113565624622461	CD24/PROM2/ODAM/PLA2G1B/CD36/SFRP2/CCL19/S100A12/LRRK2/AGER/LTF	11
BP	GO:0032640	tumor necrosis factor production	6/212	188/18986	0.0319148936170213	2.85818948213569	2.72087082552282	0.0191576357939536	0.137401461004751	0.113565624622461	CD36/LPL/CCL19/LRRK2/AGER/LTF	6
BP	GO:0032680	regulation of tumor necrosis factor production	6/212	188/18986	0.0319148936170213	2.85818948213569	2.72087082552282	0.0191576357939536	0.137401461004751	0.113565624622461	CD36/LPL/CCL19/LRRK2/AGER/LTF	6
BP	GO:1905952	regulation of lipid localization	6/212	188/18986	0.0319148936170213	2.85818948213569	2.72087082552282	0.0191576357939536	0.137401461004751	0.113565624622461	TMEM97/CD36/SPP1/PCSK9/LPL/ABCA3	6
BP	GO:0006636	unsaturated fatty acid biosynthetic process	3/212	51/18986	0.0588235294117647	5.26803551609323	3.24321158339449	0.0192976922856931	0.137401461004751	0.113565624622461	PLA2G4F/FADS1/ALOX15B	3
BP	GO:0042311	vasodilation	3/212	51/18986	0.0588235294117647	5.26803551609323	3.24321158339449	0.0192976922856931	0.137401461004751	0.113565624622461	EDNRB/BDKRB2/AGTR2	3
BP	GO:0046850	regulation of bone remodeling	3/212	51/18986	0.0588235294117647	5.26803551609323	3.24321158339449	0.0192976922856931	0.137401461004751	0.113565624622461	MDK/SPP1/CLDN18	3
BP	GO:0035270	endocrine system development	5/212	138/18986	0.036231884057971	3.24480448455018	2.81242048375426	0.0194366589159933	0.138052552936334	0.114103767822367	MDK/SMO/SIX1/INHBB/SOX2	5
BP	GO:0001656	metanephros development	4/212	92/18986	0.0434782608695652	3.89376538146021	2.95658316322007	0.0196899241807983	0.139510316451754	0.115308644560721	SMO/SIX1/EYA1/AGTR2	4
BP	GO:2001234	negative regulation of apoptotic signaling pathway	7/212	244/18986	0.0286885245901639	2.56924682957006	2.62163985514795	0.0200210374244446	0.141511225591269	0.116962444269838	EYA2/CSF2/SFRP2/BDKRB2/RTKN2/EYA1/LRRK2	7
BP	GO:0007528	neuromuscular junction development	3/212	52/18986	0.0576923076923077	5.16672714078374	3.19720417465064	0.0203144612676171	0.141542808813486	0.116988548565472	SIX1/CACNA2D2/LRRK2	3
BP	GO:0042572	retinol metabolic process	3/212	52/18986	0.0576923076923077	5.16672714078374	3.19720417465064	0.0203144612676171	0.141542808813486	0.116988548565472	HSD17B6/CYP3A7/SDR16C5	3
BP	GO:0071622	regulation of granulocyte chemotaxis	3/212	52/18986	0.0576923076923077	5.16672714078374	3.19720417465064	0.0203144612676171	0.141542808813486	0.116988548565472	MDK/CCL19/DAPK2	3
BP	GO:0014033	neural crest cell differentiation	4/212	93/18986	0.043010752688172	3.85189693649828	2.92967647073185	0.0204002099764609	0.141542808813486	0.116988548565472	EDNRB/SMO/WNT10A/SIX1	4
BP	GO:0033273	response to vitamin	4/212	93/18986	0.043010752688172	3.85189693649828	2.92967647073185	0.0204002099764609	0.141542808813486	0.116988548565472	SPP1/COL1A1/CYP24A1/POSTN	4
BP	GO:0050886	endocrine process	4/212	93/18986	0.043010752688172	3.85189693649828	2.92967647073185	0.0204002099764609	0.141542808813486	0.116988548565472	EDNRB/SPP1/INHBB/AGTR2	4
BP	GO:0048771	tissue remodeling	6/212	191/18986	0.031413612565445	2.81329645362047	2.6764501273916	0.0205302786292791	0.141542808813486	0.116988548565472	MDK/CTHRC1/SPP1/CLDN18/AGER/AGTR2	6
BP	GO:0006525	arginine metabolic process	2/212	20/18986	0.1	8.95566037735849	3.78266764057364	0.0206589159851698	0.141542808813486	0.116988548565472	SLC39A8/ARG1	2
BP	GO:0043011	myeloid dendritic cell differentiation	2/212	20/18986	0.1	8.95566037735849	3.78266764057364	0.0206589159851698	0.141542808813486	0.116988548565472	UBD/CSF2	2
BP	GO:0043129	surfactant homeostasis	2/212	20/18986	0.1	8.95566037735849	3.78266764057364	0.0206589159851698	0.141542808813486	0.116988548565472	ABCA3/BPIFA1	2
BP	GO:0043651	linoleic acid metabolic process	2/212	20/18986	0.1	8.95566037735849	3.78266764057364	0.0206589159851698	0.141542808813486	0.116988548565472	FADS1/ALOX15B	2
BP	GO:1901739	regulation of myoblast fusion	2/212	20/18986	0.1	8.95566037735849	3.78266764057364	0.0206589159851698	0.141542808813486	0.116988548565472	GDF15/SCGB3A1	2
BP	GO:1902001	fatty acid transmembrane transport	2/212	20/18986	0.1	8.95566037735849	3.78266764057364	0.0206589159851698	0.141542808813486	0.116988548565472	CD36/SLC2A1	2
BP	GO:0014706	striated muscle tissue development	10/212	424/18986	0.0235849056603774	2.1121840512638	2.46117237375984	0.0211482146028393	0.144554266873525	0.11947759135375	FHL2/SMO/TTN/COL14A1/HOPX/EYA2/SIX1/FHOD3/EYA1/TNNC1	10
BP	GO:0002573	myeloid leukocyte differentiation	7/212	247/18986	0.0283400809716599	2.53804140249026	2.58546177834014	0.0212398155283889	0.144839587112605	0.119713415419459	UBD/FASN/CSF2/IL1RL1/CCL19/CLDN18/LTF	7
BP	GO:0032387	negative regulation of intracellular transport	3/212	53/18986	0.0566037735849057	5.06924172303311	3.15236524382404	0.0213602286254912	0.145125742551113	0.119949929797659	CD36/PCSK9/LRRK2	3
BP	GO:0043087	regulation of GTPase activity	6/212	193/18986	0.0310880829015544	2.78414312249487	2.64731190234954	0.0214816073311458	0.145125742551113	0.119949929797659	PROM2/ODAM/CCL19/CXCL13/LRRK2/RGS1	6
BP	GO:0071706	tumor necrosis factor superfamily cytokine production	6/212	193/18986	0.0310880829015544	2.78414312249487	2.64731190234954	0.0214816073311458	0.145125742551113	0.119949929797659	CD36/LPL/CCL19/LRRK2/AGER/LTF	6
BP	GO:1903555	regulation of tumor necrosis factor superfamily cytokine production	6/212	193/18986	0.0310880829015544	2.78414312249487	2.64731190234954	0.0214816073311458	0.145125742551113	0.119949929797659	CD36/LPL/CCL19/LRRK2/AGER/LTF	6
BP	GO:0002690	positive regulation of leukocyte chemotaxis	4/212	95/18986	0.0421052631578947	3.7708043694141	2.87696790433356	0.0218676478082417	0.147049807599403	0.121540216010232	MDK/CCL19/DAPK2/CXCL13	4
BP	GO:0055006	cardiac cell development	4/212	95/18986	0.0421052631578947	3.7708043694141	2.87696790433356	0.0218676478082417	0.147049807599403	0.121540216010232	FHL2/TTN/COL14A1/FHOD3	4
BP	GO:0071560	cellular response to transforming growth factor beta stimulus	8/212	306/18986	0.0261437908496732	2.34134911826366	2.51367386557236	0.0219536345524632	0.147287086316179	0.121736332597954	CDH3/WNT10A/GDF15/ASPN/COL1A1/HPGD/VEPH1/POSTN	8
BP	GO:0048286	lung alveolus development	3/212	54/18986	0.0555555555555556	4.97536687631027	3.10864171985957	0.0224350096070001	0.148311271188714	0.122582846120648	HS6ST1/HOPX/CLDN18	3
BP	GO:0120316	sperm flagellum assembly	3/212	54/18986	0.0555555555555556	4.97536687631027	3.10864171985957	0.0224350096070001	0.148311271188714	0.122582846120648	CCDC146/MNS1/SPAG6	3
BP	GO:0035821	modulation of process of another organism	2/212	21/18986	0.0952380952380952	8.52920035938904	3.66840183977141	0.0226678844777243	0.148311271188714	0.122582846120648	CXCL6/ARG1	2
BP	GO:0038166	angiotensin-activated signaling pathway	2/212	21/18986	0.0952380952380952	8.52920035938904	3.66840183977141	0.0226678844777243	0.148311271188714	0.122582846120648	CA2/AGTR2	2
BP	GO:0042474	middle ear morphogenesis	2/212	21/18986	0.0952380952380952	8.52920035938904	3.66840183977141	0.0226678844777243	0.148311271188714	0.122582846120648	SIX1/EYA1	2
BP	GO:0043586	tongue development	2/212	21/18986	0.0952380952380952	8.52920035938904	3.66840183977141	0.0226678844777243	0.148311271188714	0.122582846120648	WNT10A/SIX1	2
BP	GO:0051350	negative regulation of lyase activity	2/212	21/18986	0.0952380952380952	8.52920035938904	3.66840183977141	0.0226678844777243	0.148311271188714	0.122582846120648	EDNRB/GPR87	2
BP	GO:0071397	cellular response to cholesterol	2/212	21/18986	0.0952380952380952	8.52920035938904	3.66840183977141	0.0226678844777243	0.148311271188714	0.122582846120648	SMO/INHBB	2
BP	GO:0072567	chemokine (C-X-C motif) ligand 2 production	2/212	21/18986	0.0952380952380952	8.52920035938904	3.66840183977141	0.0226678844777243	0.148311271188714	0.122582846120648	LPL/POSTN	2
BP	GO:0140354	lipid import into cell	2/212	21/18986	0.0952380952380952	8.52920035938904	3.66840183977141	0.0226678844777243	0.148311271188714	0.122582846120648	CD36/SLC2A1	2
BP	GO:2000341	regulation of chemokine (C-X-C motif) ligand 2 production	2/212	21/18986	0.0952380952380952	8.52920035938904	3.66840183977141	0.0226678844777243	0.148311271188714	0.122582846120648	LPL/POSTN	2
BP	GO:0048608	reproductive structure development	8/212	309/18986	0.0258899676375405	2.31861757342615	2.48335818475578	0.0231049674648836	0.150831304461768	0.124665714458662	SULF1/SERPINF1/SFRP2/INHBB/TP63/SERPINB5/ALOX15B/SRD5A2	8
BP	GO:0050671	positive regulation of lymphocyte proliferation	5/212	145/18986	0.0344827586206897	3.08815875081327	2.68219509080149	0.0234873950279185	0.152634451090005	0.126156058677888	CD24/IGFBP2/CCL19/VTCN1/AGER	5
BP	GO:0050921	positive regulation of chemotaxis	5/212	145/18986	0.0344827586206897	3.08815875081327	2.68219509080149	0.0234873950279185	0.152634451090005	0.126156058677888	MDK/CCL19/DAPK2/CXCL13/AGER	5
BP	GO:0071385	cellular response to glucocorticoid stimulus	3/212	55/18986	0.0545454545454545	4.88490566037736	3.06598388932764	0.0235388069150852	0.152634451090005	0.126156058677888	SERPINF1/FBXO32/GJB2	3
BP	GO:0002696	positive regulation of leukocyte activation	9/212	371/18986	0.0242587601078167	2.17253216701419	2.42367858116655	0.0239183526434324	0.154750143494813	0.12790472952683	MDK/CD24/IGFBP2/IL1RL1/CCL19/VTCN1/LRRK2/AGER/EGR3	9
BP	GO:1900180	regulation of protein localization to nucleus	5/212	146/18986	0.0342465753424658	3.06700697854743	2.66423632911941	0.0241072198652874	0.155625497130355	0.128628230439112	SMO/CD36/TRIM29/CLDN18/CHP2	5
BP	GO:0001910	regulation of leukocyte mediated cytotoxicity	4/212	98/18986	0.0408163265306122	3.6553715825953	2.80052967197595	0.0241870987679967	0.155794948827119	0.128768286357336	SERPINB4/CXCL6/ARG1/AGER	4
BP	GO:1904645	response to amyloid-beta	3/212	56/18986	0.0535714285714286	4.79767520215633	3.0243451269677	0.0246716110768806	0.15700918476373	0.12977188167264	CD36/MMP13/AGER	3
BP	GO:0061458	reproductive system development	8/212	313/18986	0.0255591054313099	2.2889866779191	2.44347766370283	0.0247054658169993	0.15700918476373	0.12977188167264	SULF1/SERPINF1/SFRP2/INHBB/TP63/SERPINB5/ALOX15B/SRD5A2	8
BP	GO:0006907	pinocytosis	2/212	22/18986	0.0909090909090909	8.14150943396226	3.56148570693765	0.0247539437596518	0.15700918476373	0.12977188167264	PROM2/KCNN4	2
BP	GO:0015669	gas transport	2/212	22/18986	0.0909090909090909	8.14150943396226	3.56148570693765	0.0247539437596518	0.15700918476373	0.12977188167264	AQP5/CA2	2
BP	GO:0033630	positive regulation of cell adhesion mediated by integrin	2/212	22/18986	0.0909090909090909	8.14150943396226	3.56148570693765	0.0247539437596518	0.15700918476373	0.12977188167264	SFRP2/CXCL13	2
BP	GO:0034104	negative regulation of tissue remodeling	2/212	22/18986	0.0909090909090909	8.14150943396226	3.56148570693765	0.0247539437596518	0.15700918476373	0.12977188167264	CLDN18/AGER	2
BP	GO:0060193	positive regulation of lipase activity	2/212	22/18986	0.0909090909090909	8.14150943396226	3.56148570693765	0.0247539437596518	0.15700918476373	0.12977188167264	PLA2G1B/APOH	2
BP	GO:0031334	positive regulation of protein-containing complex assembly	6/212	200/18986	0.03	2.68669811320755	2.54817952861756	0.0250452135626906	0.158510556426179	0.131012801597287	TPPP3/CD36/MMP1/CSF2/ABCA3/CXCL13	6
BP	GO:0032946	positive regulation of mononuclear cell proliferation	5/212	148/18986	0.0337837837837838	3.02556093829679	2.62877610924788	0.0253782963404153	0.159921802318669	0.132179230397277	CD24/IGFBP2/CCL19/VTCN1/AGER	5
BP	GO:0055123	digestive system development	5/212	148/18986	0.0337837837837838	3.02556093829679	2.62877610924788	0.0253782963404153	0.159921802318669	0.132179230397277	EDNRB/SMO/SFRP2/TP63/CLDN18	5
BP	GO:0010596	negative regulation of endothelial cell migration	4/212	100/18986	0.04	3.5822641509434	2.75122112692926	0.0258130519281246	0.161042981413438	0.133105911986249	SERPINF1/APOH/CXCL13/AGTR2	4
BP	GO:0021675	nerve development	4/212	100/18986	0.04	3.5822641509434	2.75122112692926	0.0258130519281246	0.161042981413438	0.133105911986249	SULF1/SULF2/SIX1/SLITRK6	4
BP	GO:0060349	bone morphogenesis	4/212	100/18986	0.04	3.5822641509434	2.75122112692926	0.0258130519281246	0.161042981413438	0.133105911986249	COMP/COL1A1/MMP13/LTF	4
BP	GO:0001895	retina homeostasis	3/212	57/18986	0.0526315789473684	4.71350546176763	2.98368165225106	0.0258334008050471	0.161042981413438	0.133105911986249	CDH3/SLC2A1/PROM1	3
BP	GO:0002886	regulation of myeloid leukocyte mediated immunity	3/212	57/18986	0.0526315789473684	4.71350546176763	2.98368165225106	0.0258334008050471	0.161042981413438	0.133105911986249	IL13RA2/CXCL6/ARG1	3
BP	GO:0007369	gastrulation	6/212	202/18986	0.0297029702970297	2.66009714178965	2.52063505168864	0.0261316436473579	0.16220603588798	0.134067204587547	EYA2/COL7A1/ITGB4/SFRP2/SOX2/EYA1	6
BP	GO:0048839	inner ear development	6/212	202/18986	0.0297029702970297	2.66009714178965	2.52063505168864	0.0261316436473579	0.16220603588798	0.134067204587547	CTHRC1/SIX1/SOX2/GJB2/EYA1/SLITRK6	6
BP	GO:0060143	positive regulation of syncytium formation by plasma membrane fusion	2/212	23/18986	0.0869565217391304	7.78753076292043	3.4611229801734	0.0269151389741733	0.165972804305513	0.137180529620754	GDF15/SCGB3A1	2
BP	GO:0098743	cell aggregation	2/212	23/18986	0.0869565217391304	7.78753076292043	3.4611229801734	0.0269151389741733	0.165972804305513	0.137180529620754	LTF/BPIFA1	2
BP	GO:0031638	zymogen activation	3/212	58/18986	0.0517241379310345	4.63223812621991	2.94395230904176	0.0270241433516378	0.165972804305513	0.137180529620754	APOH/CPB2/F11	3
BP	GO:0052372	modulation by symbiont of entry into host	3/212	58/18986	0.0517241379310345	4.63223812621991	2.94395230904176	0.0270241433516378	0.165972804305513	0.137180529620754	TMPRSS4/KRT6A/FCN3	3
BP	GO:0061900	glial cell activation	3/212	58/18986	0.0517241379310345	4.63223812621991	2.94395230904176	0.0270241433516378	0.165972804305513	0.137180529620754	SMO/LRRK2/AGER	3
BP	GO:0050870	positive regulation of T cell activation	7/212	260/18986	0.0269230769230769	2.41113933236575	2.43460710959778	0.0271188800185816	0.166203262561138	0.137371008932677	MDK/CD24/IGFBP2/CCL19/VTCN1/AGER/EGR3	7
BP	GO:0001909	leukocyte mediated cytotoxicity	5/212	151/18986	0.033112582781457	2.96545045607897	2.57669246030696	0.0273642550394303	0.167354022925358	0.138322140154993	SLAMF7/SERPINB4/CXCL6/ARG1/AGER	5
BP	GO:0000041	transition metal ion transport	4/212	102/18986	0.0392156862745098	3.51202367739549	2.70315931954624	0.0275032803208388	0.16749901327471	0.138441978179043	SLC39A8/CP/LCN2/LTF	4
BP	GO:2001237	negative regulation of extrinsic apoptotic signaling pathway	4/212	102/18986	0.0392156862745098	3.51202367739549	2.70315931954624	0.0275032803208388	0.16749901327471	0.138441978179043	EYA2/CSF2/SFRP2/EYA1	4
BP	GO:0001890	placenta development	5/212	152/18986	0.0328947368421053	2.94594091360477	2.55961699229305	0.0280475964818585	0.168701515043029	0.139435874920971	HS6ST1/TPPP3/SPP1/CSF2/GJB2	5
BP	GO:0002687	positive regulation of leukocyte migration	5/212	152/18986	0.0328947368421053	2.94594091360477	2.55961699229305	0.0280475964818585	0.168701515043029	0.139435874920971	MDK/CCL19/DAPK2/CXCL13/AGER	5
BP	GO:0071900	regulation of protein serine/threonine kinase activity	7/212	262/18986	0.0267175572519084	2.39273368860723	2.41220511852458	0.0281124699087364	0.168701515043029	0.139435874920971	CD24/PLA2G1B/CCL19/S100A12/SERPINB3/LRRK2/LTF	7
BP	GO:0034504	protein localization to nucleus	8/212	321/18986	0.0249221183800623	2.23194028096162	2.36550025479538	0.028136745749418	0.168701515043029	0.139435874920971	SMO/CD36/SIX1/COL1A1/TRIM29/CLDN18/LRRK2/CHP2	8
BP	GO:0062197	cellular response to chemical stress	8/212	321/18986	0.0249221183800623	2.23194028096162	2.36550025479538	0.028136745749418	0.168701515043029	0.139435874920971	SLC4A11/GDF15/CD36/AQP5/BDKRB2/SLC2A1/GJB2/LRRK2	8
BP	GO:0010656	negative regulation of muscle cell apoptotic process	3/212	59/18986	0.0508474576271186	4.55372561560601	2.90511836580651	0.0282437948546253	0.168701515043029	0.139435874920971	MDK/SFRP2/APOH	3
BP	GO:0060135	maternal process involved in female pregnancy	3/212	59/18986	0.0508474576271186	4.55372561560601	2.90511836580651	0.0282437948546253	0.168701515043029	0.139435874920971	TPPP3/SPP1/GJB2	3
BP	GO:0032755	positive regulation of interleukin-6 production	4/212	103/18986	0.0388349514563107	3.47792636013922	2.67957758336399	0.0283726274080939	0.168701515043029	0.139435874920971	POU2AF1/CD36/LPL/AGER	4
BP	GO:0034308	primary alcohol metabolic process	4/212	103/18986	0.0388349514563107	3.47792636013922	2.67957758336399	0.0283726274080939	0.168701515043029	0.139435874920971	EDNRB/HSD17B6/CYP3A7/SDR16C5	4
BP	GO:0046620	regulation of organ growth	4/212	103/18986	0.0388349514563107	3.47792636013922	2.67957758336399	0.0283726274080939	0.168701515043029	0.139435874920971	SMO/COL14A1/CACNA2D2/SLC6A4	4
BP	GO:2000177	regulation of neural precursor cell proliferation	4/212	103/18986	0.0388349514563107	3.47792636013922	2.67957758336399	0.0283726274080939	0.168701515043029	0.139435874920971	MDK/SMO/SLC6A4/LRRK2	4
BP	GO:0098739	import across plasma membrane	6/212	206/18986	0.029126213592233	2.60844477010441	2.46653222349549	0.0283976044254875	0.168701515043029	0.139435874920971	SLC39A8/CD36/KCNN4/SLC2A1/ATP12A/KCNJ16	6
BP	GO:0009101	glycoprotein biosynthetic process	8/212	322/18986	0.0248447204968944	2.22500878940584	2.3559149177742	0.028587723080213	0.169484358261263	0.140082913739991	NECAB1/HS6ST1/HS6ST2/SLC39A8/B3GNT3/ST6GALNAC1/CCL19/CHST9	8
BP	GO:0060537	muscle tissue development	10/212	447/18986	0.0223713646532438	2.00350344012494	2.28152010101737	0.0290277982989398	0.171415869817209	0.141679354670914	FHL2/SMO/TTN/COL14A1/HOPX/EYA2/SIX1/FHOD3/EYA1/TNNC1	10
BP	GO:0003081	regulation of systemic arterial blood pressure by renin-angiotensin	2/212	24/18986	0.0833333333333333	7.46305031446541	3.36663404627722	0.029149548946541	0.171415869817209	0.141679354670914	EDNRB/AGTR2	2
BP	GO:0007263	nitric oxide mediated signal transduction	2/212	24/18986	0.0833333333333333	7.46305031446541	3.36663404627722	0.029149548946541	0.171415869817209	0.141679354670914	CD36/AGTR2	2
BP	GO:1903429	regulation of cell maturation	2/212	24/18986	0.0833333333333333	7.46305031446541	3.36663404627722	0.029149548946541	0.171415869817209	0.141679354670914	EDNRB/LRRK2	2
BP	GO:0035296	regulation of tube diameter	5/212	154/18986	0.0324675324675325	2.90768194070081	2.52588125839432	0.0294465894919562	0.171693654243134	0.141908950205124	EDNRB/COMP/BDKRB2/SLC6A4/AGTR2	5
BP	GO:0097746	blood vessel diameter maintenance	5/212	154/18986	0.0324675324675325	2.90768194070081	2.52588125839432	0.0294465894919562	0.171693654243134	0.141908950205124	EDNRB/COMP/BDKRB2/SLC6A4/AGTR2	5
BP	GO:0010718	positive regulation of epithelial to mesenchymal transition	3/212	60/18986	0.05	4.47783018867925	2.86714333414403	0.02949230067722	0.171693654243134	0.141908950205124	MDK/COL1A1/SERPINB3	3
BP	GO:0046456	icosanoid biosynthetic process	3/212	60/18986	0.05	4.47783018867925	2.86714333414403	0.02949230067722	0.171693654243134	0.141908950205124	PLA2G1B/PLA2G4F/FADS1	3
BP	GO:0060350	endochondral bone morphogenesis	3/212	60/18986	0.05	4.47783018867925	2.86714333414403	0.02949230067722	0.171693654243134	0.141908950205124	COMP/COL1A1/MMP13	3
BP	GO:0048638	regulation of developmental growth	8/212	325/18986	0.0246153846153846	2.2044702467344	2.32736835441319	0.0299706447340697	0.174129445904945	0.143922190817712	SMO/COL14A1/GDF15/SPP1/HOPX/SIX1/CACNA2D2/SLC6A4	8
BP	GO:0035082	axoneme assembly	4/212	105/18986	0.0380952380952381	3.41168014375562	2.63327784690721	0.0301600147305345	0.174544947324454	0.144265612771838	CCDC146/MNS1/SPAG6/RSPH1	4
BP	GO:0035150	regulation of tube size	5/212	155/18986	0.032258064516129	2.88892270237371	2.50921669316915	0.0301623282467731	0.174544947324454	0.144265612771838	EDNRB/COMP/BDKRB2/SLC6A4/AGTR2	5
BP	GO:0090092	regulation of transmembrane receptor protein serine/threonine kinase signaling pathway	8/212	326/18986	0.0245398773006135	2.19770806806343	2.31792179902658	0.0304416912533235	0.175811358033608	0.145312331796235	CDH3/SULF1/GDF15/ASPN/SFRP2/VEPH1/CHRDL2/SOSTDC1	8
BP	GO:0042306	regulation of protein import into nucleus	3/212	61/18986	0.0491803278688525	4.40442313640582	2.82999280367892	0.0307695957401058	0.176745850879265	0.146084712693398	SMO/CD36/CHP2	3
BP	GO:0008037	cell recognition	5/212	156/18986	0.032051282051282	2.87040396710208	2.49268487530806	0.0308889507838342	0.176745850879265	0.146084712693398	CRTAC1/CD36/IGSF9/CCL19/FCN3	5
BP	GO:0031960	response to corticosteroid	5/212	156/18986	0.032051282051282	2.87040396710208	2.49268487530806	0.0308889507838342	0.176745850879265	0.146084712693398	SERPINF1/IGFBP2/FBXO32/GJB2/ABCA3	5
BP	GO:0097193	intrinsic apoptotic signaling pathway	8/212	327/18986	0.0244648318042813	2.19098724828342	2.30850930809961	0.0309178115089365	0.176745850879265	0.146084712693398	CD24/ZNF385B/SFRP2/BDKRB2/TP63/DAPK2/RTKN2/LRRK2	8
BP	GO:0006885	regulation of pH	4/212	106/18986	0.0377358490566038	3.37949448202207	2.61054668443101	0.03107813506111	0.176745850879265	0.146084712693398	EDNRB/CA2/ATP12A/LRRK2	4
BP	GO:0042632	cholesterol homeostasis	4/212	106/18986	0.0377358490566038	3.37949448202207	2.61054668443101	0.03107813506111	0.176745850879265	0.146084712693398	CD24/TMEM97/PCSK9/LPL	4
BP	GO:0003071	renal system process involved in regulation of systemic arterial blood pressure	2/212	25/18986	0.08	7.16452830188679	3.27743479775532	0.031455285681439	0.176745850879265	0.146084712693398	EDNRB/AGTR2	2
BP	GO:0010878	cholesterol storage	2/212	25/18986	0.08	7.16452830188679	3.27743479775532	0.031455285681439	0.176745850879265	0.146084712693398	CD36/LPL	2
BP	GO:0014829	vascular associated smooth muscle contraction	2/212	25/18986	0.08	7.16452830188679	3.27743479775532	0.031455285681439	0.176745850879265	0.146084712693398	EDNRB/COMP	2
BP	GO:0030318	melanocyte differentiation	2/212	25/18986	0.08	7.16452830188679	3.27743479775532	0.031455285681439	0.176745850879265	0.146084712693398	EDNRB/USP13	2
BP	GO:0040037	negative regulation of fibroblast growth factor receptor signaling pathway	2/212	25/18986	0.08	7.16452830188679	3.27743479775532	0.031455285681439	0.176745850879265	0.146084712693398	SULF1/SULF2	2
BP	GO:0042953	lipoprotein transport	2/212	25/18986	0.08	7.16452830188679	3.27743479775532	0.031455285681439	0.176745850879265	0.146084712693398	TMEM97/CD36	2
BP	GO:0043567	regulation of insulin-like growth factor receptor signaling pathway	2/212	25/18986	0.08	7.16452830188679	3.27743479775532	0.031455285681439	0.176745850879265	0.146084712693398	CDH3/IGFBP2	2
BP	GO:1901071	glucosamine-containing compound metabolic process	2/212	25/18986	0.08	7.16452830188679	3.27743479775532	0.031455285681439	0.176745850879265	0.146084712693398	CHST6/CHI3L2	2
BP	GO:0050867	positive regulation of cell activation	9/212	391/18986	0.0230179028132992	2.06140520194952	2.25354546101526	0.0319816443990795	0.179184134896585	0.148100013297984	MDK/CD24/IGFBP2/IL1RL1/CCL19/VTCN1/LRRK2/AGER/EGR3	9
BP	GO:0055092	sterol homeostasis	4/212	107/18986	0.0373831775700935	3.34791042144243	2.58808623864152	0.0320125872672385	0.179184134896585	0.148100013297984	CD24/TMEM97/PCSK9/LPL	4
BP	GO:0007566	embryo implantation	3/212	62/18986	0.0483870967741935	4.33338405356056	2.79363429160216	0.0320756048467178	0.179191600153299	0.148106183512881	TPPP3/SPP1/ITGB4	3
BP	GO:0070663	regulation of leukocyte proliferation	7/212	270/18986	0.0259259259259259	2.32183787561146	2.32460078504885	0.0323336526444154	0.180171244286233	0.148915883039006	CD24/IGFBP2/CSF2/CCL19/VTCN1/ARG1/AGER	7
BP	GO:0035264	multicellular organism growth	5/212	158/18986	0.0316455696202532	2.83406973967041	2.46001139384376	0.0323750049973885	0.180171244286233	0.148915883039006	SMO/COMP/GDF15/CACNA2D2/SLITRK6	5
BP	GO:0042472	inner ear morphogenesis	4/212	108/18986	0.037037037037037	3.31691125087351	2.56589044671001	0.032963402486248	0.183033822121899	0.151281872727621	CTHRC1/SIX1/EYA1/SLITRK6	4
BP	GO:0007043	cell-cell junction assembly	5/212	159/18986	0.0314465408805031	2.81624540168506	2.4438657958114	0.0331345117905279	0.183033822121899	0.151281872727621	CDH3/ESAM/HOPX/GJB2/CLDN18	5
BP	GO:0045807	positive regulation of endocytosis	5/212	159/18986	0.0314465408805031	2.81624540168506	2.4438657958114	0.0331345117905279	0.183033822121899	0.151281872727621	CD36/PCSK9/CCL19/FCN3/LRRK2	5
BP	GO:0003229	ventricular cardiac muscle tissue development	3/212	63/18986	0.0476190476190476	4.26460017969452	2.75803710534532	0.0334102430016842	0.183033822121899	0.151281872727621	COL14A1/HOPX/TNNC1	3
BP	GO:0032386	regulation of intracellular transport	7/212	272/18986	0.0257352941176471	2.30476553829079	2.3031829739399	0.0334517505398938	0.183033822121899	0.151281872727621	SMO/TMEM97/CD36/PCSK9/TNNC1/LRRK2/CHP2	7
BP	GO:0002053	positive regulation of mesenchymal cell proliferation	2/212	26/18986	0.0769230769230769	6.88896952104499	3.19301999772317	0.0338304938673245	0.183033822121899	0.151281872727621	SMO/SIX1	2
BP	GO:0021542	dentate gyrus development	2/212	26/18986	0.0769230769230769	6.88896952104499	3.19301999772317	0.0338304938673245	0.183033822121899	0.151281872727621	MDK/SMO	2
BP	GO:0030204	chondroitin sulfate metabolic process	2/212	26/18986	0.0769230769230769	6.88896952104499	3.19301999772317	0.0338304938673245	0.183033822121899	0.151281872727621	HYAL1/CHST9	2
BP	GO:0035988	chondrocyte proliferation	2/212	26/18986	0.0769230769230769	6.88896952104499	3.19301999772317	0.0338304938673245	0.183033822121899	0.151281872727621	COMP/LTF	2
BP	GO:0036315	cellular response to sterol	2/212	26/18986	0.0769230769230769	6.88896952104499	3.19301999772317	0.0338304938673245	0.183033822121899	0.151281872727621	SMO/INHBB	2
BP	GO:0044872	lipoprotein localization	2/212	26/18986	0.0769230769230769	6.88896952104499	3.19301999772317	0.0338304938673245	0.183033822121899	0.151281872727621	TMEM97/CD36	2
BP	GO:0048143	astrocyte activation	2/212	26/18986	0.0769230769230769	6.88896952104499	3.19301999772317	0.0338304938673245	0.183033822121899	0.151281872727621	SMO/AGER	2
BP	GO:0060740	prostate gland epithelium morphogenesis	2/212	26/18986	0.0769230769230769	6.88896952104499	3.19301999772317	0.0338304938673245	0.183033822121899	0.151281872727621	SULF1/TP63	2
BP	GO:1903523	negative regulation of blood circulation	2/212	26/18986	0.0769230769230769	6.88896952104499	3.19301999772317	0.0338304938673245	0.183033822121899	0.151281872727621	AGER/AGTR2	2
BP	GO:0001676	long-chain fatty acid metabolic process	4/212	109/18986	0.036697247706422	3.28648087242513	2.54395343788773	0.0339306083418936	0.183033822121899	0.151281872727621	ACADL/FADS1/CYP2F1/ALOX15B	4
BP	GO:0042098	T cell proliferation	6/212	215/18986	0.027906976744186	2.49925405879772	2.34933842966987	0.0339604922973161	0.183033822121899	0.151281872727621	CD24/IGFBP2/CCL19/VTCN1/ARG1/AGER	6
BP	GO:0060294	cilium movement involved in cell motility	6/212	215/18986	0.027906976744186	2.49925405879772	2.34933842966987	0.0339604922973161	0.183033822121899	0.151281872727621	CCDC146/MNS1/SPAG6/DNAH9/TEKT1/ARMC3	6
BP	GO:0032611	interleukin-1 beta production	4/212	110/18986	0.0363636363636364	3.25660377358491	2.52226952569969	0.0349142289738577	0.187478438390123	0.15495545537381	CD36/LPL/CCL19/AGER	4
BP	GO:0032651	regulation of interleukin-1 beta production	4/212	110/18986	0.0363636363636364	3.25660377358491	2.52226952569969	0.0349142289738577	0.187478438390123	0.15495545537381	CD36/LPL/CCL19/AGER	4
BP	GO:0050729	positive regulation of inflammatory response	5/212	162/18986	0.0308641975308642	2.76409270906126	2.39617084506125	0.0354793698239048	0.189863212389245	0.156926528656533	MDK/LPL/IL1RL1/S100A12/LRRK2	5
BP	GO:0001539	cilium or flagellum-dependent cell motility	6/212	218/18986	0.0275229357798165	2.46486065431885	2.31158776969467	0.0359608652862097	0.189863212389245	0.156926528656533	CCDC146/MNS1/SPAG6/DNAH9/TEKT1/ARMC3	6
BP	GO:0060285	cilium-dependent cell motility	6/212	218/18986	0.0275229357798165	2.46486065431885	2.31158776969467	0.0359608652862097	0.189863212389245	0.156926528656533	CCDC146/MNS1/SPAG6/DNAH9/TEKT1/ARMC3	6
BP	GO:0030166	proteoglycan biosynthetic process	3/212	65/18986	0.0461538461538462	4.13338	2.68901214867252	0.0361650193449305	0.189863212389245	0.156926528656533	HS6ST1/HS6ST2/CHST9	3
BP	GO:0040014	regulation of multicellular organism growth	3/212	65/18986	0.0461538461538462	4.13338	2.68901214867252	0.0361650193449305	0.189863212389245	0.156926528656533	SMO/GDF15/CACNA2D2	3
BP	GO:0071384	cellular response to corticosteroid stimulus	3/212	65/18986	0.0461538461538462	4.13338	2.68901214867252	0.0361650193449305	0.189863212389245	0.156926528656533	SERPINF1/FBXO32/GJB2	3
BP	GO:0097192	extrinsic apoptotic signaling pathway in absence of ligand	3/212	65/18986	0.0461538461538462	4.13338	2.68901214867252	0.0361650193449305	0.189863212389245	0.156926528656533	EYA2/CSF2/EYA1	3
BP	GO:0010884	positive regulation of lipid storage	2/212	27/18986	0.0740740740740741	6.63382250174703	3.11295005848814	0.0362733503876182	0.189863212389245	0.156926528656533	CD36/LPL	2
BP	GO:0016540	protein autoprocessing	2/212	27/18986	0.0740740740740741	6.63382250174703	3.11295005848814	0.0362733503876182	0.189863212389245	0.156926528656533	PCSK9/CTSE	2
BP	GO:0018149	peptide cross-linking	2/212	27/18986	0.0740740740740741	6.63382250174703	3.11295005848814	0.0362733503876182	0.189863212389245	0.156926528656533	SPRR1A/SPRR1B	2
BP	GO:0019755	one-carbon compound transport	2/212	27/18986	0.0740740740740741	6.63382250174703	3.11295005848814	0.0362733503876182	0.189863212389245	0.156926528656533	AQP5/CA2	2
BP	GO:0042759	long-chain fatty acid biosynthetic process	2/212	27/18986	0.0740740740740741	6.63382250174703	3.11295005848814	0.0362733503876182	0.189863212389245	0.156926528656533	FADS1/ALOX15B	2
BP	GO:0048745	smooth muscle tissue development	2/212	27/18986	0.0740740740740741	6.63382250174703	3.11295005848814	0.0362733503876182	0.189863212389245	0.156926528656533	SMO/SIX1	2
BP	GO:0060343	trabecula formation	2/212	27/18986	0.0740740740740741	6.63382250174703	3.11295005848814	0.0362733503876182	0.189863212389245	0.156926528656533	FHL2/COL1A1	2
BP	GO:0031341	regulation of cell killing	4/212	112/18986	0.0357142857142857	3.19845013477089	2.47963912253335	0.0369307938879793	0.19261033437088	0.159197091294493	SERPINB4/CXCL6/ARG1/AGER	4
BP	GO:2001243	negative regulation of intrinsic apoptotic signaling pathway	4/212	112/18986	0.0357142857142857	3.19845013477089	2.47963912253335	0.0369307938879793	0.19261033437088	0.159197091294493	SFRP2/BDKRB2/RTKN2/LRRK2	4
BP	GO:2001236	regulation of extrinsic apoptotic signaling pathway	5/212	164/18986	0.0304878048780488	2.73038426138978	2.36497427067846	0.0370982086855692	0.193136731597811	0.159632171310665	EYA2/CSF2/SFRP2/EYA1/AGTR2	5
BP	GO:1901224	positive regulation of non-canonical NF-kappaB signal transduction	3/212	66/18986	0.0454545454545455	4.07075471698113	2.65553086661469	0.0375849413211202	0.19532067001405	0.161437249135628	CCL19/RTKN2/AGER	3
BP	GO:1905954	positive regulation of lipid localization	4/212	113/18986	0.0353982300884956	3.17014526632159	2.4586821149814	0.037963769306219	0.196937053276011	0.162773228923845	CD36/SPP1/LPL/ABCA3	4
BP	GO:0071214	cellular response to abiotic stimulus	8/212	342/18986	0.0233918128654971	2.09489131634117	2.17124755146486	0.0386828473862475	0.199049285249626	0.164519039642865	SLC4A11/HYAL1/MMP1/COL1A1/SFRP2/AQP5/BDKRB2/SLC2A1	8
BP	GO:0104004	cellular response to environmental stimulus	8/212	342/18986	0.0233918128654971	2.09489131634117	2.17124755146486	0.0386828473862475	0.199049285249626	0.164519039642865	SLC4A11/HYAL1/MMP1/COL1A1/SFRP2/AQP5/BDKRB2/SLC2A1	8
BP	GO:0003156	regulation of animal organ formation	2/212	28/18986	0.0714285714285714	6.39690026954178	3.03684043515334	0.0387820638386535	0.199049285249626	0.164519039642865	SULF1/SIX1	2
BP	GO:0003416	endochondral bone growth	2/212	28/18986	0.0714285714285714	6.39690026954178	3.03684043515334	0.0387820638386535	0.199049285249626	0.164519039642865	COMP/MMP13	2
BP	GO:0010818	T cell chemotaxis	2/212	28/18986	0.0714285714285714	6.39690026954178	3.03684043515334	0.0387820638386535	0.199049285249626	0.164519039642865	CXCL13/DEFA4	2
BP	GO:0031664	regulation of lipopolysaccharide-mediated signaling pathway	2/212	28/18986	0.0714285714285714	6.39690026954178	3.03684043515334	0.0387820638386535	0.199049285249626	0.164519039642865	CD36/LTF	2
BP	GO:0014812	muscle cell migration	4/212	114/18986	0.0350877192982456	3.14233697451175	2.4379571578085	0.0390132218374941	0.19928126676379	0.164710777964745	MDK/SMO/SIX1/POSTN	4
BP	GO:0038034	signal transduction in absence of ligand	3/212	67/18986	0.0447761194029851	4.00999718389186	2.6227036850557	0.0390330605124257	0.19928126676379	0.164710777964745	EYA2/CSF2/EYA1	3
BP	GO:0042446	hormone biosynthetic process	3/212	67/18986	0.0447761194029851	4.00999718389186	2.6227036850557	0.0390330605124257	0.19928126676379	0.164710777964745	HSD17B6/CHST9/SRD5A2	3
BP	GO:0043123	positive regulation of canonical NF-kappaB signal transduction	6/212	223/18986	0.0269058295964126	2.40959472036551	2.25004073706681	0.039460406016156	0.201109613117427	0.166221950365378	EDNRB/UBD/CD36/CCL19/S100A12/LTF	6
BP	GO:0035019	somatic stem cell population maintenance	3/212	68/18986	0.0441176470588235	3.95102663706992	2.59050717705432	0.0405092474751818	0.206093456944664	0.170341217606949	SMO/TP63/SOX2	3
BP	GO:1903039	positive regulation of leukocyte cell-cell adhesion	7/212	284/18986	0.0246478873239437	2.20738107892639	2.1784837954219	0.0407031773545516	0.206419087848335	0.17061035941011	MDK/CD24/IGFBP2/CCL19/VTCN1/AGER/EGR3	7
BP	GO:0060541	respiratory system development	6/212	225/18986	0.0266666666666667	2.38817610062893	2.22588465197218	0.0409187657860565	0.206419087848335	0.17061035941011	HS6ST1/HOPX/HHIP/SIX1/ABCA3/CLDN18	6
BP	GO:0002444	myeloid leukocyte mediated immunity	4/212	116/18986	0.0344827586206897	3.08815875081327	2.39718406155854	0.0411615837083702	0.206419087848335	0.17061035941011	PLA2G1B/IL13RA2/CXCL6/ARG1	4
BP	GO:0002697	regulation of immune effector process	9/212	410/18986	0.0219512195121951	1.96587666820064	2.10103035472637	0.0412363991904208	0.206419087848335	0.17061035941011	IL13RA2/CD36/CCL19/SERPINB4/PGC/CXCL6/ARG1/FCN3/AGER	9
BP	GO:0007605	sensory perception of sound	5/212	169/18986	0.029585798816568	2.64960366194038	2.28898315328141	0.0413415232779951	0.206419087848335	0.17061035941011	SIX1/COL1A1/GJB2/EYA1/SLITRK6	5
BP	GO:0001773	myeloid dendritic cell activation	2/212	29/18986	0.0689655172413793	6.17631750162655	2.96435304378127	0.0413548740542964	0.206419087848335	0.17061035941011	UBD/CSF2	2
BP	GO:0003094	glomerular filtration	2/212	29/18986	0.0689655172413793	6.17631750162655	2.96435304378127	0.0413548740542964	0.206419087848335	0.17061035941011	SULF1/SULF2	2
BP	GO:0003401	axis elongation	2/212	29/18986	0.0689655172413793	6.17631750162655	2.96435304378127	0.0413548740542964	0.206419087848335	0.17061035941011	SIX1/SFRP2	2
BP	GO:0006910	phagocytosis, recognition	2/212	29/18986	0.0689655172413793	6.17631750162655	2.96435304378127	0.0413548740542964	0.206419087848335	0.17061035941011	CD36/FCN3	2
BP	GO:0060142	regulation of syncytium formation by plasma membrane fusion	2/212	29/18986	0.0689655172413793	6.17631750162655	2.96435304378127	0.0413548740542964	0.206419087848335	0.17061035941011	GDF15/SCGB3A1	2
BP	GO:0090594	inflammatory response to wounding	2/212	29/18986	0.0689655172413793	6.17631750162655	2.96435304378127	0.0413548740542964	0.206419087848335	0.17061035941011	MDK/AGER	2
BP	GO:0071300	cellular response to retinoic acid	3/212	69/18986	0.0434782608695652	3.89376538146021	2.55891909274738	0.0420133647406544	0.209346182798629	0.173029674051517	SERPINF1/COL1A1/SLC6A4	3
BP	GO:0043542	endothelial cell migration	7/212	287/18986	0.024390243902439	2.18430740911183	2.14828070727704	0.042664249172533	0.212225417544877	0.175409431078853	S100A2/SERPINF1/APOH/S100A12/CXCL13/AGTR2/EGR3	7
BP	GO:0061351	neural precursor cell proliferation	5/212	171/18986	0.0292397660818713	2.61861414542646	2.25935305012382	0.0431178230406083	0.214115001594816	0.17697121791386	MDK/SMO/HHIP/SLC6A4/LRRK2	5
BP	GO:0046847	filopodium assembly	3/212	70/18986	0.0428571428571429	3.83814016172507	2.52791828396602	0.0435452670889093	0.215499325473716	0.178115395019674	ITGB4/GPM6A/SPAG6	3
BP	GO:0043583	ear development	6/212	229/18986	0.0262008733624454	2.3464612342424	2.17833530668128	0.0439368332668146	0.215499325473716	0.178115395019674	CTHRC1/SIX1/SOX2/GJB2/EYA1/SLITRK6	6
BP	GO:0001736	establishment of planar polarity	2/212	30/18986	0.0666666666666667	5.97044025157233	2.89518926239228	0.0439900516371475	0.215499325473716	0.178115395019674	CTHRC1/TP63	2
BP	GO:0006833	water transport	2/212	30/18986	0.0666666666666667	5.97044025157233	2.89518926239228	0.0439900516371475	0.215499325473716	0.178115395019674	SLC4A11/AQP5	2
BP	GO:0007164	establishment of tissue polarity	2/212	30/18986	0.0666666666666667	5.97044025157233	2.89518926239228	0.0439900516371475	0.215499325473716	0.178115395019674	CTHRC1/TP63	2
BP	GO:0007588	excretion	2/212	30/18986	0.0666666666666667	5.97044025157233	2.89518926239228	0.0439900516371475	0.215499325473716	0.178115395019674	MDK/EDNRB	2
BP	GO:0010955	negative regulation of protein processing	2/212	30/18986	0.0666666666666667	5.97044025157233	2.89518926239228	0.0439900516371475	0.215499325473716	0.178115395019674	CPB2/LRRK2	2
BP	GO:0043032	positive regulation of macrophage activation	2/212	30/18986	0.0666666666666667	5.97044025157233	2.89518926239228	0.0439900516371475	0.215499325473716	0.178115395019674	IL1RL1/LRRK2	2
BP	GO:0030308	negative regulation of cell growth	5/212	173/18986	0.0289017341040462	2.58834114952558	2.23014261042887	0.0449394794266477	0.219112791434255	0.181102011871197	HYAL1/SPP1/SFRP2/SCGB3A1/AGTR2	5
BP	GO:0002704	negative regulation of leukocyte mediated immunity	3/212	71/18986	0.0422535211267606	3.78408184958809	2.49748463468485	0.0451048018167589	0.219112791434255	0.181102011871197	IL13RA2/SERPINB4/ARG1	3
BP	GO:0006024	glycosaminoglycan biosynthetic process	3/212	71/18986	0.0422535211267606	3.78408184958809	2.49748463468485	0.0451048018167589	0.219112791434255	0.181102011871197	B3GNT3/CHST6/CHST9	3
BP	GO:0043627	response to estrogen	3/212	71/18986	0.0422535211267606	3.78408184958809	2.49748463468485	0.0451048018167589	0.219112791434255	0.181102011871197	CD24/IGFBP2/CLDN18	3
BP	GO:0045600	positive regulation of fat cell differentiation	3/212	71/18986	0.0422535211267606	3.78408184958809	2.49748463468485	0.0451048018167589	0.219112791434255	0.181102011871197	SIX1/SFRP2/LPL	3
BP	GO:0015698	inorganic anion transport	5/212	174/18986	0.028735632183908	2.57346562567773	2.21569115083951	0.0458673546508666	0.222445184074737	0.183856314838111	SLC4A11/CLIC6/CA2/CLCA2/SLC26A9	5
BP	GO:0002825	regulation of T-helper 1 type immune response	2/212	31/18986	0.0645161290322581	5.77784540474741	2.82908418071503	0.0466858974962401	0.223430860340326	0.1846710000675	IL1RL1/CCL19	2
BP	GO:0003338	metanephros morphogenesis	2/212	31/18986	0.0645161290322581	5.77784540474741	2.82908418071503	0.0466858974962401	0.223430860340326	0.1846710000675	SMO/AGTR2	2
BP	GO:0033688	regulation of osteoblast proliferation	2/212	31/18986	0.0645161290322581	5.77784540474741	2.82908418071503	0.0466858974962401	0.223430860340326	0.1846710000675	CTHRC1/LTF	2
BP	GO:0050654	chondroitin sulfate proteoglycan metabolic process	2/212	31/18986	0.0645161290322581	5.77784540474741	2.82908418071503	0.0466858974962401	0.223430860340326	0.1846710000675	HYAL1/CHST9	2
BP	GO:0060037	pharyngeal system development	2/212	31/18986	0.0645161290322581	5.77784540474741	2.82908418071503	0.0466858974962401	0.223430860340326	0.1846710000675	SIX1/EYA1	2
BP	GO:0070723	response to cholesterol	2/212	31/18986	0.0645161290322581	5.77784540474741	2.82908418071503	0.0466858974962401	0.223430860340326	0.1846710000675	SMO/INHBB	2
BP	GO:0097421	liver regeneration	2/212	31/18986	0.0645161290322581	5.77784540474741	2.82908418071503	0.0466858974962401	0.223430860340326	0.1846710000675	SULF2/CPB2	2
BP	GO:0098868	bone growth	2/212	31/18986	0.0645161290322581	5.77784540474741	2.82908418071503	0.0466858974962401	0.223430860340326	0.1846710000675	COMP/MMP13	2
BP	GO:0046942	carboxylic acid transport	8/212	357/18986	0.0224089635854342	2.00687067279742	2.0408348059442	0.0476604738438959	0.227719862691641	0.188215964054582	PLA2G1B/CD36/PLA2G4F/SLCO4A1/BDKRB2/SLC2A1/SLC26A9/FABP6	8
BP	GO:0015849	organic acid transport	8/212	358/18986	0.0223463687150838	2.00126488879519	2.03236735408433	0.0483034695285941	0.230048006035595	0.190140230733651	PLA2G1B/CD36/PLA2G4F/SLCO4A1/BDKRB2/SLC2A1/SLC26A9/FABP6	8
BP	GO:0002067	glandular epithelial cell differentiation	3/212	73/18986	0.0410958904109589	3.68040837425691	2.43824313060333	0.0483061217492988	0.230048006035595	0.190140230733651	SMO/FASN/TP63	3
BP	GO:0006820	monoatomic anion transport	5/212	177/18986	0.0282485875706215	2.52984756422556	2.17293514259686	0.0487193166726741	0.231258839296524	0.191141013655357	SLC4A11/CLIC6/CA2/CLCA2/SLC26A9	5
BP	GO:0019722	calcium-mediated signaling	6/212	235/18986	0.025531914893617	2.28655158570855	2.10884054620521	0.0487195902407824	0.231258839296524	0.191141013655357	EDNRB/FHL2/PCP4/TMEM100/LRRK2/CHP2	6
BP	GO:0016049	cell growth	10/212	490/18986	0.0204081632653061	1.82768579129765	1.97251110041793	0.0489824244578554	0.231280767546353	0.191159137883226	KRT17/COL14A1/HYAL1/TMEM97/SPP1/SFRP2/SCGB3A1/POSTN/SPAG6/AGTR2	10
BP	GO:0030301	cholesterol transport	4/212	123/18986	0.032520325203252	2.91240987881577	2.26111669290116	0.0491998813635626	0.231280767546353	0.191159137883226	TMEM97/CD36/PCSK9/ABCA3	4
BP	GO:0001562	response to protozoan	2/212	32/18986	0.0625	5.59728773584906	2.76580184344673	0.0494407423911481	0.231280767546353	0.191159137883226	VTCN1/ARG1	2
BP	GO:0001958	endochondral ossification	2/212	32/18986	0.0625	5.59728773584906	2.76580184344673	0.0494407423911481	0.231280767546353	0.191159137883226	COL1A1/MMP13	2
BP	GO:0010575	positive regulation of vascular endothelial growth factor production	2/212	32/18986	0.0625	5.59728773584906	2.76580184344673	0.0494407423911481	0.231280767546353	0.191159137883226	SULF1/SULF2	2
BP	GO:0035767	endothelial cell chemotaxis	2/212	32/18986	0.0625	5.59728773584906	2.76580184344673	0.0494407423911481	0.231280767546353	0.191159137883226	CXCL13/EGR3	2
BP	GO:0036075	replacement ossification	2/212	32/18986	0.0625	5.59728773584906	2.76580184344673	0.0494407423911481	0.231280767546353	0.191159137883226	COL1A1/MMP13	2
BP	GO:0097205	renal filtration	2/212	32/18986	0.0625	5.59728773584906	2.76580184344673	0.0494407423911481	0.231280767546353	0.191159137883226	SULF1/SULF2	2
BP	GO:1903318	negative regulation of protein maturation	2/212	32/18986	0.0625	5.59728773584906	2.76580184344673	0.0494407423911481	0.231280767546353	0.191159137883226	CPB2/LRRK2	2
BP	GO:0002685	regulation of leukocyte migration	6/212	236/18986	0.0254237288135593	2.27686280780301	2.09746357251651	0.0495467538282747	0.231310729252211	0.191183901956443	MDK/GDF15/CCL19/DAPK2/CXCL13/AGER	6
BP	GO:0045765	regulation of angiogenesis	8/212	360/18986	0.0222222222222222	1.99014675052411	2.01551410621826	0.0496063973577031	0.231310729252211	0.191183901956443	MDK/SULF1/HYAL1/SERPINF1/CD36/SFRP2/APOH/CXCL13	8
BP	GO:0030514	negative regulation of BMP signaling pathway	3/212	74/18986	0.0405405405405405	3.63067312595614	2.40939965000936	0.0499475664620691	0.232528334250498	0.192190281882557	SFRP2/CHRDL2/SOSTDC1	3
CC	GO:0062023	collagen-containing extracellular matrix	18/224	430/19960	0.0418604651162791	3.73006644518272	6.09705557017776	1.8804238311942e-06	0.00050583401059124	0.000425569603901846	MDK/COL17A1/SULF1/COMP/COL14A1/SERPINF1/CTHRC1/MXRA5/GDF15/ASPN/COL7A1/ITGB4/COL1A1/SFRP2/COL10A1/APOH/POSTN/FCN3	18
CC	GO:0045178	basal part of cell	14/224	317/19960	0.0441640378548896	3.93533123028391	5.61237482713334	1.48697742493943e-05	0.00199998463654353	0.00168263234927356	KRT14/PROM2/SLC4A11/SLC39A8/SLCO4C1/ITGB4/SLCO4A1/AQP5/HPGD/CLCA2/SLC2A1/ATP12A/KCNJ16/GKN2	14
CC	GO:0005581	collagen trimer	7/224	86/19960	0.0813953488372093	7.25290697674419	6.19087992434372	5.17153072426123e-05	0.00379347420681945	0.00319153572477473	COL17A1/COL14A1/CTHRC1/COL7A1/COL1A1/COL10A1/FCN3	7
CC	GO:0001533	cornified envelope	6/224	60/19960	0.1	8.91071428571429	6.53775461902013	5.64085383913673e-05	0.00379347420681945	0.00319153572477473	KRT17/KRT14/SPRR1A/SPRR1B/SERPINB5/DSC3	6
CC	GO:0009925	basal plasma membrane	12/224	298/19960	0.0402684563758389	3.5882070949185	4.7957566706073	0.000145988278072615	0.00785416936030666	0.0066078904811815	PROM2/SLC4A11/SLC39A8/SLCO4C1/ITGB4/SLCO4A1/AQP5/HPGD/CLCA2/SLC2A1/ATP12A/KCNJ16	12
CC	GO:0009897	external side of plasma membrane	14/224	407/19960	0.0343980343980344	3.06511056511057	4.4843308093578	0.000216441284164634	0.00970378424004776	0.00816401335006953	CD24/CSF3R/BTNL9/IL13RA2/CD36/CA4/CRLF1/PCSK9/IL1RL1/SLAMF7/VTCN1/BTNL3/FCN3/MUC16	14
CC	GO:0045095	keratin filament	6/224	92/19960	0.0652173913043478	5.81133540372671	4.92772316015497	0.000596656466964668	0.0229286556590708	0.0192903970522412	KRT17/KRT14/KRT5/KRT13/KRT6A/KRT6C	6
CC	GO:0005882	intermediate filament	9/224	218/19960	0.0412844036697248	3.67873525557012	4.23668618491036	0.00082416721026873	0.027712622445286	0.0233152566062864	KRT17/KRT14/KRT5/KRT15/KRT13/KRT6A/MNS1/KRT6C/KRT23	9
CC	GO:0098644	complex of collagen trimers	3/224	21/19960	0.142857142857143	12.7295918367347	5.72934125284851	0.00159748365816463	0.0477470115606984	0.0401706416965375	COL7A1/COL1A1/COL10A1	3
CC	GO:0016324	apical plasma membrane	12/224	408/19960	0.0294117647058824	2.62079831932773	3.52393017877122	0.00230160922897519	0.0578639158896023	0.0486822223293465	PROM2/SLC4A11/IGFBP2/SLC39A8/CD36/CA4/AQP5/SLC2A1/PROM1/ATP12A/SLC26A9/AGER	12
CC	GO:0045111	intermediate filament cytoskeleton	9/224	254/19960	0.0354330708661417	3.15733970753656	3.68637902358868	0.00236618243414731	0.0578639158896023	0.0486822223293465	KRT17/KRT14/KRT5/KRT15/KRT13/KRT6A/MNS1/KRT6C/KRT23	9
CC	GO:0045177	apical part of cell	13/224	474/19960	0.0274261603375527	2.44386678722122	3.38936841739222	0.00281100328497035	0.0630133236380854	0.0530145356375988	PROM2/SLC4A11/IGFBP2/SLC39A8/CD36/CA4/AQP5/CA2/SLC2A1/PROM1/ATP12A/SLC26A9/AGER	13
CC	GO:0016323	basolateral plasma membrane	9/224	264/19960	0.0340909090909091	3.03774350649351	3.55080067308343	0.00306096490343919	0.0633384276173186	0.0532880529748523	PROM2/SLC4A11/SLC39A8/SLCO4C1/SLCO4A1/HPGD/SLC2A1/ATP12A/KCNJ16	9
CC	GO:0030018	Z disc	6/224	133/19960	0.0451127819548872	4.01987110633727	3.72262726681445	0.00392912679119238	0.0754953647736249	0.0635159594064933	FHL2/TTN/PDLIM4/FBXO32/FHOD3/SLC2A1	6
CC	GO:0035580	specific granule lumen	4/224	62/19960	0.0645161290322581	5.74884792626728	3.98972740399003	0.00518034605413549	0.0909267920305582	0.0764987684858932	LCN2/DEFA4/ARG1/LTF	4
CC	GO:0005902	microvillus	5/224	100/19960	0.05	4.45535714285714	3.69034654012946	0.00540828502783989	0.0909267920305582	0.0764987684858932	PROM2/AOC3/AQP5/PROM1/LRRK2	5
CC	GO:0045121	membrane raft	9/224	293/19960	0.0307167235494881	2.7370794734276	3.1911577226051	0.00601325737647976	0.0927865743555272	0.0780634454566165	SULF1/CD24/SMO/PLLP/PROM2/CD36/SLC6A4/SLC2A1/LRRK2	9
CC	GO:0098857	membrane microdomain	9/224	295/19960	0.0305084745762712	2.71852300242131	3.16798569716092	0.00627768992013716	0.0927865743555272	0.0780634454566165	SULF1/CD24/SMO/PLLP/PROM2/CD36/SLC6A4/SLC2A1/LRRK2	9
CC	GO:0031674	I band	6/224	148/19960	0.0405405405405405	3.61245173745174	3.39843371857583	0.00657745329954682	0.0927865743555272	0.0780634454566165	FHL2/TTN/PDLIM4/FBXO32/FHOD3/SLC2A1	6
CC	GO:0005796	Golgi lumen	5/224	106/19960	0.0471698113207547	4.20316711590297	3.5226731660947	0.00689863006360797	0.0927865743555272	0.0780634454566165	MMP11/MUC4/DEFA4/DEFA3/MUC16	5
CC	GO:0034358	plasma lipoprotein particle	3/224	37/19960	0.0810810810810811	7.22490347490348	4.0375688960348	0.00818170857780634	0.100039982155905	0.0841659016377207	LPL/APOH/SAA4	3
CC	GO:1990777	lipoprotein particle	3/224	37/19960	0.0810810810810811	7.22490347490348	4.0375688960348	0.00818170857780634	0.100039982155905	0.0841659016377207	LPL/APOH/SAA4	3
CC	GO:0042627	chylomicron	2/224	13/19960	0.153846153846154	13.7087912087912	4.88316002975597	0.00901469402956371	0.102025099488012	0.085836025787214	LPL/APOH	2
CC	GO:0005788	endoplasmic reticulum lumen	9/224	314/19960	0.0286624203821656	2.55402638762511	2.95699079856759	0.00925946191063011	0.102025099488012	0.085836025787214	COL17A1/COL14A1/SPP1/COL7A1/COL1A1/PCSK9/CP/COL10A1/SERPIND1	9
CC	GO:0042581	specific granule	6/224	160/19960	0.0375	3.34151785714286	3.16802573165435	0.00948188656951783	0.102025099488012	0.085836025787214	CD36/SLCO4C1/LCN2/DEFA4/ARG1/LTF	6
CC	GO:0032994	protein-lipid complex	3/224	40/19960	0.075	6.68303571428571	3.83291813880148	0.0101512432206993	0.105026324091081	0.0883610239858439	LPL/APOH/SAA4	3
CC	GO:0060170	ciliary membrane	4/224	78/19960	0.0512820512820513	4.56959706959707	3.36511796433877	0.0115339160503612	0.114911978427673	0.0966780487652111	SMO/PROM2/HHIP/PROM1	4
CC	GO:0030017	sarcomere	7/224	222/19960	0.0315315315315315	2.80968468468468	2.88862826121419	0.0128887514292242	0.123824076230761	0.104175998394105	FHL2/TTN/PDLIM4/FBXO32/FHOD3/SLC2A1/TNNC1	7
CC	GO:0005901	caveola	4/224	82/19960	0.0487804878048781	4.34668989547038	3.23519070043436	0.0136635249073897	0.126740972416822	0.106630049186526	SMO/CD36/SLC2A1/LRRK2	4
CC	GO:0097729	9+2 motile cilium	7/224	231/19960	0.0303030303030303	2.70021645021645	2.7689907016207	0.0157203863629881	0.140959464388127	0.118592388352367	CCDC146/MNS1/SPAG6/DNAH9/TEKT1/RSPH1/MORN5	7
CC	GO:0098858	actin-based cell projection	7/224	234/19960	0.0299145299145299	2.66559829059829	2.73037633277593	0.0167554418648504	0.142632779701321	0.120000186404947	PROM2/TUBB3/AOC3/GPM6A/AQP5/PROM1/LRRK2	7
CC	GO:0042599	lamellar body	2/224	18/19960	0.111111111111111	9.90079365079365	4.02480143723802	0.0170441802850565	0.142632779701321	0.120000186404947	ABCA3/LAMP3	2
CC	GO:0005793	endoplasmic reticulum-Golgi intermediate compartment	5/224	135/19960	0.037037037037037	3.30026455026455	2.85694515161687	0.0182226814105311	0.142632779701321	0.120000186404947	SMO/COL7A1/CA4/PROM1/GJB2	5
CC	GO:0005930	axoneme	6/224	187/19960	0.0320855614973262	2.85905271199389	2.72107212965202	0.0191602578647712	0.142632779701321	0.120000186404947	CCDC146/MNS1/SPAG6/DNAH9/TEKT1/RSPH1	6
CC	GO:0097014	ciliary plasm	6/224	188/19960	0.0319148936170213	2.84384498480243	2.70608765536471	0.0196130163946137	0.142632779701321	0.120000186404947	CCDC146/MNS1/SPAG6/DNAH9/TEKT1/RSPH1	6
CC	GO:0005604	basement membrane	4/224	92/19960	0.0434782608695652	3.87422360248447	2.94375	0.0200304423126746	0.142632779701321	0.120000186404947	COL17A1/SERPINF1/COL7A1/ITGB4	4
CC	GO:0005912	adherens junction	6/224	189/19960	0.0317460317460317	2.82879818594104	2.69120137679736	0.0200730170067831	0.142632779701321	0.120000186404947	CDH3/CCDC85A/PDLIM4/ESAM/TRIM29/ALOX15B	6
CC	GO:0030016	myofibril	7/224	243/19960	0.0288065843621399	2.56687242798354	2.61806356649782	0.0201488685079933	0.142632779701321	0.120000186404947	FHL2/TTN/PDLIM4/FBXO32/FHOD3/SLC2A1/TNNC1	7
CC	GO:0034361	very-low-density lipoprotein particle	2/224	21/19960	0.0952380952380952	8.48639455782313	3.65674353995058	0.0228853053882695	0.153903678736112	0.129482648907314	LPL/APOH	2
CC	GO:0034385	triglyceride-rich plasma lipoprotein particle	2/224	21/19960	0.0952380952380952	8.48639455782313	3.65674353995058	0.0228853053882695	0.153903678736112	0.129482648907314	LPL/APOH	2
CC	GO:0043292	contractile muscle fiber	7/224	253/19960	0.0276679841897233	2.46541501976285	2.49904726915474	0.0244520704468573	0.160429437809869	0.134972917742601	FHL2/TTN/PDLIM4/FBXO32/FHOD3/SLC2A1/TNNC1	7
CC	GO:0005865	striated muscle thin filament	2/224	23/19960	0.0869565217391304	7.74844720496894	3.44986180349538	0.0271711529141532	0.174024765093029	0.146410974349447	TTN/TNNC1	2
CC	GO:0034774	secretory granule lumen	8/224	324/19960	0.0246913580246914	2.20017636684303	2.3203574560628	0.0303319689306701	0.183865778381398	0.154690441604385	LCN2/APOH/S100A12/SERPINB3/DEFA4/ARG1/DEFA3/LTF	8
CC	GO:0005766	primary lysosome	5/224	155/19960	0.032258064516129	2.87442396313364	2.49580174188584	0.0307582157143603	0.183865778381398	0.154690441604385	SLCO4C1/SERPINB3/DEFA4/ARG1/DEFA3	5
CC	GO:0042582	azurophil granule	5/224	155/19960	0.032258064516129	2.87442396313364	2.49580174188584	0.0307582157143603	0.183865778381398	0.154690441604385	SLCO4C1/SERPINB3/DEFA4/ARG1/DEFA3	5
CC	GO:0036126	sperm flagellum	6/224	212/19960	0.0283018867924528	2.52190026954178	2.37332052516693	0.0327538020427614	0.18647094547724	0.156882227656453	CCDC146/MNS1/SPAG6/TEKT1/RSPH1/MORN5	6
CC	GO:0060205	cytoplasmic vesicle lumen	8/224	329/19960	0.0243161094224924	2.16673903603995	2.2733394891058	0.0327703517732874	0.18647094547724	0.156882227656453	LCN2/APOH/S100A12/SERPINB3/DEFA4/ARG1/DEFA3/LTF	8
CC	GO:0031983	vesicle lumen	8/224	330/19960	0.0242424242424242	2.16017316017316	2.26403670940728	0.033273625958764	0.18647094547724	0.156882227656453	LCN2/APOH/S100A12/SERPINB3/DEFA4/ARG1/DEFA3/LTF	8
CC	GO:0032838	plasma membrane bounded cell projection cytoplasm	7/224	275/19960	0.0254545454545455	2.26818181818182	2.25602542527564	0.0360515836312865	0.193113721790726	0.162470945744496	CCDC146/MNS1/SPAG6/LRRK2/DNAH9/TEKT1/RSPH1	7
CC	GO:0034364	high-density lipoprotein particle	2/224	27/19960	0.0740740740740741	6.6005291005291	3.10233317402392	0.0366126387038179	0.193113721790726	0.162470945744496	APOH/SAA4	2
CC	GO:0036379	myofilament	2/224	27/19960	0.0740740740740741	6.6005291005291	3.10233317402392	0.0366126387038179	0.193113721790726	0.162470945744496	TTN/TNNC1	2
CC	GO:0044853	plasma membrane raft	4/224	116/19960	0.0344827586206897	3.07266009852217	2.38509840607939	0.0418256371971228	0.216367238577424	0.182034655817437	SMO/CD36/SLC2A1/LRRK2	4
CC	GO:0160111	axonemal A tubule inner sheath	2/224	31/19960	0.0645161290322581	5.74884792626728	2.81896825756751	0.0471152646558523	0.239132192309892	0.201187326733034	MNS1/TEKT1	2
CC	GO:0031253	cell projection membrane	8/224	358/19960	0.0223463687150838	1.99122106943336	2.01616316390555	0.0495656212039296	0.246910224145501	0.207731160991128	SMO/PROM2/CD36/HHIP/PLA2G4F/CA4/KCNN4/PROM1	8
MF	GO:0005201	extracellular matrix structural constituent	11/218	166/18737	0.0662650602409639	5.69545153089422	6.5928270150248	4.00082143900136e-06	0.000693912859589818	0.00058237352369558	COL17A1/COMP/COL14A1/CTHRC1/MXRA5/ASPN/COL7A1/COL1A1/COL10A1/MUC4/POSTN	11
MF	GO:0004175	endopeptidase activity	17/218	404/18737	0.0420792079207921	3.61668861840313	5.76877869384536	5.42716771801302e-06	0.000693912859589818	0.00058237352369558	MMP7/CFB/TMPRSS4/MMP1/MMP11/PCSK9/USP13/MMP13/CAPN13/MMP10/CTSE/CLCA2/PIP/F11/PGC/KLK12/LTF	17
MF	GO:0005539	glycosaminoglycan binding	13/218	246/18737	0.0528455284552846	4.54204892966361	6.06736092494285	6.50201725765573e-06	0.000693912859589818	0.00058237352369558	MDK/COL17A1/SULF1/COMP/SULF2/LPL/APOH/POSTN/F11/CXCL13/CXCL6/LTF/SERPIND1	13
MF	GO:0008201	heparin binding	11/218	176/18737	0.0625	5.37184633027523	6.32234886703385	7.01652175324246e-06	0.000693912859589818	0.00058237352369558	MDK/COL17A1/COMP/LPL/APOH/POSTN/F11/CXCL13/CXCL6/LTF/SERPIND1	11
MF	GO:0004252	serine-type endopeptidase activity	11/218	178/18737	0.0617977528089888	5.31148850633955	6.27072662278129	7.81433400438985e-06	0.000693912859589818	0.00058237352369558	MMP7/CFB/TMPRSS4/MMP1/MMP11/PCSK9/MMP13/MMP10/F11/KLK12/LTF	11
MF	GO:0008236	serine-type peptidase activity	11/218	195/18737	0.0564102564102564	4.84843566219713	5.86112748228548	1.8452477550379e-05	0.00136548333872804	0.00114599597418143	MMP7/CFB/TMPRSS4/MMP1/MMP11/PCSK9/MMP13/MMP10/F11/KLK12/LTF	11
MF	GO:0017171	serine hydrolase activity	11/218	199/18737	0.0552763819095477	4.75097966898714	5.77161999523893	2.22858880739703e-05	0.00141356204354898	0.00118634652303541	MMP7/CFB/TMPRSS4/MMP1/MMP11/PCSK9/MMP13/MMP10/F11/KLK12/LTF	11
MF	GO:1901681	sulfur compound binding	12/218	277/18737	0.0433212996389892	3.72344583181532	4.95450986835042	0.000102257257494589	0.00556194745337882	0.00466792176030371	MDK/COL17A1/COMP/ACADL/LPL/APOH/POSTN/F11/CXCL13/CXCL6/LTF/SERPIND1	12
MF	GO:0005125	cytokine activity	11/218	238/18737	0.046218487394958	3.97245779045563	5.00711963849494	0.00011274217810903	0.00556194745337882	0.00466792176030371	CXCL14/WNT10A/GDF15/SPP1/CSF2/CRLF1/INHBB/CCL19/SCGB3A1/CXCL13/CXCL6	11
MF	GO:0030020	extracellular matrix structural constituent conferring tensile strength	5/218	45/18737	0.111111111111111	9.54994903160041	6.23016883947753	0.000170335669920625	0.00756290374447573	0.00634724496335801	COL17A1/COL14A1/COL7A1/COL1A1/COL10A1	5
MF	GO:0019955	cytokine binding	8/218	143/18737	0.0559440559440559	4.80836594598062	4.95996027670454	0.000273592683271202	0.0110431955793103	0.00926811577779956	COMP/CSF3R/IL13RA2/CD36/CRLF1/IL1RL1/CHRDL2/SOSTDC1	8
MF	GO:0061135	endopeptidase regulator activity	9/218	189/18737	0.0476190476190476	4.09283529925732	4.63657267803516	0.000380101003003068	0.0140637371111135	0.0118031364090426	SERPINF1/COL7A1/SFRP2/RARRES1/SERPINB5/SERPINB4/SERPINB3/LTF/SERPIND1	9
MF	GO:0004866	endopeptidase inhibitor activity	8/218	168/18737	0.0476190476190476	4.09283529925732	4.36893009650148	0.000799398885997381	0.0273025465679105	0.022913943776767	SERPINF1/COL7A1/RARRES1/SERPINB5/SERPINB4/SERPINB3/LTF/SERPIND1	8
MF	GO:0030280	structural constituent of skin epidermis	4/218	37/18737	0.108108108108108	9.29184230101661	5.4775835729362	0.000871255718583906	0.0276312527893753	0.0231898138630603	KRT5/SPRR1A/KRT6A/KRT6C	4
MF	GO:0004857	enzyme inhibitor activity	13/218	410/18737	0.0317073170731707	2.72522935779817	3.83222498543633	0.00107111399553236	0.0299781844636879	0.0251595004745034	SCG5/SMO/UGT1A6/SERPINF1/IGFBP2/COL7A1/RARRES1/SERPINB5/SERPINB4/SERPINB3/LRRK2/LTF/SERPIND1	13
MF	GO:0030414	peptidase inhibitor activity	8/218	176/18737	0.0454545454545455	3.90679733110926	4.20366715219807	0.00108029493562839	0.0299781844636879	0.0251595004745034	SERPINF1/COL7A1/RARRES1/SERPINB5/SERPINB4/SERPINB3/LTF/SERPIND1	8
MF	GO:0004867	serine-type endopeptidase inhibitor activity	6/218	102/18737	0.0588235294117647	5.0558553696708	4.45631382097649	0.00123267413609469	0.0321945480250613	0.0270196064506204	SERPINF1/COL7A1/SERPINB5/SERPINB4/SERPINB3/SERPIND1	6
MF	GO:0008237	metallopeptidase activity	8/218	185/18737	0.0432432432432432	3.71673692040665	4.02898825212692	0.00148523952356762	0.0366359082480014	0.0307470638212245	MMP7/MMP1/CPXM2/MMP11/MMP13/MMP10/CLCA2/CPB2	8
MF	GO:0036122	BMP binding	3/218	21/18737	0.142857142857143	12.278505897772	5.6106427943931	0.00176981008856197	0.0383986800055187	0.0322264881980882	COMP/CHRDL2/SOSTDC1	3
MF	GO:0061134	peptidase regulator activity	9/218	235/18737	0.0382978723404255	3.29168455982823	3.8356356929956	0.00177578503353786	0.0383986800055187	0.0322264881980882	SERPINF1/COL7A1/SFRP2/RARRES1/SERPINB5/SERPINB4/SERPINB3/LTF/SERPIND1	9
MF	GO:0004222	metalloendopeptidase activity	6/218	110/18737	0.0545454545454545	4.68815679733111	4.20912846994021	0.0018161537840448	0.0383986800055187	0.0322264881980882	MMP7/MMP1/MMP11/MMP13/MMP10/CLCA2	6
MF	GO:0005506	iron ion binding	7/218	153/18737	0.0457516339869281	3.9323319541884	3.95136519240962	0.0021190004236921	0.0427652812781497	0.0358912033486605	MSMO1/CYP3A7/LCN2/CYP24A1/CYP2F1/ALOX15B/LTF	7
MF	GO:0008009	chemokine activity	4/218	49/18737	0.0816326530612245	7.01628908444111	4.57512793886904	0.00250726061867209	0.048401031073496	0.0406210644855799	CXCL14/CCL19/CXCL13/CXCL6	4
MF	GO:0001664	G protein-coupled receptor binding	10/218	299/18737	0.0334448160535117	2.87456659814059	3.5451734074182	0.00271785885869289	0.0502803888858184	0.0421983349112843	CXCL14/EDNRB/WNT10A/CLIC6/CTHRC1/ITGB4/BDKRB2/CCL19/CXCL13/CXCL6	10
MF	GO:0008146	sulfotransferase activity	4/218	53/18737	0.0754716981132075	6.48675783278518	4.33986997128076	0.00334229426864779	0.0593591462111848	0.0498177756253187	HS6ST1/HS6ST2/CHST6/CHST9	4
MF	GO:0002020	protease binding	6/218	136/18737	0.0441176470588235	3.7918915272531	3.54533900219893	0.00519985332285991	0.0887974952057615	0.0745242136150773	TTN/COMP/COL1A1/BDKRB2/SERPINB4/SERPINB3	6
MF	GO:0015106	bicarbonate transmembrane transporter activity	3/218	32/18737	0.09375	8.05776949541284	4.33532363132456	0.00600874936719032	0.0919960247942242	0.0772086125584528	SLC4A11/SLC39A8/SLC26A9	3
MF	GO:0071813	lipoprotein particle binding	3/218	32/18737	0.09375	8.05776949541284	4.33532363132456	0.00600874936719032	0.0919960247942242	0.0772086125584528	CD36/PCSK9/LPL	3
MF	GO:0071814	protein-lipid complex binding	3/218	32/18737	0.09375	8.05776949541284	4.33532363132456	0.00600874936719032	0.0919960247942242	0.0772086125584528	CD36/PCSK9/LPL	3
MF	GO:0030283	testosterone dehydrogenase [NAD(P)+] activity	2/218	11/18737	0.181818181818182	15.627189324437	5.26493041378624	0.00691602178081687	0.10235712235609	0.0859042705406727	HSD17B6/SRD5A2	2
MF	GO:0004497	monooxygenase activity	5/218	106/18737	0.0471698113207547	4.05422364549074	3.4213192790338	0.00798568201482721	0.111264497550561	0.0933798770338987	MSMO1/CYP3A7/FMO5/CYP24A1/CYP2F1	5
MF	GO:0032934	sterol binding	4/218	68/18737	0.0588235294117647	5.0558553696708	3.63525020949271	0.0081223467308173	0.111264497550561	0.0933798770338987	SMO/PROM2/TMEM97/PROM1	4
MF	GO:0004190	aspartic-type endopeptidase activity	3/218	36/18737	0.0833333333333333	7.16246177370031	4.01542014449943	0.00836061952879474	0.111264497550561	0.0933798770338987	CTSE/PIP/PGC	3
MF	GO:0098631	cell adhesion mediator activity	4/218	69/18737	0.0579710144927536	4.98258210344369	3.59582300773424	0.00854523737345792	0.111264497550561	0.0933798770338987	ESAM/TRIM29/IGSF9/AGER	4
MF	GO:0042805	actinin binding	3/218	37/18737	0.0810810810810811	6.96888172576246	3.94303790435414	0.00902144574734275	0.111264497550561	0.0933798770338987	TTN/PDLIM4/PROM1	3
MF	GO:0070001	aspartic-type peptidase activity	3/218	37/18737	0.0810810810810811	6.96888172576246	3.94303790435414	0.00902144574734275	0.111264497550561	0.0933798770338987	CTSE/PIP/PGC	3
MF	GO:0016782	transferase activity, transferring sulphur-containing groups	4/218	71/18737	0.0563380281690141	4.84222767799457	3.51920494820267	0.00943366147893489	0.112861424949659	0.0947201148226159	HS6ST1/HS6ST2/CHST6/CHST9	4
MF	GO:0031994	insulin-like growth factor I binding	2/218	13/18737	0.153846153846154	13.2230063514467	4.78308740548729	0.00965931114434021	0.112861424949659	0.0947201148226159	IGFBP2/ITGB4	2
MF	GO:0005200	structural constituent of cytoskeleton	5/218	113/18737	0.0442477876106195	3.80307704798246	3.24261730006107	0.0103663399262827	0.11801679300691	0.0990468106316886	KRT14/KRT5/KRT15/TUBB3/KRT6A	5
MF	GO:0004065	arylsulfatase activity	2/218	14/18737	0.142857142857143	12.278505897772	4.58021421201386	0.0111834720020058	0.121477206750588	0.101950998553125	SULF1/SULF2	2
MF	GO:0042379	chemokine receptor binding	4/218	75/18737	0.0533333333333333	4.5839755351682	3.37422854729748	0.0113859794537726	0.121477206750588	0.101950998553125	CXCL14/CCL19/CXCL13/CXCL6	4
MF	GO:0005178	integrin binding	6/218	161/18737	0.0372670807453416	3.20308849507094	3.04597755746155	0.0114910871250557	0.121477206750588	0.101950998553125	COMP/SPP1/ITGB4/SFRP2/SLC6A4/TSPAN8	6
MF	GO:0004089	carbonate dehydratase activity	2/218	15/18737	0.133333333333333	11.4599388379205	4.39700109728655	0.0128059397602934	0.126351938968228	0.106042167839622	CA4/CA2	2
MF	GO:0034483	heparan sulfate sulfotransferase activity	2/218	15/18737	0.133333333333333	11.4599388379205	4.39700109728655	0.0128059397602934	0.126351938968228	0.106042167839622	HS6ST1/HS6ST2	2
MF	GO:0051371	muscle alpha-actinin binding	2/218	15/18737	0.133333333333333	11.4599388379205	4.39700109728655	0.0128059397602934	0.126351938968228	0.106042167839622	TTN/PDLIM4	2
MF	GO:0048306	calcium-dependent protein binding	4/218	79/18737	0.0506329113924051	4.35187550807107	3.23911823666855	0.0135809438564429	0.126446344162953	0.106121398372891	S100A2/S100A12/TNNC1/SNTN	4
MF	GO:0030547	signaling receptor inhibitor activity	3/218	43/18737	0.0697674418604651	5.99647962449328	3.55881284275303	0.0136188542835417	0.126446344162953	0.106121398372891	IGFBP2/PCSK9/AGTR2	3
MF	GO:0016616	oxidoreductase activity, acting on the CH-OH group of donors, NAD or NADP as acceptor	5/218	122/18737	0.040983606557377	3.52252218378704	3.03278280512817	0.0140872456139112	0.126446344162953	0.106121398372891	HSD17B6/FASN/SDR16C5/HPGD/SRD5A2	5
MF	GO:0005324	long-chain fatty acid transmembrane transporter activity	2/218	16/18737	0.125	10.7436926605505	4.23035648644806	0.0145242422349338	0.126446344162953	0.106121398372891	CD36/SLC2A1	2
MF	GO:0008142	oxysterol binding	2/218	16/18737	0.125	10.7436926605505	4.23035648644806	0.0145242422349338	0.126446344162953	0.106121398372891	SMO/TMEM97	2
MF	GO:0015347	sodium-independent organic anion transmembrane transporter activity	2/218	16/18737	0.125	10.7436926605505	4.23035648644806	0.0145242422349338	0.126446344162953	0.106121398372891	SLCO4C1/SLCO4A1	2
MF	GO:0008484	sulfuric ester hydrolase activity	2/218	17/18737	0.117647058823529	10.1117107393416	4.07783249656991	0.0163359509993927	0.13431781932834	0.112727615083529	SULF1/SULF2	2
MF	GO:0030169	low-density lipoprotein particle binding	2/218	17/18737	0.117647058823529	10.1117107393416	4.07783249656991	0.0163359509993927	0.13431781932834	0.112727615083529	CD36/PCSK9	2
MF	GO:0047498	calcium-dependent phospholipase A2 activity	2/218	17/18737	0.117647058823529	10.1117107393416	4.07783249656991	0.0163359509993927	0.13431781932834	0.112727615083529	PLA2G1B/PLA2G4F	2
MF	GO:0008970	phospholipase A1 activity	2/218	18/18737	0.111111111111111	9.54994903160041	3.93746200485391	0.0182386807089891	0.136093322197095	0.114217724176793	PLA2G4F/LPL	2
MF	GO:0034185	apolipoprotein binding	2/218	18/18737	0.111111111111111	9.54994903160041	3.93746200485391	0.0182386807089891	0.136093322197095	0.114217724176793	PCSK9/LPL	2
MF	GO:0045236	CXCR chemokine receptor binding	2/218	18/18737	0.111111111111111	9.54994903160041	3.93746200485391	0.0182386807089891	0.136093322197095	0.114217724176793	CXCL13/CXCL6	2
MF	GO:0070628	proteasome binding	2/218	18/18737	0.111111111111111	9.54994903160041	3.93746200485391	0.0182386807089891	0.136093322197095	0.114217724176793	UBD/USP13	2
MF	GO:0016705	oxidoreductase activity, acting on paired donors, with incorporation or reduction of molecular oxygen	6/218	180/18737	0.0333333333333333	2.86498470948012	2.72781908767429	0.0189474754442277	0.136093322197095	0.114217724176793	MSMO1/CYP3A7/FMO5/FADS1/CYP24A1/CYP2F1	6
MF	GO:0016614	oxidoreductase activity, acting on CH-OH group of donors	5/218	132/18737	0.0378787878787879	3.25566444259105	2.82166	0.01917119748447	0.136093322197095	0.114217724176793	HSD17B6/FASN/SDR16C5/HPGD/SRD5A2	5
MF	GO:0019838	growth factor binding	5/218	132/18737	0.0378787878787879	3.25566444259105	2.82166	0.01917119748447	0.136093322197095	0.114217724176793	IGFBP2/CD36/ITGB4/COL1A1/CXCL13	5
MF	GO:0005372	water transmembrane transporter activity	2/218	19/18737	0.105263157894737	9.04732013520039	3.80764347983602	0.0202300884347032	0.136093322197095	0.114217724176793	SLC4A11/AQP5	2
MF	GO:0005520	insulin-like growth factor binding	2/218	19/18737	0.105263157894737	9.04732013520039	3.80764347983602	0.0202300884347032	0.136093322197095	0.114217724176793	IGFBP2/ITGB4	2
MF	GO:0015245	fatty acid transmembrane transporter activity	2/218	19/18737	0.105263157894737	9.04732013520039	3.80764347983602	0.0202300884347032	0.136093322197095	0.114217724176793	CD36/SLC2A1	2
MF	GO:0017075	syntaxin-1 binding	2/218	19/18737	0.105263157894737	9.04732013520039	3.80764347983602	0.0202300884347032	0.136093322197095	0.114217724176793	SLC6A4/LRRK2	2
MF	GO:0043395	heparan sulfate proteoglycan binding	2/218	19/18737	0.105263157894737	9.04732013520039	3.80764347983602	0.0202300884347032	0.136093322197095	0.114217724176793	COMP/LPL	2
MF	GO:0004745	all-trans-retinol dehydrogenase (NAD+) activity	2/218	20/18737	0.1	8.59495412844037	3.68705785775134	0.0223078730065417	0.147831277834395	0.124068924498284	HSD17B6/SDR16C5	2
MF	GO:0098632	cell-cell adhesion mediator activity	3/218	53/18737	0.0566037735849057	4.86506837458889	3.05715956253722	0.0237624004548827	0.155154497087764	0.130215011780627	ESAM/TRIM29/IGSF9	3
MF	GO:0033218	amide binding	7/218	244/18737	0.0286885245901639	2.46576552865093	2.5004239613355	0.0243852948134139	0.156914070973272	0.131691752310427	EDNRB/ACADL/FASN/CD36/VIPR1/AGER/SRD5A2	7
MF	GO:0015485	cholesterol binding	3/218	54/18737	0.0555555555555556	4.7749745158002	3.01401574676553	0.0249497609556999	0.158252769490439	0.132815268846884	PROM2/TMEM97/PROM1	3
MF	GO:0004896	cytokine receptor activity	4/218	97/18737	0.0412371134020619	3.54431098080015	2.72578140953647	0.0266864936436244	0.166884551799567	0.140059581168911	CSF3R/IL13RA2/CRLF1/IL1RL1	4
MF	GO:0170055	lipid transmembrane transporter activity	3/218	56/18737	0.0535714285714286	4.60443971166448	2.93082332324088	0.027418876237307	0.16908307013006	0.141904710350975	CD36/SLCO4A1/SLC2A1	3
MF	GO:0004022	alcohol dehydrogenase (NAD+) activity	2/218	23/18737	0.0869565217391304	7.47387315516554	3.37056503397975	0.0290370889578447	0.176609143798398	0.148221045293108	HSD17B6/SDR16C5	2
MF	GO:0016627	oxidoreductase activity, acting on the CH-CH group of donors	3/218	59/18737	0.0508474576271186	4.37032	2.81312686519341	0.0313577337309607	0.188146402385764	0.157903808545663	ACADL/FASN/SRD5A2	3
MF	GO:0005216	monoatomic ion channel activity	10/218	439/18737	0.0227790432801822	1.95784832082924	2.20335822226059	0.0332272303667498	0.194332636733239	0.163095669520073	SLC4A11/CLIC6/KCNN4/GPM6A/CACNA2D2/CLCA2/SLC6A4/KCNJ16/SLC26A9/CACNG6	10
MF	GO:0004620	phospholipase activity	4/218	104/18737	0.0384615384615385	3.30575158786168	2.55826608771062	0.0332893530195611	0.194332636733239	0.163095669520073	PLA2G1B/PLA2G4F/LPL/BDKRB2	4
MF	GO:0005516	calmodulin binding	6/218	206/18737	0.029126213592233	2.50338469760399	2.35403	0.0337166062710699	0.194332636733239	0.163095669520073	TTN/NRGN/KCNN4/PCP4/DAPK2/RGS1	6
MF	GO:0016836	hydro-lyase activity	3/218	61/18737	0.0491803278688525	4.22702662054444	2.73894589130165	0.0341395172639474	0.194332636733239	0.163095669520073	FASN/CA4/CA2	3
MF	GO:0070330	aromatase activity	2/218	26/18737	0.0769230769230769	6.61150317572336	3.10652825088672	0.0364647291646737	0.204205514178088	0.1713815837341	CYP3A7/CYP2F1	2
MF	GO:0005507	copper ion binding	3/218	63/18737	0.0476190476190476	4.09283529925732	2.66788011924881	0.0370450320317263	0.204205514178088	0.1713815837341	AOC3/CP/S100A12	3
MF	GO:0005496	steroid binding	4/218	108/18737	0.037037037037037	3.1833163438668	2.46883287620768	0.0374534126882776	0.204205514178088	0.1713815837341	SMO/PROM2/TMEM97/PROM1	4
MF	GO:0008514	organic anion transmembrane transporter activity	7/218	268/18737	0.0261194029850746	2.24495070518965	2.22718237812793	0.0377136309968541	0.204205514178088	0.1713815837341	SLC4A11/SLC39A8/CD36/SLCO4C1/SLCO4A1/SLC2A1/SLC26A9	7
MF	GO:0004364	glutathione transferase activity	2/218	27/18737	0.0740740740740741	6.36663268773361	3.02764380218515	0.0390860930605082	0.206597920462686	0.173389435381202	GSTA2/GSTA5	2
MF	GO:0005044	scavenger receptor activity	2/218	27/18737	0.0740740740740741	6.36663268773361	3.02764380218515	0.0390860930605082	0.206597920462686	0.173389435381202	CD36/AGER	2
MF	GO:0051393	alpha-actinin binding	2/218	28/18737	0.0714285714285714	6.13925294888598	2.95264776970393	0.0417768520232559	0.218222615274419	0.183145580386781	TTN/PDLIM4	2
MF	GO:0015103	inorganic anion transmembrane transporter activity	5/218	166/18737	0.0301204819277108	2.58884160495192	2.23087338604206	0.0448895514454025	0.231755358625101	0.194503074806273	SLC4A11/CLIC6/CLCA2/SLC6A4/SLC26A9	5
MF	GO:0002039	p53 binding	3/218	69/18737	0.0434782608695652	3.73693657758277	2.47114541791158	0.0464929223932613	0.233636634902244	0.196081955323363	ZNF385B/TRIM29/TP63	3
MF	GO:0005518	collagen binding	3/218	69/18737	0.0434782608695652	3.73693657758277	2.47114541791158	0.0464929223932613	0.233636634902244	0.196081955323363	COMP/COL14A1/MMP13	3
MF	GO:0004181	metallocarboxypeptidase activity	2/218	30/18737	0.0666666666666667	5.72996941896024	2.81303287031657	0.0473587773450495	0.233636634902244	0.196081955323363	CPXM2/CPB2	2
MF	GO:0033764	steroid dehydrogenase activity, acting on the CH-OH group of donors, NAD or NADP as acceptor	2/218	30/18737	0.0666666666666667	5.72996941896024	2.81303287031657	0.0473587773450495	0.233636634902244	0.196081955323363	HSD17B6/SRD5A2	2
