# Supplementary material for: Shapley additive explanations based feature selection reveals CXCL14 as a key immune-related gene in predicting idiopathic pulmonary fibrosis
Source: Front Med (Lausanne). 2025 Aug 6;12:1608078. doi: 10.3389/fmed.2025.1608078 (PMC12364669; doi:10.3389/fmed.2025.1608078)
Supplement: Supplementary file 3 [file Table_3.xlsx]

## Sheet: diff
id	logFC	AveExpr	t	P.Value	adj.P.Val	B
MMP7	3.02558592887341	8.08335145146374	8.7043888429465	1.06847642884434e-13	1.84151912511322e-09	20.6206332032023
CXCL14	2.26086512966317	6.15958324680879	8.50603545616581	2.80604006463688e-13	2.30948562351128e-09	19.7037629304262
NECAB1	-1.17416	2.38773257761758	-8.43207	4.01999238209099e-13	2.30948562351128e-09	19.3622869576851
MDK	1.75291492322602	4.1075934172033	8.36063592755047	5.68656023255165e-13	2.45019664020069e-09	19.0328122258128
CDH3	1.98914427547811	5.88691341719231	8.03776653422079	2.71399686296615e-12	9.35514718664433e-09	17.5476477870136
EDNRB	-1.47975	4.4714	-7.74182	1.12742618814436e-11	2.89658462566254e-08	16.193905467357
SCG5	1.63980936184979	2.23792982358901	7.73294096703915	1.17644864401728e-11	2.89658462566254e-08	16.1534407234295
COL17A1	1.91755940142513	3.65110502006154	7.59658453119842	2.25955147672199e-11	4.86792121266294e-08	15.532928325806
SULF1	1.66058232634185	5.80268609356593	7.33802139524409	7.73663580774223e-11	1.22068276248848e-07	14.3627234792153
KRT17	2.5931680356687	4.0279353073989	7.33654889552809	7.79083863497142e-11	1.22068276248848e-07	14.3560857365254
CD24	1.56294334182032	4.83327731347582	7.31008493589984	8.83185732789245e-11	1.26847550871855e-07	14.2368459181915
LRRN1	1.67279758658929	3.37638558394725	7.19069423695541	1.5530387619117e-10	2.05897100473448e-07	13.7002297162496
FHL2	1.47263685864937	4.96056560705165	7.12186541212277	2.14800826008694e-10	2.47549950108828e-07	13.391904250329
SMO	1.03686482297618	3.30598296078791	7.10750871007848	2.2981138391304e-10	2.47549950108828e-07	13.3276914236528
HPCAL1	-1.228	4.12253588361648	-7.06615	2.79121630942311e-10	2.82980077017102e-07	13.1429043957827
UBD	2.23745809736703	6.12009383347473	7.02958976210984	3.3136797341963e-10	3.17284834549296e-07	12.9798039716983
TTN	-1.21126	2.9715062600978	-6.99424	3.91081752222038e-10	3.54752315765622e-07	12.8223129316248
WNT10A	1.42824780597795	3.94968138894066	6.89377090068581	6.25451145234915e-10	5.15687268387246e-07	12.3760214244289
KRT14	1.61593001963668	3.84417	6.87326976010707	6.88181443162556e-10	5.15687268387246e-07	12.2851853357384
COMP	1.62837809197685	5.5552889901956	6.82171165263466	8.74851893511456e-10	5.79925860948844e-07	12.0571062155627
PLLP	-1.03171	3.74530184373846	-6.784	1.04239968614732e-09	6.65398466324037e-07	11.8905972742496
CCDC85A	-1.1218	4.03169593384176	-6.70758	1.48536155545237e-09	9.14293086007916e-07	11.554116549894
HS6ST1	1.08197689286933	4.44739351161978	6.69059234151322	1.6067171445907e-09	9.54097585616985e-07	11.4795030794475
PROM2	1.31706467153872	3.94968055844725	6.64585868016361	1.97535160084758e-09	1.03167226789722e-06	11.2832758193119
CSF3R	-1.38647	5.1635604210044	-6.60289	2.40780270869796e-09	1.15526187846581e-06	11.0952
ODAM	-1.50257	2.89451425367912	-6.60242	2.41307964170404e-09	1.15526187846581e-06	11.0931430654692
PDLIM4	1.08832758075951	4.25685702268132	6.59432029197778	2.50470295000789e-09	1.16168675401966e-06	11.057745233103
S100A2	2.54024470489592	7.5950892306044	6.57244600565731	2.76975231914269e-09	1.16168675401966e-06	10.9622042890426
COL14A1	1.10766254671243	4.1797496481956	6.57138290174745	2.78331800430879e-09	1.16168675401966e-06	10.9575637129086
HS6ST2	1.01728079736144	2.45538543269011	6.56816051208858	2.82483994212586e-09	1.16168675401966e-06	10.9434991727681
TMEM45A	1.81093170507294	5.01538523750769	6.56769287308108	2.83091637184947e-09	1.16168675401966e-06	10.9414582985639
UGT1A6	2.11053337262894	3.86348991320549	6.54623389302035	3.12410666910015e-09	1.25218554516142e-06	10.8478608478267
GPR87	1.81781716111651	3.08398036442198	6.48846547093094	4.07108388857261e-09	1.540704689005e-06	10.5964252700245
PIP5K1B	-1.28725	4.99637954805934	-6.48654	4.10707429562038e-09	1.540704689005e-06	10.5880672615529
CFB	1.30518538587142	5.50582086521648	6.48627366710905	4.11212159525558e-09	1.540704689005e-06	10.5869009964578
SLC4A11	1.39527067356322	3.23326368457033	6.47187622608488	4.39204124127493e-09	1.58570011294486e-06	10.5243668041302
CLIC6	1.34780601011844	6.90546216298352	6.43343594628681	5.23505913852876e-09	1.75117559809222e-06	10.3576489873873
HSD17B6	-1.82919	6.55468389566703	-6.35183	7.59075217468159e-09	2.2952037496603e-06	10.0049202875432
HYAL1	-1.1872	3.70002272294615	-6.30185	9.52229390914406e-09	2.82790676758967e-06	9.78974504703091
TPPP3	1.18645367046855	6.76184896241538	6.27530995595522	1.07379686370284e-08	3.03391622064237e-06	9.67572003435834
BTNL9	-1.17648	3.6539698977011	-6.20851	1.4517061066286e-08	3.73435145488716e-06	9.38960027630786
ACADL	-1.29722	3.68024359728132	-6.20075	1.50338496891997e-08	3.75519419410662e-06	9.35641370259605
TMEM97	-1.30233	3.5821452104022	-6.18202	1.63561025212993e-08	3.86160858841909e-06	9.27644217077572
KRT5	2.92687745952805	5.19272877033297	6.17341	1.70011888319251e-08	3.89427073817605e-06	9.23974664021251
SERPINF1	1.33071567286092	6.2600841609011	6.16827798436107	1.73982504693679e-08	3.89427073817605e-06	9.21784652583712
CTHRC1	1.25303443933025	3.80288642563956	6.14788111102549	1.90674494893476e-08	4.10784364936131e-06	9.13094524459502
FASN	-1.17399	3.79275766826484	-6.13375	2.03156643757996e-08	4.27000579898666e-06	9.07080096890333
PLA2G1B	-2.42255	6.52206880152967	-6.12097	2.1513907758995e-08	4.41419285983665e-06	9.01644758369097
IL13RA2	1.54595666870663	4.35101948027582	6.0921739570481	2.44738088891317e-08	4.84834593338143e-06	8.89419852436744
TMPRSS4	1.81095570417685	3.95950650563077	6.08159445068066	2.56594294229452e-08	5.02545756936887e-06	8.84933690958916
SULF2	1.10969755066076	4.17432593876703	6.03805091541382	3.11646714490524e-08	5.96803458249353e-06	8.66503402330636
IGFBP2	1.53165714819744	5.7563928380044	6.03428929457745	3.16915798604107e-08	6.00224592191405e-06	8.6491384498018
MXRA5	1.02575176814864	3.95676351664176	6.00637172007856	3.58862327937972e-08	6.51679212384033e-06	8.53129663783815
POU2AF1	1.43635635593971	4.1318072919022	5.97542796027382	4.11763277358134e-08	7.16842432855297e-06	8.40095160065603
TNS4	1.90627041319028	4.04575838503187	5.95738831997397	4.46073358115334e-08	7.5373277716841e-06	8.32509552387983
CRTAC1	-1.48346	5.35624453887253	-5.93934	4.8322424006509e-08	8.00804786300176e-06	8.24928139228028
GDF15	1.19299259465376	6.03093558300989	5.89816617044178	5.79717804999762e-08	9.16645538456046e-06	8.07676595984934
ESAM	-1.26981	5.73115110938791	-5.88972	6.01728893696661e-08	9.36467737006382e-06	8.04145852808126
FNDC1	1.09656044828454	4.06038298643407	5.85285821084827	7.07902317772136e-08	1.05178417644851e-05	7.88751570783362
SLC39A8	-1.30141	5.93509425293626	-5.83147	7.77726616473058e-08	1.11999071264578e-05	7.7984133733079
CD36	-1.27428	6.21336807133077	-5.83031	7.81715305932045e-08	1.11999071264578e-05	7.79356820521011
MSMO1	-1.16222	3.49721751691978	-5.82063	8.1566091748417e-08	1.14291999291379e-05	7.75330798579781
SPP1	2.17553397476865	3.5312645173033	5.78360060771013	9.59513881744281e-08	1.3124779168145e-05	7.59948879371966
SLCO4C1	-1.06705	4.14587214873736	-5.76578	1.03734789767666e-07	1.39141849846924e-05	7.52563797608202
KRT15	2.14107867940235	6.25294851085934	5.75861411515289	1.07038314587809e-07	1.39141849846924e-05	7.49595678856138
TUBB3	1.2231763037535	3.38341059490769	5.75613912084721	1.08202763995534e-07	1.39141849846924e-05	7.48571275066144
HOPX	-1.01386	8.51828800813297	-5.7412	1.15499027078038e-07	1.44248241426811e-05	7.42393458224135
MMP1	2.83800175367801	3.94201508076703	5.73320781166566	1.19601161612554e-07	1.48296835999451e-05	7.39089592833823
CYP3A7	-1.2281	4.3343117172967	-5.7245	1.24230759564789e-07	1.52476921402442e-05	7.35494540248864
HHIP	-1.8723	4.52078247833516	-5.72068	1.26318302661182e-07	1.53316615941231e-05	7.33917157088728
ASPN	1.11168953262079	5.81511088341538	5.71849707256155	1.27526425240713e-07	1.53700555176482e-05	7.33016160839484
CPXM2	1.16935189545517	5.77137794799231	5.67965500069673	1.51016923140566e-07	1.75863288535652e-05	7.17014823783746
SERTM1	-1.07994	2.81960662678462	-5.66973	1.57671338954458e-07	1.79964604429145e-05	7.12934285368864
EYA2	1.85074275695136	4.76468893243517	5.66137603085741	1.63494911274087e-07	1.85383868145322e-05	7.09502316953333
PLA2G4F	-1.02412	3.7422851691011	-5.65185	1.70392276375634e-07	1.91941887799611e-05	7.05592490821369
FMO5	-1.33225	3.75667729711538	-5.63496	1.83337210957052e-07	2.03859150377083e-05	6.98664630881491
VSTM2L	1.16282980508829	4.68903143779011	5.63141	1.86173646738314e-07	2.0386629746525e-05	6.97212174983104
COL7A1	1.01241131812733	2.86077813587802	5.62906526542478	1.88075087304756e-07	2.0386629746525e-05	6.9625085770265
ITGB4	1.29763164666698	4.40711016600549	5.58481023712118	2.2771653473898e-07	2.36427378085923e-05	6.78159519042391
NRGN	-1.25944	5.00950254609341	-5.57238	2.40250189950339e-07	2.46470953797268e-05	6.73092385031448
SPRR1A	1.04597389507999	4.06696050992308	5.56045193001933	2.52923179585385e-07	2.54919941529481e-05	6.68231271633215
SIX1	1.95280744597419	4.12340991151538	5.54956812578734	2.65052648713803e-07	2.58596576875147e-05	6.63801929767446
AOC3	-1.00062	7.54108035854176	-5.54911	2.65573508017992e-07	2.58596576875147e-05	6.63616302053088
PEBP4	-1.71841	6.93866253645165	-5.5145	3.08142575402075e-07	2.87142081066895e-05	6.49560520574459
CA4	-1.59955	4.00082370786483	-5.49451	3.35714676706935e-07	3.04528550160212e-05	6.41459815804494
COL1A1	1.23651655681248	5.5121880652956	5.47037311147026	3.72233549173228e-07	3.28997190769261e-05	6.31700697847538
CSF2	-1.01521	2.8588174239967	-5.46416	3.82247337015294e-07	3.31056927309477e-05	6.29192063132856
CRLF1	1.66113735112408	4.96536435924615	5.44588063539991	4.13267206361704e-07	3.54361209037013e-05	6.21819215733652
MMP11	1.38098112946844	3.19251709864725	5.42995095195668	4.42301301253942e-07	3.77379352827312e-05	6.15404330613549
FADS1	-1.22175	4.16966225086264	-5.41201	4.77404371668256e-07	3.93493139115301e-05	6.08189584219432
KRT13	1.46741416381599	3.76409435104396	5.36618563164928	5.7989593131713e-07	4.62708628530126e-05	5.89821487219714
PCSK9	-1.48965	3.67716407265165	-5.36076	5.93362873485124e-07	4.68033644714336e-05	5.87653700687738
B3GNT3	1.31926891908767	3.60219138372088	5.35066543152282	6.19273306243092e-07	4.79495272539244e-05	5.83618120457215
USP13	-1.07473	4.04264351853626	-5.3506	6.19447382886464e-07	4.79495272539244e-05	5.83591583849932
ZNF385B	-1.10745	3.69862784700989	-5.34958	6.22127985022063e-07	4.79495272539244e-05	5.83183887938462
SFRP2	1.3102491325745	4.21798470845494	5.34057473055615	6.46267211629756e-07	4.90679092177923e-05	5.79589869410565
KCNN4	1.11001833613647	3.99183094358022	5.33307775015981	6.67065145387435e-07	5.02046627980456e-05	5.76599586031499
FAM89A	-1.01367	5.00763468596264	-5.31419	7.22411531581062e-07	5.36670808051707e-05	5.69075527363075
ECEL1P2	-1.12371	3.39030500813297	-5.29735	7.7552919822299e-07	5.66366344549713e-05	5.62379032119398
TRIM29	1.58439836822294	3.49648683078242	5.28611382567306	8.13077802382747e-07	5.79068331524152e-05	5.57917038169734
IGSF9	1.13898	3.6368363405022	5.28611284668867	8.13081150152856e-07	5.79068331524152e-05	5.57916649623143
LPL	-1.29572	6.61536616425824	-5.2488	9.50974637756737e-07	6.5044781306007e-05	5.4313575731644
SPRR1B	1.44011656755893	2.84715703413626	5.23110342710399	1.02413857617295e-06	6.84148386059718e-05	5.3614403587716
IL1RL1	-1.51816	4.09139999492418	-5.22622	1.04527385868853e-06	6.89397475368892e-05	5.34217336972077
CP	1.52767737268615	3.69860576310659	5.21877047602701	1.07834817895009e-06	7.03989805462303e-05	5.31279260016307
SLCO4A1	-1.05006	2.64587604559451	-5.21147	1.11174347917699e-06	7.2305278730624e-05	5.28402902020291
ITLN2	-1.76165	4.2639430490989	-5.2101	1.11811917256938e-06	7.24465561625313e-05	5.27863614829818
PPAP2C	1.22366516684425	3.93197633672198	5.19253524054251	1.20316168273391e-06	7.64443445595996e-05	5.20951102662904
ZMAT3	1.00138304971358	3.78520779812418	5.19223624917919	1.20466250347553e-06	7.64443445595996e-05	5.20833558087333
SDR16C5	-1.09473	5.43957448945604	-5.19188	1.20643235974535e-06	7.64443445595996e-05	5.20695131026812
GPM6A	-1.09672	4.48271703736264	-5.17918	1.27199000246831e-06	7.9430245262831e-05	5.15706044240885
VIPR1	-1.45526	4.77110049910989	-5.17458	1.29660440505835e-06	8.05269647234556e-05	5.1389909965027
LGALS7	1.51430096667743	5.53774951781868	5.17398066349519	1.2998485410328e-06	8.05269647234556e-05	5.13663515356012
CACNA2D2	-1.53874	7.44285290979451	-5.1502	1.43494490184289e-06	8.67263743747618e-05	5.04342743603849
TSPAN1	1.52065771097994	6.57177686755055	5.12828326359478	1.57150058621444e-06	9.27544717005074e-05	4.95775469470398
MMP13	1.10914784067116	2.52121849564615	5.12746272422474	1.57685292766166e-06	9.27544717005074e-05	4.95455062625974
ST6GALNAC1	1.37825024376343	4.8540231566956	5.11759333131791	1.64264193014653e-06	9.53230089766848e-05	4.91603427306505
RHOV	1.37147147604195	2.9351904855044	5.11547541185876	1.65710529387627e-06	9.58138040630951e-05	4.90777416189489
CAPN13	1.2046304568687	4.6934103666978	5.07600272113125	1.95057268619804e-06	0.000109618557898907	4.75417083460225
FBXO32	1.04365225417367	4.07808849851868	5.05640827665096	2.11451602381264e-06	0.000114964301799403	4.67816583164658
BPIFB1	2.25232759016134	6.47686882133956	5.05198357491591	2.1533569036947e-06	0.000116342025815606	4.66102544096788
C15orf48	1.15076533961844	5.25974201266593	5.00696626549147	2.59025453850575e-06	0.000133262796928796	4.48711479213714
INHBB	1.23282880289075	5.30975927627253	5.00392572766583	2.6226953613542e-06	0.000134530221883749	4.47540011516062
MMP10	2.22392909854995	3.88246093997143	4.99999608556906	2.66520975517117e-06	0.000135902041805843	4.46026581163516
SLAMF7	1.0055073796082	5.48353166545165	4.97573564224312	2.94295325351312e-06	0.000147019708186373	4.36697998481834
AQP5	1.03257632994681	6.04548669237253	4.97169103205848	2.99192257867144e-06	0.000148177544952305	4.35145273060968
CHST6	1.2827373451233	4.38834275062527	4.95468559053396	3.20664457069524e-06	0.000155680335706852	4.28624744976079
LCN2	1.74053502335198	6.45309303074506	4.92792198229432	3.57532487996314e-06	0.000166542498124769	4.18388421583828
FHOD3	1.04791221093642	3.29705380223846	4.92048276242323	3.68493290490027e-06	0.000169812349240524	4.15548777673681
BDKRB2	1.2377998321536	5.12474514861209	4.91200847757403	3.81378074067451e-06	0.000174351488237467	4.12317043519149
PCP4	1.3775793262267	2.34184888274615	4.8893387520484	4.18040927123548e-06	0.00018861087379514	4.03687577784997
DPCR1	-1.29797	3.67337392862527	-4.88726	4.21571205859849e-06	0.000189213013880065	4.02897081315387
TP63	1.25256313538668	4.30660469182418	4.87160177041269	4.49097414866833e-06	0.000195954277094427	3.96951945896884
RARRES1	1.23503244675454	6.55485117443736	4.86646629889213	4.58500988346352e-06	0.00019904948448739	3.95004404046318
SERPINB5	1.15887778771834	2.35378780930659	4.81377357194607	5.6675060141928e-06	0.000233527937705892	3.75091062877158
CCL19	1.18375241621212	7.00941955026923	4.81334323383332	5.67729654184907e-06	0.000233527937705892	3.74928956547627
HPGD	-1.01558	4.67165453755385	-4.77638	6.58239779522086e-06	0.000263219549885456	3.61038979098445
LGI3	-1.20842	4.66360071685494	-4.76558	6.87259279653495e-06	0.000269815801476719	3.56989113085161
CA2	-1.18686	4.55621852488352	-4.75824	7.07657543170786e-06	0.000275121325695118	3.54243786607404
DSC3	1.08468461817821	2.4407890498033	4.75407947025443	7.19495445915127e-06	0.00027741619709949	3.52686740875083
TMEM100	-1.2813	5.35498306208352	-4.73287	7.8285583545399e-06	0.000296344527878707	3.44766793201398
LY6D	1.39705942287121	3.70296818499231	4.7032792849554	8.8038640536816e-06	0.000324939509514216	3.3375235851127
COL10A1	1.40951609229514	5.26723624071758	4.69962053638027	8.93235568827105e-06	0.000328249787393074	3.32393397487676
GSTA2	1.30610696033673	5.1267329885967	4.67800986363263	9.72925763542643e-06	0.000347891608602852	3.24379679388798
CTSE	1.03809215764702	7.62636875381429	4.62837873949472	1.18293182467861e-05	0.000404405406772563	3.06060746265708
VEPH1	-1.04954	4.18228844252747	-4.62423	1.2023650973572e-05	0.000407928394743138	3.04534009447685
APOH	-1.19009	0.32633722468022	-4.61946	1.22506233100355e-05	0.000413188831210297	3.0278188941128
CLCA2	1.38648620003553	3.09249182857912	4.6173938802786	1.23503356090057e-05	0.000414927941951683	3.02022432396998
CPB2	-1.76834	3.62449	-4.58286	1.41372241748806e-05	0.000456282881374657	2.89366052829929
SOX2	1.63244329080136	3.01920199205495	4.57211767053928	1.47425377545347e-05	0.000468796380441709	2.85440452682046
SLC6A4	-1.68769	4.21177170293626	-4.56959	1.48887332183654e-05	0.000472441440044273	2.84516601953143
TSPAN8	1.14571822952084	5.39630787620549	4.56423103615033	1.5202783678445e-05	0.000478138643609489	2.82562436489626
CHRDL2	1.05030804331275	4.27033986067143	4.56123542185229	1.53812226884215e-05	0.000481116829464508	2.81470079471449
SLC2A1	1.10422511936667	3.65743007685494	4.55010212399176	1.60623462466971e-05	0.000496119242942338	2.77414227210162
PROM1	1.54157800807466	3.30114910440549	4.53487801240974	1.70411895174595e-05	0.000514369354349238	2.71878144235812
DAPK2	-1.11706	5.43867144954945	-4.53277	1.71810030658917e-05	0.000516779385411244	2.71113558634947
GJB2	1.02761122381792	3.25802925753846	4.51982087459304	1.80659775977241e-05	0.000533162883384888	2.6641424579323
CYP24A1	1.15088865744864	2.58638558393736	4.51814317097411	1.81837887016676e-05	0.00053572239021067	2.65806152991413
CCDC146	1.03298424855998	4.9631440645011	4.51119808875575	1.86794424065485e-05	0.000545590082895539	2.63290384517864
RTKN2	-1.24664	3.3111075408989	-4.51094	1.86982642508439e-05	0.000545590082895539	2.63196176941597
VTCN1	1.29634886872821	2.74319456826923	4.49780523924175	1.96724297746525e-05	0.000560420375481217	2.58445896434597
ABCA3	-1.50414	7.12762171757802	-4.49279	2.00572791191654e-05	0.000564848375194144	2.56634
SCGB3A1	1.15316462537131	10.6463487081945	4.47309107844372	2.16405107216187e-05	0.000598674482001764	2.49530214225186
S100A12	-1.20685	5.07452397040879	-4.46359	2.24471204086444e-05	0.000609253732666121	2.46109233964905
MUC4	1.0980956041443	6.29966285565494	4.45255141254491	2.34198355342592e-05	0.000628329817631042	2.42144286066793
CLDN18	-1.57237	6.46732225101209	-4.44698	2.39266949769993e-05	0.000636715014220528	2.40143288457692
CHST9	1.44117926296066	3.47770948548022	4.4386500688057	2.47034844728202e-05	0.000651035875207044	2.37157783164424
KRT6A	1.91191649758182	3.95242727713407	4.41384121143267	2.7165209217404e-05	0.000704048693025501	2.28283555591551
CHI3L2	-1.27461	4.57369864558571	-4.35007	3.46293250110583e-05	0.000839057838965607	2.05620761952718
SERPINB4	1.86199651769749	3.47412781446154	4.31909350515919	3.89349886709185e-05	0.000908044018597131	1.94689089834872
BTNL3	-1.01855	2.6206375064044	-4.26439	4.78286359524194e-05	0.00105818554639275	1.75512718892446
POSTN	1.10331827447503	4.57412393126374	4.25567109921475	4.94169415884268e-05	0.00108358904360882	1.72469343519051
PIP	1.47048054999352	4.64066031293736	4.24760314378614	5.09309863582152e-05	0.00110693007551556	1.69658411036758
GSTA5	1.54768906871374	5.14926351366484	4.21597572069458	5.73084174388571e-05	0.00121340365424902	1.58673560447994
SOSTDC1	-1.078	3.6516272379967	-4.15632	7.14896054346849e-05	0.00144615416627558	1.38103815513946
F11	-1.29612	3.47246594871978	-4.10855	8.52185593079043e-05	0.00165212808736978	1.21778118368159
ATP12A	1.10144217067513	3.23844931237363	4.10467939155908	8.64368726092558e-05	0.00166708966701251	1.20459566451749
PGC	-1.33523	7.17405804566593	-4.10456	8.64739287675764e-05	0.00166708966701251	1.20419754875262
KCNJ16	1.20960571038741	4.21345977316264	4.10315057942634	8.69222109303516e-05	0.00167385955908895	1.19939493760244
CXCL13	1.1529812481906	3.90179175275824	4.10282629410357	8.70254946400756e-05	0.00167397812513583	1.19829195156896
EYA1	1.10141815843662	2.0806329561033	4.0978932131314	8.86112635270169e-05	0.00169879324459192	1.18152052071744
SERPINB3	1.59068058350993	3.2515071127044	4.08705734519304	9.21924572559136e-05	0.00174800550143638	1.1447295015398
MNS1	1.01516946978563	4.35904265736593	4.04818326932605	0.000106217731780045	0.00195801661788527	1.01329309558272
DEFA4	-1.14772	2.75420111118022	-4.04583	0.000107130709070823	0.0019600825592735	1.00535291651734
CAPS	1.20377448278495	5.84216236922857	4.03230504726384	0.000112516129266093	0.0020327206372129	0.959857647433417
CXCL6	1.38266927120439	3.74439724157692	4.00638398668702	0.000123574020120426	0.00217993678277947	0.87293866058791
CYP2F1	1.13895605691097	3.32321098182747	3.99095745849196	0.00013064124762259	0.00226747422233167	0.821395867906275
GKN2	-1.21575	6.3919465705967	-3.96557	0.000143122843170448	0.00242310628884348	0.736866226159207
ARG1	-1.11456	2.57494535074835	-3.96397	0.000143946765829412	0.00242989471995095	0.731550230533985
LAMP3	-1.1623	9.93778739026593	-3.95008	0.000151285845710927	0.00252173115418815	0.685505950548989
DEFA3	-1.43826	5.55700642657253	-3.93454	0.000159925845266891	0.00262757096584831	0.63409754396275
ALOX15B	-1.23637	7.16965655600989	-3.91296	0.000172708642198214	0.00278081175834625	0.562951132118356
FCN3	-1.1749	6.7191606078022	-3.85279	0.000213718974942189	0.00327126690331139	0.366013550885293
TNNC1	-1.02802	5.45548879127582	-3.83977	0.000223736549421304	0.00340344168515108	0.323708939743748
MUC16	1.05978565903683	2.50525488573736	3.82417744442148	0.000236327771416427	0.00354491657124641	0.273162742560821
SLC26A9	-1.13806	5.9017799704978	-3.81621	0.000243021886180258	0.00360144643879341	0.247383335570441
SLITRK6	1.03274156586479	5.0625364730033	3.79785186000567	0.000259132768294874	0.00376255540148454	0.188160140718707
SPAG6	1.09082415136327	3.96479308283297	3.79465375426636	0.000262041899748837	0.00378248923129916	0.177862744839945
FAM183B	1.16593181196876	4.82193392960989	3.74840459291638	0.000307749596451551	0.00424269925266751	0.0296535041147221
LRRK2	-1.03479	6.68676040937802	-3.74678	0.000309481453744035	0.00425344571581903	0.0244838356081898
FAM183A	1.29658371318156	5.56446441827363	3.73868449987577	0.000318276087146269	0.00433126050255539	-0.00132663
RGS1	1.05674468859399	7.42962046373516	3.73191708796392	0.000325806175660732	0.00438692924805681	-0.0228611
AGER	-1.04515	6.95800808388791	-3.72409	0.000334731568651653	0.00445931089525261	-0.0477456
SRD5A2	1.16493045492581	3.98132327880769	3.6678365072518	0.000406012492447358	0.00517018809573597	-0.225347
CCDC17	1.08687970310167	4.71351508307692	3.66488	0.00041013700469263	0.00521532603736026	-0.234637
TSPAN19	1.3761865671396	4.06637452494725	3.61875421899317	0.000479769263198069	0.00582311496564699	-0.378681
FAM81B	1.0816008794035	4.98641161555824	3.58708743632735	0.000533912612957587	0.00632004387659617	-0.476789
DNAH9	1.05944656411275	4.57713396139011	3.58454589195326	0.00053850016087214	0.00636560375351944	-0.484635
KRT6C	1.00177504823166	2.80167503743956	3.58398811045509	0.000539511950599263	0.00637319291883365	-0.486356
TEKT1	1.02367144925423	3.57262370110769	3.52031979098895	0.000667600536213621	0.00747149041665049	-0.681515
C20orf85	1.55351704634175	7.43572394655934	3.51688235995434	0.000675275491904324	0.00753780641384134	-0.691976
AGTR2	-1.17937	3.61309259044945	-3.50463	0.000703310133502977	0.00780022532234479	-0.729194
PSCA	1.17261656017868	2.97305911995604	3.49539203223073	0.000725179835358156	0.00798624566287401	-0.757202
C9orf117	1.03795231090856	4.83249696214945	3.47874864350259	0.000766199361789199	0.00829487814097791	-0.807507
RSPH1	1.37094353031128	7.59302708333626	3.47595352155792	0.000773299361033971	0.0083422976659683	-0.815937
DYDC2	1.07982443183563	3.9666291337967	3.46897967388202	0.000791285416444114	0.00846650525934714	-0.836949
MSMB	1.9072656513279	4.00585147280879	3.45344913793247	0.000832767088151198	0.00878918601609669	-0.883624
C6orf165	1.11729733040674	4.50984790666264	3.44916421696236	0.000844567771119046	0.00887568630197363	-0.896473
SAA4	1.11255010724363	1.85183372792967	3.40606114551169	0.000972365741510241	0.00979886308826175	-1.02505
LDLRAD1	1.13199182042053	4.15392937227253	3.3803242211294	0.00105713020570204	0.0103756486875141	-1.10122
EGR3	1.10671255123924	4.63036039575714	3.36244945237202	0.00112003631816468	0.0107834762036849	-1.15386
FAM92B	1.16110701298892	4.87381183452857	3.33243765361847	0.00123362668895937	0.0115365532960083	-1.24176
TMEM190	1.38092309522769	6.40430371534505	3.31709459623354	0.00129579083259907	0.0119614898564754	-1.28646
CACNG6	1.30383038906923	4.38306298059011	3.28558168713946	0.00143279195780574	0.0128996809614165	-1.37775
KRT23	1.01784705710569	2.20811025712747	3.2719870033181	0.00149598661946543	0.0132835287926258	-1.41693
SNTN	1.13177624574911	4.2542508588011	3.26984527064945	0.00150617718220849	0.0133533764070799	-1.42309
DYNLRB2	1.04007249435888	5.51661378409231	3.26654419611995	0.00152201132663034	0.0134384555402018	-1.43258
C9orf24	1.2346580286896	7.23058974661868	3.2502999617372	0.00160222424001861	0.0138975011458081	-1.47915
EFCAB1	1.00600142390705	4.6606212884956	3.17358914650805	0.00203729605872954	0.0165081323799735	-1.69662
ARMC3	1.11265046262372	5.04062293141758	3.15706932811476	0.00214439091434553	0.0172060416241831	-1.74291
CAPSL	1.2415735789953	5.31511189317912	3.07468935824188	0.00276116732175662	0.0205744568916885	-1.97084
C11orf88	1.14317074943333	5.57521372738132	3.07352710214502	0.00277094376571432	0.0206027678179837	-1.97402
FABP6	1.03555455948793	4.64985120796813	3.04475350893445	0.00302345996377483	0.0219815575066631	-2.05245
KLK12	1.08167948703986	3.03563883349231	3.01857611394924	0.00327155596443971	0.0232900731297474	-2.12329
LTF	1.31930215567863	6.03762340977912	3.00702499050626	0.00338691408103821	0.0239530013076297	-2.15439
MORN5	1.08246241788563	4.56365340464286	2.99769951651877	0.00348277800700555	0.024469597435352	-2.17942
CCDC37	1.08926545938548	4.86365909695165	2.93347231437492	0.0042142237377763	0.0279247005461647	-2.35011
BPIFA1	1.41286030430287	5.05082125890879	2.93271865817407	0.00422359115521331	0.0279716864112617	-2.35209
SERPIND1	1.04899591792388	2.50298854869121	2.88383285845422	0.00487382941669278	0.0309753110237137	-2.47993
CHP2	1.11001467982085	3.62933678630549	2.69961517597944	0.00823718315483129	0.0450977927806599	-2.94545

## Sheet: KEGG
category	subcategory	ID	Description	GeneRatio	BgRatio	RichFactor	FoldEnrichment	zScore	pvalue	p.adjust	qvalue	geneID	Count
Human Diseases	Infectious disease: bacterial	hsa05150	Staphylococcus aureus infection	8/121	102/8541	0.0784313725490196	5.53621779290228	5.52476824664644	9.28682385050162e-05	0.017180624123428	0.0156409664850554	KRT17/KRT14/CFB/KRT15/KRT13/DEFA4/DEFA3/KRT23	8
Organismal Systems	Digestive system	hsa04974	Protein digestion and absorption	7/121	105/8541	0.0666666666666667	4.70578512396694	4.58007059815761	0.000695755606344994	0.0643573935869119	0.0585899457974732	COL17A1/COL14A1/COL7A1/COL1A1/KCNN4/COL10A1/CPB2	7
Organismal Systems	Endocrine system	hsa03320	PPAR signaling pathway	5/121	76/8541	0.0657894736842105	4.64386689865159	3.82491153151675	0.00435527626760162	0.217832042199492	0.198310820779054	ACADL/CD36/MMP1/LPL/FABP6	5
Organismal Systems	Digestive system	hsa04979	Cholesterol metabolism	4/121	51/8541	0.0784313725490196	5.53621779290228	3.89484980990134	0.0057332545962918	0.217832042199492	0.198310820779054	CD36/PCSK9/LPL/APOH	4
Organismal Systems	Immune system	hsa04610	Complement and coagulation cascades	5/121	88/8541	0.0568181818181818	4.01061232156273	3.40295582250627	0.00807791061526777	0.217832042199492	0.198310820779054	CFB/BDKRB2/CPB2/F11/SERPIND1	5
Environmental Information Processing	Signaling molecules and interaction	hsa04512	ECM-receptor interaction	5/121	89/8541	0.0561797752808989	3.9655492617699	3.3712113197808	0.0084639578121974	0.217832042199492	0.198310820779054	COMP/CD36/SPP1/ITGB4/COL1A1	5
Environmental Information Processing	Signaling molecules and interaction	hsa04060	Cytokine-cytokine receptor interaction	10/121	298/8541	0.0335570469798658	2.36868378723168	2.88293054590311	0.00955803115225842	0.217832042199492	0.198310820779054	CXCL14/CSF3R/IL13RA2/GDF15/CSF2/IL1RL1/INHBB/CCL19/CXCL13/CXCL6	10
Organismal Systems	Immune system	hsa04657	IL-17 signaling pathway	5/121	95/8541	0.0526315789473684	3.71509351892127	3.18997024348578	0.0110520452654789	0.217832042199492	0.198310820779054	MMP1/CSF2/MMP13/LCN2/CXCL6	5
Metabolism	Lipid metabolism	hsa00140	Steroid hormone biosynthesis	4/121	63/8541	0.0634920634920635	4.48170011806375	3.32491468115034	0.0120058637894551	0.217832042199492	0.198310820779054	UGT1A6/HSD17B6/CYP3A7/SRD5A2	4
Metabolism	Lipid metabolism	hsa00590	Arachidonic acid metabolism	4/121	63/8541	0.0634920634920635	4.48170011806375	3.32491468115034	0.0120058637894551	0.217832042199492	0.198310820779054	PLA2G1B/PLA2G4F/HPGD/ALOX15B	4
Human Diseases	Cardiovascular disease	hsa05410	Hypertrophic cardiomyopathy	5/121	99/8541	0.0505050505050505	3.56498873027799	3.07713081554916	0.0130501280503034	0.217832042199492	0.198310820779054	TTN/ITGB4/CACNA2D2/TNNC1/CACNG6	5
Human Diseases	Infectious disease: parasitic	hsa05146	Amoebiasis	5/121	103/8541	0.0485436893203883	3.42654256599535	2.96997190207903	0.0152796805250091	0.217832042199492	0.198310820779054	COL1A1/CSF2/SERPINB4/SERPINB3/ARG1	5
Metabolism	Metabolism of cofactors and vitamins	hsa00830	Retinol metabolism	4/121	68/8541	0.0588235294117647	4.15216334467671	3.12831258908767	0.0155552306786123	0.217832042199492	0.198310820779054	UGT1A6/HSD17B6/CYP3A7/SDR16C5	4
Human Diseases	Cardiovascular disease	hsa05414	Dilated cardiomyopathy	5/121	105/8541	0.0476190476190476	3.36127508854782	2.91835771515076	0.0164845869772588	0.217832042199492	0.198310820779054	TTN/ITGB4/CACNA2D2/TNNC1/CACNG6	5
Human Diseases	Cancer: overview	hsa05204	Chemical carcinogenesis - DNA adducts	4/121	71/8541	0.0563380281690141	3.97671982307066	3.01919388731065	0.0179708691682354	0.22164071974157	0.201778180134573	UGT1A6/CYP3A7/GSTA2/GSTA5	4
Metabolism	Xenobiotics biodegradation and metabolism	hsa00982	Drug metabolism - cytochrome P450	4/121	73/8541	0.0547945205479452	3.86776859504132	2.94971926485811	0.0197041130387651	0.227828807010721	0.207411716197527	UGT1A6/FMO5/GSTA2/GSTA5	4
Human Diseases	Cancer: overview	hsa05202	Transcriptional misregulation in cancer	7/121	198/8541	0.0353535353535354	2.49549211119459	2.55223802345714	0.0222083930698777	0.241679571642786	0.220021231652039	SIX1/CSF2/HPGD/PROM1/EYA1/DEFA4/DEFA3	7
Metabolism	Energy metabolism	hsa00910	Nitrogen metabolism	2/121	17/8541	0.117647058823529	8.30432668935343	3.61367011312973	0.023561408469396	0.242158920379903	0.220457623105459	CA4/CA2	2
Metabolism	Xenobiotics biodegradation and metabolism	hsa00980	Metabolism of xenobiotics by cytochrome P450	4/121	79/8541	0.0506329113924051	3.57401401820274	2.75520246080808	0.0255091358079878	0.248378427604092	0.226119763394906	UGT1A6/GSTA2/GSTA5/CYP2F1	4
Metabolism	Lipid metabolism	hsa00100	Steroid biosynthesis	2/121	20/8541	0.1	7.05867768595041	3.25171997707422	0.0320236297386564	0.296218575082572	0.269672671483422	MSMO1/CYP24A1	2
Organismal Systems	Excretory system	hsa04964	Proximal tubule bicarbonate reclamation	2/121	23/8541	0.0869565217391304	6.13798059647862	2.95769328080674	0.0414890473406838	0.34933709055206	0.318030921697466	CA4/CA2	2
Metabolism	Glycan biosynthesis and metabolism	hsa00534	Glycosaminoglycan biosynthesis - heparan sulfate / heparin	2/121	24/8541	0.0833333333333333	5.88223140495868	2.87108620165159	0.0448500839967209	0.34933709055206	0.318030921697466	HS6ST1/HS6ST2	2
Cellular Processes	Cell motility	hsa04820	Cytoskeleton in muscle cells	7/121	232/8541	0.0301724137931034	2.12977343972642	2.09134916954802	0.0464178831299957	0.34933709055206	0.318030921697466	FHL2/TTN/COMP/PDLIM4/ITGB4/COL1A1/TNNC1	7
Metabolism	Global and overview maps	hsa01212	Fatty acid metabolism	3/121	57/8541	0.0526315789473684	3.71509351892127	2.46540042054487	0.0466888063017149	0.34933709055206	0.318030921697466	ACADL/FASN/FADS1	3
Organismal Systems	Endocrine system	hsa04915	Estrogen signaling pathway	5/121	139/8541	0.0359712230215827	2.53909269278792	2.19303929038421	0.0472077149394676	0.34933709055206	0.318030921697466	KRT17/KRT14/KRT15/KRT13/KRT23	5
