# Supplementary material for: Shapley additive explanations based feature selection reveals CXCL14 as a key immune-related gene in predicting idiopathic pulmonary fibrosis
Source: Front Med (Lausanne). 2025 Aug 6;12:1608078. doi: 10.3389/fmed.2025.1608078 (PMC12364669; doi:10.3389/fmed.2025.1608078)
Supplement: Supplementary file 4 [file Table_4.xlsx]

## Sheet: diffGeneExp
id	GSM5621625_Control	GSM5621626_Control	GSM5621627_Control	GSM5621628_Control	GSM5621629_Control	GSM5621630_Control	GSM5621631_Control	GSM5621632_Control	GSM5849919_Control	GSM5849920_Control	GSM5849921_Control	GSM5849922_Control	GSM1302047_Control	GSM1302054_Control	GSM1302056_Control	GSM1302057_Control	GSM1302070_Control	GSM1302072_Control	GSM1302073_Control	GSM1302075_Control	GSM5621633_Treat	GSM5621634_Treat	GSM5621635_Treat	GSM5621636_Treat	GSM5621637_Treat	GSM5621638_Treat	GSM5849923_Treat	GSM5849924_Treat	GSM5849925_Treat	GSM5849926_Treat	GSM1302033_Treat	GSM1302076_Treat	GSM1302078_Treat	GSM1302038_Treat	GSM1302040_Treat	GSM1302045_Treat	GSM1302049_Treat	GSM1302050_Treat	GSM1302061_Treat	GSM1302065_Treat	GSM1302069_Treat	GSM1302034_Treat	GSM1302046_Treat	GSM1302048_Treat	GSM1302051_Treat	GSM1302052_Treat	GSM1302053_Treat	GSM1302055_Treat	GSM1302058_Treat
SOX4	2.31902	3.02012	3.70318	3.44027	3.37626	2.89657	3.11282	4.05119	3.40383	3.05358	3.81265	3.0388	2.75051	2.29167	2.45574	2.40145	2.51597	2.32417	2.11147	1.79589	4.75076	3.90906	4.47439	4.50418	4.24185	4.70396	4.51671	4.58513	4.3404	3.34674	3.55187	3.99093	3.21026	4.38433	3.4314	3.901	4.93814	4.20759	3.70274	3.75381	3.83857	4.52744	4.79561	4.09162	3.75952	4.10774	4.2289	4.10902	3.96237
CXCL14	3.42524	3.98726	4.36245	3.70478	4.08924	4.28882	3.87187	3.86146	3.22774	3.03225	3.34537	3.24388	2.45336	-0.506313	0.857635	2.54313	1.04682	0.353831	2.90908	1.36607	5.20839	3.84893	6.18131	6.34767	3.72944	6.03154	5.90944	6.72466	5.60635	4.50731	3.90608	6.2873	4.71067	6.30842	6.07523	5.20726	5.30926	4.91999	6.10792	3.85565	5.22675	5.82564	4.18408	3.26712	4.0288	5.6345	6.13002	4.967	5.79885
MMP7	4.73538	6.08472	5.73524	5.40266	7.08306	5.93729	5.3424	4.47224	3.81372	5.50308	6.52956	5.55998	5.33121	1.24319	2.97253	1.37767	3.83552	3.3583	4.57581	1.15512	9.54878	9.16671	9.2958	9.77315	4.6072	9.84949	8.22009	9.94046	8.46512	7.04278	8.60961	8.60961	8.14801	9.81421	8.14801	6.58218	8.60961	8.00641	8.33469	3.63728	7.41553	8.60961	7.75247	6.14661	6.83986	8.60961	7.75247	8.14801	8.9392
MDK	2.08088	0.694381	1.46956	1.19811	-0.510818	-0.0367078	1.00189	1.18732	1.16245	-0.681138	2.63512	0.798681	-0.270256	-0.424224	-0.410246	-1.03433	-0.410246	-1.47009	-0.226059	-1.80497	4.06581	1.39077	3.71166	3.38075	1.0735	3.97664	2.6735	2.99663	2.95182	1.53918	1.71313	2.84432	1.37623	2.58805	1.51024	0.893273	3.64382	2.38406	2.40602	1.10736	1.54624	2.58296	2.94276	2.69899	1.11573	2.32921	3.72651	3.5136	2.12803
CDH3	4.17152	3.5937	4.0185	3.77531	5.31368	1.22381	3.6164	3.61165	5.50381	2.12854	5.12808	2.80382	4.8566	0.847907	1.35657	1.00404	1.98724	1.96845	2.60792	1.0641	6.5187	5.49155	6.03032	5.40749	6.00552	5.65556	5.83186	4.98155	6.14202	4.20244	5.08394	5.34184	5.65388	6.40423	5.20542	4.85793	5.5739	4.60019	5.54635	3.82384	4.96762	5.76235	5.96076	4.13159	5.82105	4.02853	5.49137	5.4523	5.66242
CBS	1.44678	2.57333	2.29682	2.08267	0.510568	1.05681	1.70339	2.99965	0.95571	2.53649	0.267345	1.98006	3.06452	3.45378	3.2552	2.83997	2.61953	2.34975	2.15352	3.65304	-0.267607	0.793308	0.367107	0.125887	-0.0402021	0.3684	0.0156264	0.45703	1.87499	1.06934	0.578275	0.553769	0.761157	0.290015	0.963832	0.500203	1.29305	1.13437	0.398531	1.06801	0.519622	2.25978	0.550373	1.3401	1.19835	1.08231	1.19409	0.849637	0.755901
CD24	1.47808	2.49748	2.39784	1.13809	2.51653	3.2276	1.26689	1.29775	3.72393	0.246884	3.48418	1.09436	1.41037	-1.12353	1.54918	0.457716	-0.764551	0.285789	0.932713	0.392189	4.35807	3.0653	4.72925	4.17417	2.34816	4.51728	3.6148	3.02723	3.87801	3.1508	3.01095	3.55122	2.8774	3.40723	3.10975	2.7868	2.86344	3.00844	4.3441	3.3859	3.52721	2.95007	3.69318	2.25478	3.34061	4.1516	4.83536	3.92648	4.20034
DCXR	3.77045	3.9387	3.07109	3.39402	3.63989	3.77179	3.84693	3.93712	1.89419	4.04937	2.78655	3.80062	4.9024	4.92556	4.75372	4.41511	4.60359	4.9946	4.50049	4.74915	1.7889	3.23485	2.31133	2.7124	1.91547	2.6324	2.28462	3.50321	2.65257	4.12111	3.12863	2.8581	2.69157	3.07713	3.21143	2.67943	2.57981	3.38975	2.52957	3.2666	2.90546	2.05482	3.26157	2.98108	2.92889	2.75001	2.79543	2.8455	2.57346
NECAB1	1.97459	1.98268	1.71284	1.22494	1.80577	2.2835	2.09863	1.80285	0.995328	2.92019	1.27461	2.5626	2.27417	3.45932	2.96896	2.53294	2.60045	3.15646	2.79085	2.82072	0.854745	0.898242	0.730579	1.58117	1.30709	1.04737	0.939782	1.11529	0.855843	1.343	1.4025	1.10662	0.976497	0.948983	1.67717	1.8547	1.2195	2.00133	1.27211	1.82301	1.25196	1.13783	1.27162	0.933492	2.66224	0.982519	1.22037	0.917576	0.956467
WNT10A	1.85527	2.0221	2.1787	2.78775	2.34896	1.90551	2.28797	2.03987	2.83547	1.21797	3.31276	1.22472	0.609721	0.376387	0.399836	0.5748	0.372917	0.210239	0.411695	0.167402	5.00292	2.43579	4.45301	2.25137	2.3778	4.523	4.60079	2.0022	4.90511	1.58048	3.68111	4.10861	3.21837	3.80471	3.93985	3.88717	4.01195	3.61979	3.67541	2.49069	3.41083	3.23963	3.91686	2.20922	1.26725	3.96248	3.12763	3.97853	3.17443
NHS	1.64678	1.61386	1.53783	1.59545	1.66029	1.78577	1.63541	2.08806	1.43224	1.76247	2.13034	1.38364	0.794338	0.892987	1.35816	0.825483	0.993559	0.655935	1.12287	0.671148	4.10186	2.81464	2.55833	2.6881	2.73828	2.3816	3.51381	2.69129	2.86374	1.72726	2.1827	3.36802	2.05272	3.03885	2.36539	2.09056	3.2654	1.9014	2.92704	2.86801	2.42556	2.94809	1.74938	1.50907	1.32051	2.92363	3.08792	2.10499	3.15285
FHL2	1.85481	1.95167	2.17994	1.97775	1.80867	1.75637	1.67388	2.09296	3.61211	0.720635	2.99805	0.80508	0.103074	-0.329655	-0.0674989	-0.286407	1.14931	0.221454	0.468003	0.321169	3.28654	1.27861	3.95345	4.52081	3.21757	3.79543	3.89779	2.75486	3.77957	1.4542	1.5788	3.03532	3.18798	2.79073	2.96775	2.17305	3.87052	1.70382	2.3047	1.0757	2.65751	3.89611	3.18123	3.13095	2.18568	4.24605	3.70911	4.15623	2.71302
FMO5	1.9375	3.93031	1.7114	2.03046	2.76841	3.48405	3.61284	4.13742	1.78122	4.36866	1.32651	3.52921	3.64755	4.74903	6.64727	5.14027	4.22294	4.99529	5.41827	4.08646	1.84591	1.0096	0.944369	1.1047	3.12854	1.38756	1.03614	1.54272	0.960239	4.03908	3.0745	1.09041	2.54844	1.73913	2.19291	1.85468	1.63877	2.69918	2.15938	2.55007	2.40514	1.40827	1.74397	1.229	2.74798	1.13559	1.94819	1.79576	2.32072
HRSP12	2.0775	2.35488	1.12451	1.10284	2.18389	2.77156	2.02304	2.7405	1.44581	2.36341	1.18207	2.42398	3.01094	3.07359	3.45377	3.08657	2.88459	3.02707	2.84313	3.33644	0.433166	0.505975	1.08628	2.35591	0.15848	1.06754	0.651304	0.868509	0.941799	2.65581	1.46006	1.77311	1.41214	1.21878	1.17912	1.85799	1.79425	1.74173	1.90297	1.28294	1.51061	-0.248261	1.90261	0.384331	1.14209	0.722711	1.07104	1.70821	1.14973
TTN	2.38271	3.63247	1.91394	2.56403	2.76258	2.44797	2.8609	4.05671	2.577	3.31889	1.39482	2.50387	3.30711	3.88217	4.17278	4.54452	3.40665	4.37231	4.22294	3.49267	1.0966	1.16486	1.14801	1.63912	2.42771	1.35012	1.27501	1.69003	1.25336	3.80309	2.71599	1.63537	2.67125	1.9352	2.18375	1.83351	1.81662	2.71754	1.73126	1.77645	3.02718	1.90681	2.33973	2.22224	2.85652	1.39819	1.50054	2.25631	1.52193
UBD	2.17473	2.31455	4.9544	3.85678	1.36444	5.47045	3.9286	2.4451	4.41888	-0.0968732	5.99817	3.56962	0.350178	-1.00883	0.910358	0.0784154	-0.77554	-0.0673857	4.08846	-1.04736	6.55776	2.48859	6.13143	6.41265	3.58413	6.60136	5.31996	4.48938	5.66217	3.74034	4.23298	5.34308	3.96101	4.19244	4.62554	4.00187	5.11593	6.15924	5.51226	4.58727	3.73083	6.25106	4.1878	4.57083	3.86216	6.32805	4.42948	6.33277	5.03805
HS6ST2	1.38969	1.19273	1.78391	1.31911	1.3824	1.97463	1.42074	1.17935	0.842958	0.172858	1.49381	0.747297	0.820602	-0.552658	0.631044	0.0203323	0.010455	0.129533	0.850155	-0.528519	3.25813	0.748982	2.4596	1.23918	1.10912	3.2175	2.41826	2.9356	2.65474	2.14446	2.1072	1.98928	2.08514	2.81654	2.43646	1.91137	1.97428	0.975901	2.63521	1.94764	2.13044	2.04411	1.85869	0.999412	1.73597	1.15471	2.34722	2.08527	2.69442
SULF1	3.11344	4.19761	3.15736	2.56908	5.56378	3.50044	3.22617	2.97704	5.58899	1.68626	4.63021	2.23488	1.11275	1.10763	1.39352	1.99515	2.65984	1.79488	2.09029	0.997739	3.07335	5.83665	4.9001	6.22526	5.60045	4.65972	4.64423	4.02619	5.86049	4.56425	3.05994	5.31951	5.88019	4.53733	4.69099	4.36861	6.34658	4.77123	4.38169	3.06477	4.65727	5.71176	5.68889	3.27789	2.77791	5.36112	6.36694	5.48223	4.16177
SCG5	0.171792	0.179626	-0.176865	0.204518	1.45463	1.56452	0.340024	-0.192742	0.139086	-0.192113	0.675817	-0.06072	0.566047	-1.46139	-1.19379	-1.75071	-1.48799	-1.88281	-0.893687	-1.29321	1.608	4.06075	0.81582	0.150064	0.120716	3.08683	1.1602	2.43684	1.16789	2.22891	1.21406	2.39658	2.08149	1.98736	1.79662	0.920569	2.01068	1.31671	2.08969	-0.70757	1.59666	0.638218	1.2581	0.993716	2.69195	-0.0692293	1.47733	1.83388	1.25266
HPCAL1	3.21412	3.0055	2.59054	3.37726	1.272	0.917087	3.14416	3.66617	1.29087	3.07285	2.06465	2.72795	3.11741	4.86352	3.50315	3.83072	3.43427	4.2529	3.90229	4.23733	0.293342	0.800362	1.53398	0.665876	1.67173	1.49006	0.905223	2.02222	0.450349	3.1534	2.64383	0.948524	2.03537	1.52541	1.52048	1.97442	0.735621	2.44831	0.834955	1.24253	2.03289	1.09157	1.80788	1.86192	2.94189	0.905772	0.370988	1.77699	1.36518
CLN3	2.93253	3.06167	3.04915	2.6936	1.09112	4.34729	2.98037	2.54291	1.76931	3.55684	1.49532	3.08142	3.4598	3.46707	3.2918	2.91628	2.75962	3.89911	3.75014	3.2035	2.10666	0.427582	1.59291	1.36359	1.26583	1.01016	1.13831	2.34325	1.48415	2.45104	2.3559	1.48062	2.15243	2.06578	1.86313	1.84215	2.06444	2.31895	1.26179	2.30482	2.78327	2.70885	1.63718	1.64508	3.19156	2.07332	2.04813	1.83395	1.59735
C1orf210	3.89812	3.09753	2.9679	2.8867	2.29405	2.48839	3.37839	2.9597	1.33565	3.19052	1.97222	3.43995	3.8017	4.0446	3.44966	3.73549	3.25694	3.94451	3.76706	3.76453	1.75186	1.09759	1.79753	2.02083	1.90365	1.67865	1.5881	3.24984	1.87877	2.74601	2.30288	1.79917	1.87574	2.69807	2.75659	2.42093	2.21541	1.94572	2.24451	2.45324	2.60486	2.84928	2.48246	2.36385	2.91457	1.2947	2.59551	2.60486	2.22896
FASN	3.31137	3.53168	2.92404	2.61787	3.86718	4.16081	3.2	3.42354	2.54714	3.59034	1.68717	3.86769	5.41057	3.87631	4.66561	4.06266	4.91953	5.21968	3.96937	5.13168	0.0125242	1.37854	1.38363	2.87706	3.14405	2.28417	1.30402	3.06287	1.49528	4.21744	3.19685	1.40583	2.17975	2.02033	3.7774	2.43337	1.72192	2.99678	2.27839	1.64571	2.95434	2.04568	2.08693	1.97906	3.66661	1.6801	2.83958	2.67793	2.14801
EDNRB	4.30143	3.10424	3.1732	2.06961	3.61602	4.55694	3.22049	3.33181	2.32073	4.40428	2.08309	4.38297	3.27261	5.35145	5.89793	5.2093	5.99969	5.3605	5.17943	4.74543	2.31773	4.34498	1.51019	2.34504	1.34038	1.34211	1.16079	2.62925	1.98279	3.9693	3.52305	2.31766	2.71669	2.37868	1.73099	2.71903	2.19234	3.73993	2.16681	2.52537	2.85116	2.30318	2.14515	2.90638	3.15388	2.42373	2.09368	2.96615	1.52443
PDLIM4	1.74532	1.88262	1.93417	1.78749	2.03158	2.12298	1.51625	1.50795	1.3096	1.22546	2.16917	2.00663	1.49513	0.224934	0.557248	0.238191	0.620783	0.385888	0.566973	-0.0678435	2.21082	2.85776	2.37992	2.86028	1.63452	1.76548	3.37289	1.89002	2.69893	1.35805	1.99408	2.27044	2.28507	2.46036	2.67173	1.72122	2.41495	1.29434	2.53725	2.01877	1.65978	3.65892	1.99941	2.31405	2.5633	2.93316	2.83562	2.84893	2.64212
MCCC1	3.54629	4.13945	3.81707	3.28511	4.05446	3.47917	3.98294	4.55403	2.63346	4.54444	3.5177	3.77235	5.2606	5.27272	5.46834	4.87996	4.44056	5.73273	5.03989	4.72945	2.63274	3.61653	3.30092	3.57277	0.638752	3.5104	2.84095	3.31815	2.63526	4.27954	3.74851	2.86911	3.03766	3.11421	3.82832	2.85544	3.18788	3.37085	3.12494	3.97957	3.83614	2.24192	2.92188	2.54799	4.12867	2.71735	2.89442	3.21775	3.15277
RPS6KA2	5.07283	5.08818	4.24408	4.62739	5.03819	5.54632	5.19114	5.57598	4.00295	5.53608	4.17962	5.18185	5.98765	6.5277	5.9407	6.23766	5.94777	5.75681	5.51897	6.26832	3.44136	2.96835	3.79732	3.25868	4.95887	4.518	3.33559	5.10004	3.57881	5.12355	4.89465	4.24315	3.9687	5.2404	4.87728	4.65922	4.43743	5.05016	3.92	3.77986	4.68239	3.80457	4.4241	3.75297	5.2404	3.45544	4.14695	4.58346	4.06609
COL17A1	2.26918	2.23438	2.31062	2.04819	3.18205	2.10988	2.06448	2.274	3.03375	1.09508	3.29793	1.20527	1.71574	0.882943	0.77709	0.539241	1.0036	0.771257	0.686518	0.470968	5.47057	2.34776	5.36398	4.12514	2.08641	3.52858	4.9386	2.38169	5.07579	2.34024	3.33903	4.57582	4.19745	4.92922	3.37233	2.83749	3.10645	2.74636	3.61737	2.02278	3.13888	4.41774	2.40953	1.81478	2.97403	4.27425	4.43994	2.95332	4.21301
LTB	4.16178	4.37307	4.13967	4.61955	4.15596	4.52344	4.61171	4.46986	3.81957	4.35455	4.69778	4.18584	3.70266	1.98663	3.0007	3.76588	3.18387	2.34616	3.12457	2.64438	6.57697	4.28106	4.82897	4.62665	4.54662	6.48635	5.20293	5.27034	4.56995	5.66265	4.74409	5.52372	5.175	5.48554	6.09181	5.08596	5.86165	5.64194	5.58887	5.49842	5.41713	6.93222	5.40429	5.29575	4.8618	3.50312	3.17139	5.67643	3.69785
PLK2	2.75207	3.27736	3.74388	2.73759	2.33217	1.83275	2.88944	3.93719	3.39834	2.54809	3.8194	2.64525	3.23856	2.06711	1.50144	2.15306	2.55433	1.98038	1.43068	2.16891	4.00317	3.15215	4.92507	4.98473	4.48961	4.45667	4.24379	4.42083	3.92601	3.37923	3.32034	4.76843	2.2643	4.77414	2.91854	4.40186	4.49265	3.12156	3.96624	4.20241	4.12025	4.87373	3.83694	2.49841	3.92474	3.65368	4.5752	2.67668	4.56768
KRT17	0.752412	1.4201	1.78618	1.41437	2.37453	0.623286	1.10155	1.46369	3.78687	0.231797	4.2224	-0.0882976	-0.042692	-0.673343	-0.175357	-0.548622	0.0949012	-0.660355	-0.472477	-0.976818	5.08205	2.48867	5.56895	4.7914	4.59299	3.6611	5.00268	2.30641	4.76186	0.616537	2.46647	4.4673	2.69653	4.88346	3.68368	1.72235	4.14735	2.77398	3.41228	1.08793	0.406113	5.67087	4.47892	0.863477	1.79633	6.16503	4.89865	4.7824	3.77599
POLR3H	2.39173	3.30891	2.15048	1.51533	3.07749	3.43289	2.09651	3.17966	2.07004	2.4418	1.59454	3.03536	2.97592	2.91846	3.62644	2.97334	2.9408	3.93834	3.01129	4.47256	1.44989	1.45292	1.67255	1.28794	1.08341	1.63227	1.16601	1.87469	1.64783	3.08623	2.21278	1.53752	2.45905	1.4896	3.07918	1.88159	1.3135	1.40663	1.71579	1.31381	2.16709	1.97427	1.982	1.08385	3.07982	2.13162	1.76576	1.95835	1.7396
CDKN2A	-0.0888288	-0.0676959	-0.0892338	-0.229976	-0.124774	0.297296	-0.139161	-0.342484	0.0236346	-0.243359	0.299765	0.149509	-1.38237	0.00929512	-0.820403	-0.607451	-1.00246	-0.857108	-0.34892	-1.01027	2.04378	0.411478	1.86227	0.432733	0.64513	1.67257	1.41118	0.661668	1.23191	0.0241778	0.0697202	0.700463	0.877685	1.00691	0.262065	-0.134464	1.44742	1.1865	0.503842	-0.333956	-0.239693	1.14902	1.41632	0.83434	0.228695	2.9084	1.16955	1.27903	0.546264
MXRA5	1.85978	1.81502	1.90184	1.90262	1.69849	1.91976	1.88851	1.71169	3.42895	1.4683	2.71328	1.42586	1.38812	0.34057	0.393379	0.830589	1.03765	0.0801874	0.305491	1.73558	3.25648	2.93468	3.15881	3.88186	3.89594	1.95094	3.10995	1.61615	3.99042	1.34473	2.80583	3.58167	3.70493	3.30363	2.66022	2.86053	3.91332	2.98709	2.92402	1.18244	2.51029	1.40064	3.39695	3.16358	2.60715	2.06713	2.77815	3.83628	1.97694
ACSS2	3.48915	3.26595	3.51407	2.39858	2.98434	2.43688	2.92861	2.78757	0.946501	3.24237	1.8734	3.56179	4.73352	3.74639	3.16243	2.57072	5.32842	3.15063	3.66899	3.8126	0.905083	1.17008	1.88079	0.901934	0.790911	2.17635	0.947414	2.70912	1.65147	3.00919	2.41421	1.97327	2.14476	2.44767	2.5051	1.83723	1.32242	1.94712	2.287	0.52196	2.21356	1.38147	1.9134	1.86888	2.07725	1.12586	3.03806	1.45993	2.27947
CNTROB	3.07523	3.62534	3.16924	3.27894	1.07724	4.50251	3.18435	3.66842	3.73418	3.07683	1.36297	2.93076	3.4134	4.73846	3.92911	4.44048	4.04505	3.7841	4.39661	2.91495	1.0469	0.843938	2.58868	1.35982	0.459477	2.51355	1.62744	1.80292	1.90833	3.23522	2.38156	1.65148	2.39387	2.71252	3.16875	1.20646	2.72003	2.46678	2.28642	1.78572	2.41156	3.32397	1.68093	2.23216	3.49897	1.47481	1.4056	1.91557	0.725488
TUBB3	-0.314089	-0.116345	0.248242	1.72903	-0.248879	-0.061163	0.00163613	1.18863	0.00734495	-0.00135531	0.270468	0.206509	1.78163	0.337508	-1.70653	-0.971942	0.475337	-0.911159	-0.980401	-0.0907116	2.58683	0.178813	1.98144	2.90272	3.20936	2.582	2.67422	1.9912	2.77961	1.06713	-0.0547533	1.09849	2.15996	1.74323	1.06331	1.68551	1.69729	0.516334	0.836699	-0.405047	-0.0981448	2.85292	2.48254	2.37481	0.879018	1.06749	2.13071	2.79461	1.7161
LRRN1	0.559206	1.12279	1.43312	1.72868	2.04287	2.12954	1.19663	1.36959	3.92781	0.238083	3.44346	0.353097	0.530682	0.132356	0.685843	0.153178	-0.222224	-0.441379	0.241055	-0.0293083	4.48869	1.04348	4.19289	4.03711	3.76226	4.63669	3.27005	2.83573	3.98602	1.03097	3.13745	3.58657	4.4062	3.13814	1.7032	2.56899	4.45578	2.55879	3.1097	1.04544	2.03599	1.73958	5.14271	0.915294	0.609709	2.91751	3.79749	4.67452	3.41496
PLLP	2.82144	3.36861	2.60151	2.62705	1.93018	1.92927	2.63789	2.54332	1.90358	2.65106	2.04263	2.10933	3.08278	4.49088	3.10126	3.56675	3.77131	3.86595	3.75445	4.16086	0.740138	2.02023	2.23749	0.736955	2.75673	1.87529	1.73371	1.90785	2.23195	2.99706	2.57637	1.38784	2.57559	1.68459	1.79929	2.43751	1.71118	2.69447	1.76056	1.63023	1.85339	1.57358	2.4295	1.80636	2.49797	1.65209	1.66617	2.28409	1.69462
ACADL	3.22107	3.37559	2.55249	1.91303	3.61263	4.3245	3.2543	4.32146	1.84018	4.33561	1.25898	3.63887	4.81486	5.29191	4.16478	4.38698	4.65647	5.77491	4.68313	3.67736	1.521	1.11216	2.03397	2.62812	1.51582	1.80217	1.25287	2.41885	2.00468	4.27177	3.18026	1.90844	2.9524	2.38435	2.63399	2.52281	1.99482	3.22395	1.7365	2.74622	2.74814	0.89563	2.22371	2.07442	5.21759	1.81578	1.74874	3.03895	1.74271
GDF15	2.44186	3.16162	3.76535	3.10056	2.73353	2.24468	2.55266	3.5595	2.28935	2.31702	4.00791	2.1092	4.09716	1.92226	0.148645	1.63878	1.57048	2.09808	3.2962	1.13948	5.02422	4.17997	4.06532	4.90568	3.47055	4.58797	4.71251	4.67681	4.20712	4.11197	2.57095	2.96574	3.23618	3.98991	3.76987	3.88977	3.54091	3.86132	3.18288	2.25366	3.5827	3.40275	5.65205	3.0099	4.9997	2.18809	5.54214	4.89463	3.56696
FNDC1	2.85501	3.08404	2.77331	2.87002	3.19051	2.64342	3.26856	3.0774	3.42468	2.90965	2.83881	2.74833	1.36186	1.13564	1.52529	1.71113	1.49466	1.18559	1.76143	1.86409	4.28393	3.24177	3.19875	3.16147	2.70974	3.07284	3.4309	3.00685	3.22239	3.11003	3.71813	4.41914	4.17313	3.52627	3.59645	3.67517	4.40705	3.66519	3.2448	1.91388	3.89428	2.92107	4.0699	3.41124	3.01642	3.86871	2.78513	3.80394	3.17483
COL14A1	2.19842	2.47065	2.54815	2.46364	2.89874	2.80088	2.45643	2.45634	3.20273	2.72327	2.7439	2.28336	1.66153	0.713784	0.945416	0.958511	1.51601	0.890225	1.67836	0.771675	2.83499	3.2905	2.47995	4.5296	3.5364	2.21908	2.54495	3.00191	3.40494	2.35442	2.87874	3.69645	3.7911	3.03273	3.22403	3.54318	4.36507	3.17964	2.82731	1.85081	3.84437	2.94485	3.78865	3.07074	2.0796	2.48444	3.23638	3.66571	2.50279
NTN1	2.31285	2.24621	2.57115	2.24704	2.77624	2.78217	2.04859	2.32957	2.21218	1.69752	3.41394	1.6449	1.58724	0.962247	2.72177	1.56147	2.04983	1.85706	1.66326	1.48159	3.81532	4.49801	3.21629	2.9658	3.01592	3.23468	4.27335	3.00359	3.60847	2.89257	2.73122	3.77532	3.16509	3.34397	2.96676	2.54729	3.31464	2.51958	3.76308	3.35848	2.90348	3.88026	2.41988	2.14499	2.29892	3.73545	4.27965	2.22191	3.83761
MAOA	6.15509	6.23624	5.52994	5.13237	5.76863	6.77389	6.16631	6.59364	5.19644	6.38058	4.96144	6.3646	8.07796	7.4957	7.40964	7.28336	7.63213	7.4957	7.377	7.47084	4.63108	4.55282	5.22395	4.17434	6.96471	5.81149	4.37082	6.05173	5.40665	6.81257	5.83852	5.19362	5.42	5.59227	6.01594	5.1455	4.86037	5.85345	5.56305	4.82464	5.89348	4.59051	4.99945	4.70974	6.26295	4.88711	5.48605	5.6776	5.20104
PIP5K1B	4.17244	5.00696	4.09028	2.78084	4.13713	4.61271	4.52562	5.13398	3.35199	5.15994	3.11899	4.68557	5.42384	6.21766	5.63891	5.0251	5.41439	6.17238	5.71348	5.3657	4.03092	1.68635	2.57359	3.56532	2.76662	2.94823	2.15095	3.64643	2.16235	5.19131	4.13695	2.72609	3.8749	3.06182	4.47064	3.57979	2.61474	4.24088	3.84809	3.14696	4.04707	1.57409	3.55051	2.5243	6.39475	2.93193	2.61947	3.90128	3.2823
ALDH1A3	2.3133	2.31378	2.88676	2.88363	2.40992	2.92142	2.04753	1.98563	3.47528	1.56202	3.79579	1.56585	1.46761	1.44679	1.42811	0.927138	1.27294	1.35657	1.53551	1.07477	3.7842	2.43016	3.80639	4.62255	1.73989	3.88341	3.5222	3.22491	3.32403	2.28498	2.2891	2.96283	3.01912	3.08479	2.98858	2.74341	3.47845	2.27005	2.87456	2.00234	2.60401	4.42426	3.1905	4.31096	2.0414	3.86387	3.40829	3.16134	2.77734
LEF1	0.371015	0.357059	0.194069	0.921188	0.53288	0.20743	0.187773	0.348391	0.608883	-0.514553	0.611897	0.781125	-1.39142	-0.478633	-0.401122	0.193232	-0.710688	0.0512367	-0.466131	-0.185377	2.2323	0.302471	2.58474	3.19013	0.238019	1.31499	2.67445	-0.0219283	2.60313	0.572465	0.0969306	1.54021	1.88259	0.654229	1.19669	1.24016	2.52885	1.54638	0.547267	1.11411	0.693334	1.92599	1.023	1.06217	0.225124	1.35049	2.00551	1.36805	0.37113
PPP2R5A	5.01565	4.52284	4.71996	3.87271	3.62117	3.50271	4.48824	4.33325	4.66568	4.61318	2.65367	4.50888	4.89564	5.6042	4.73099	4.85927	4.40075	5.16598	4.73829	5.31646	2.51664	3.27041	3.38717	3.75275	1.42651	3.67021	2.95336	3.7116	2.7082	4.0118	4.24978	3.27884	3.72503	3.75011	3.39092	4.8321	2.74433	4.32358	3.27258	3.83675	4.49442	2.24183	3.70101	2.6347	4.96925	3.44702	2.81641	2.823	3.71751
RAB7B	2.45468	1.99116	2.18199	2.31745	3.38958	2.03289	2.308	2.21047	1.62838	1.58457	3.14	2.40805	2.93684	0.552227	0.781647	0.818983	1.50831	0.583265	0.922327	1.64176	3.01766	1.87125	2.48703	3.34413	6.04846	2.75143	3.36703	3.15935	4.16814	2.36694	2.95204	3.64905	4.13259	3.33671	2.68578	3.59445	2.43953	2.84366	2.923	1.82246	3.44881	2.71527	2.83259	4.30277	3.26767	2.61755	2.4075	3.12252	3.05005
CFB	2.79161	2.33471	3.57508	3.7283	2.68438	3.03223	3.89444	2.41163	1.86099	2.55804	4.19836	3.4271	2.83513	1.77775	2.5881	1.41639	1.18036	1.49656	2.97868	1.50161	4.25746	4.24231	4.46331	4.10106	3.09833	4.96267	3.23018	4.96997	4.01643	3.962	2.97059	4.74739	3.49046	4.32417	3.75711	3.12872	3.05458	3.46936	4.42661	2.8716	3.36598	4.04002	2.71576	3.15284	2.7727	4.14135	5.52709	3.68456	4.4156
CSF3R	4.71577	5.05372	4.75927	4.80892	4.80001	5.86541	4.95878	5.09474	3.82284	5.2381	3.37187	5.63564	6.48389	4.78472	5.96483	6.67671	5.57878	5.26968	5.67952	6.57639	1.72068	2.67468	1.90303	2.13521	5.00618	3.38023	2.28584	4.13786	2.37957	5.49429	3.5723	2.87833	3.73102	2.52537	5.491	4.12034	3.16952	3.87125	2.72671	2.3058	4.13986	2.50738	3.68359	4.1462	4.5854	3.67965	2.52503	4.61205	3.75305
PMM1	3.76605	3.98144	2.84146	2.11189	4.04606	2.04144	3.53837	4.40062	0.426729	4.10869	1.94294	3.72384	4.00003	4.56467	5.81489	4.37356	4.0481	5.1293	4.90297	4.54042	0.608297	1.80357	2.06816	0.879195	1.29311	3.34724	1.94838	2.76227	2.00986	3.88055	3.22005	2.25582	2.27834	2.30993	3.67998	1.24711	1.95565	2.57361	2.95358	3.32395	2.64988	1.12354	1.54924	1.87849	3.53606	1.45461	2.59411	1.89853	2.36333
TMEM97	3.58583	3.57189	3.53817	1.48076	2.56961	3.73489	3.09281	3.19628	1.08058	4.14183	1.02402	3.33187	3.54482	4.56317	3.91701	2.92309	6.13948	4.43319	4.00576	4.42916	2.24138	-0.367857	1.31328	1.61702	-0.622608	2.1985	1.15343	2.11129	1.07842	3.79409	2.7019	0.830582	2.19021	1.72166	2.41601	2.99323	1.60847	3.32038	1.94861	3.15014	2.60899	1.04897	2.81445	1.2504	3.44232	0.614591	1.96125	1.82037	1.6521
CCL19	5.14839	5.20974	5.25721	5.53128	5.47022	5.95356	5.37423	5.40119	7.31456	4.79852	5.81546	5.1005	4.21693	1.72868	3.30095	2.80987	3.40082	2.47223	4.23821	2.18402	5.3799	6.16405	5.16691	5.65822	6.3673	5.79104	5.58662	5.56372	5.48796	4.62819	6.08762	6.28245	6.35184	6.08762	6.86497	6.18579	6.18579	6.58272	6.35184	6.19897	5.10358	7.25787	6.1545	5.93534	5.92357	5.22211	6.33506	6.49973	5.53834
SULF2	0.510675	0.354483	0.54755	2.01364	1.43083	1.18267	0.192666	0.152268	1.60566	0.271965	2.05629	0.0908131	-1.59672	0.0229154	-0.277645	0.693495	0.866753	0.664611	-0.329336	-0.677888	3.07768	1.91522	2.76109	2.32621	2.57412	1.93426	3.21317	0.71374	3.42085	0.442833	1.10457	2.60676	2.19387	1.78433	1.70507	1.90848	3.00691	1.37855	1.80047	0.697612	1.64119	2.16541	1.9676	1.49244	-0.899289	1.91219	2.83521	1.02534	1.20954
TRIM2	3.62861	4.23206	3.06165	2.23817	2.82383	3.50405	3.17882	3.44979	3.45748	2.8873	3.83836	3.38958	3.63414	1.4763	2.76986	2.38362	2.92598	2.48265	2.19235	1.98239	4.61717	2.62592	4.39631	4.86518	4.576	4.74816	3.99986	4.3119	3.98006	3.86104	4.0594	4.42789	3.61012	4.87029	4.222	3.72458	4.08233	3.96564	4.74976	4.38237	4.25126	4.05539	3.87712	2.4479	4.16217	3.63639	4.72634	4.03735	4.27378
KRT14	1.68835	1.72888	2.01942	2.23984	2.12793	1.69352	1.98031	2.1114	3.46808	1.26923	3.38847	1.19634	1.30709	1.29381	1.12936	0.858999	1.2879	0.945689	0.840789	0.805901	4.5998	2.46225	4.80094	3.95972	3.90586	3.18092	4.47567	2.65124	3.94755	1.43417	2.40348	4.26847	2.96904	4.3411	3.46572	2.03639	3.14142	2.45708	3.15074	1.8297	1.3994	4.53603	3.16168	1.6638	2.10395	5.20639	4.2697	3.42417	4.15573
ACSL1	4.96796	5.95651	5.3158	6.23237	6.1334	5.98404	5.53298	5.68623	4.97927	5.92331	4.93481	6.24403	7.88197	5.10958	6.26102	6.40926	5.93184	6.35437	6.99405	6.38	3.49504	4.56559	3.98781	4.919	2.85973	4.64331	3.55107	5.00785	3.42605	6.02634	5.12416	4.07797	4.87581	3.63764	5.76427	4.45408	3.41665	4.8807	4.27313	3.81745	4.7315	3.80682	4.56198	5.33651	5.56569	4.89924	3.8409	5.8105	5.07392
ARHGAP31	3.6012	3.12895	3.01268	2.51907	2.83722	4.19064	3.02195	3.08587	2.52163	4.02948	1.96328	4.07557	3.68262	4.42886	3.95125	4.65372	4.37306	4.52757	3.77822	4.28306	1.8013	4.20851	2.10661	1.57966	2.09385	2.07003	2.02817	2.78987	1.81937	3.05202	3.12835	2.41528	3.30136	2.05187	2.34119	2.92844	2.23175	3.42763	1.93115	2.16963	3.39668	0.957495	2.7945	3.38766	2.69871	2.46856	1.75355	2.851	2.29482
IL13RA2	3.93634	3.31031	3.79248	3.1194	3.17956	2.63154	3.51428	3.34195	2.6735	3.22257	2.89014	3.38025	2.00963	0.528412	0.709197	0.691451	1.18095	0.672114	1.19533	0.536575	3.02497	2.91342	3.6687	3.04767	3.34909	4.2804	3.36413	2.90935	3.16199	5.07331	3.47847	4.62277	5.19007	4.25341	3.73131	4.50197	3.80129	4.07269	4.56021	1.55117	4.05312	4.43612	3.49458	5.19886	3.5129	2.18121	3.24945	3.46205	4.0421
BLVRB	4.14387	3.23764	3.69903	3.57513	4.0146	4.00907	4.17216	4.33097	3.23511	3.857	3.43751	4.05053	6.42313	5.17435	4.14298	4.15361	4.83402	4.93495	5.03471	4.64641	3.00271	0.599801	2.76131	3.83264	3.82476	3.8096	2.98254	3.5028	3.01158	4.03013	3.46242	3.29389	3.03028	2.85187	3.58815	3.50976	2.50533	3.30904	3.02893	3.22159	3.34255	1.78694	2.93577	2.6861	4.09952	3.03538	2.64378	3.4379	3.60821
ODAM	2.141	1.84094	1.64258	0.882839	2.4207	3.68707	2.13185	1.92357	1.49239	3.63802	1.15483	2.89535	2.81602	4.45974	4.20423	2.28446	3.04137	4.76421	3.67819	3.25086	0.786638	3.67703	1.04584	0.477904	0.92553	0.756918	0.684935	0.712262	1.07285	2.11527	2.25737	0.584425	1.55683	1.07631	1.78985	2.43172	1.08334	1.92751	1.08555	1.3216	1.72117	1.09358	1.91417	1.48766	3.31769	0.854389	0.848248	1.42814	0.995273
PLA2G4F	2.88591	3.46478	2.28531	2.19049	2.79158	3.1351	3.157	3.90754	2.85495	3.70075	1.66767	3.31751	4.84408	3.42917	4.22891	4.06658	3.49218	4.58914	3.96348	4.38019	1.68738	2.92922	1.35358	2.20018	3.61703	1.89578	2.00304	2.28516	1.87395	3.57594	3.51499	2.01051	2.41583	2.38293	3.10493	2.15572	1.97733	2.77987	2.20463	1.99847	3.49609	1.79972	2.82345	2.3697	3.65488	1.70409	2.04098	2.85338	2.6352
SMO	0.990467	1.23087	1.22768	1.1877	0.875739	0.659251	1.56743	1.02748	1.70856	0.0431615	2.02848	0.0898873	-0.0564446	-0.490296	-0.61864	-0.113252	0.270003	-0.681681	-0.713711	0.216986	2.70083	0.946556	2.1035	0.73956	0.859088	2.21125	2.28051	1.02722	2.84904	0.289676	1.2487	2.05951	2.19924	1.82001	1.56831	1.94936	2.92351	1.58411	1.22073	1.80231	1.67473	0.783552	2.53248	1.89455	0.63062	1.67703	2.21278	1.62047	1.30339
TSPAN11	2.34813	2.61621	2.78088	2.51651	2.74201	4.50432	2.67236	2.54511	4.11377	2.85149	3.224	2.36265	1.89794	1.55401	2.40664	2.03609	1.37236	0.773901	0.811118	2.07434	2.50416	4.27163	3.57658	3.35205	5.51205	4.19358	2.82549	4.41345	3.09842	3.39082	3.27718	4.16072	3.34215	4.97982	3.82198	2.14956	3.25878	3.38233	3.83275	2.5091	2.7388	3.48207	3.74001	3.23796	3.24232	2.88702	4.51913	3.22356	4.09372
USP13	3.52003	3.47419	3.38726	2.89902	3.5025	3.25451	3.58581	3.18846	2.07135	3.83572	1.4963	3.86484	4.13889	3.2976	4.82838	4.89407	3.82797	4.20041	4.53314	5.00839	1.05582	3.98325	1.36804	0.0140933	0.23953	2.01312	0.825642	3.25307	1.08941	3.76524	2.21893	1.27855	2.08336	1.84408	3.58838	2.13565	1.85848	2.78267	1.40929	2.67628	2.12036	2.59165	2.42121	3.70266	4.44408	1.79882	1.61766	2.07422	2.67094
PROM2	2.88735	2.41895	2.45576	1.80327	1.93158	1.88317	2.15934	2.26363	1.45604	1.67777	2.20351	2.61575	2.01448	1.61541	1.84586	1.28317	1.3569	1.56714	1.49905	1.36851	2.8755	1.96582	4.02749	3.5597	4.48093	4.0185	3.86353	3.93148	3.96883	2.32093	3.47081	3.98013	2.33768	4.20809	2.94596	1.85385	2.74853	2.54987	2.65515	2.76659	2.60411	2.90558	2.15081	1.98207	2.82429	3.69842	4.91718	2.14693	4.59077
KCNN4	1.12615	1.45044	1.69918	3.61162	1.26509	1.41307	1.17081	1.40289	1.93563	0.697733	2.52874	1.22418	1.6074	0.0908432	0.639666	0.983932	0.106307	-0.286116	0.452641	-0.302137	3.51297	2.83599	3.97458	1.50762	1.58984	3.2728	3.76168	1.78665	4.026	0.890107	2.22997	3.22051	2.31513	3.43512	2.65547	1.68026	2.64301	2.18557	3.12294	1.54487	2.26801	4.74332	2.23792	2.35887	1.27998	1.96853	2.57976	2.70599	3.18168
CD302	5.93459	5.41997	5.61366	4.39729	5.09909	5.78055	5.48045	5.3336	3.67105	5.7817	4.81896	5.87651	6.51037	5.40148	5.63243	6.20876	6.5654	6.3984	6.49443	5.71848	3.73735	4.13657	3.33346	4.47093	4.69897	4.42538	3.7438	5.12479	3.96571	5.65948	5.02085	4.53726	4.98789	4.05624	5.28095	5.35046	4.30744	5.15575	4.35714	4.48702	5.42065	2.22565	5.27586	4.83047	5.10558	4.49775	3.26433	4.55532	4.57013
RNF182	2.48468	0.893373	1.71301	1.3691	0.0465067	0.209637	0.71373	-0.165381	0.802406	0.373587	2.0266	0.460159	0.742854	2.35646	2.76769	2.67017	2.72674	2.6282	1.99252	2.0218	0.27792	0.0166951	0.868894	-0.272385	0.228882	1.11866	0.36315	-0.139189	1.36287	0.201834	1.07306	0.404908	0.53607	0.53607	-0.32775	0.943104	0.62213	1.14896	0.598801	1.39683	0.597129	0.449787	0.58502	0.378511	1.2165	0.138176	0.0607559	0.358025	0.413375
GLDN	3.20914	2.15484	1.95934	4.05574	3.82969	2.98016	3.167	2.17592	3.86955	2.00149	3.97977	2.09348	4.81984	3.79986	4.27104	4.19024	3.59937	3.84683	4.16533	3.33071	2.13168	2.75771	2.16162	1.72979	1.58085	1.96042	2.71303	1.69542	2.22418	1.72088	3.23111	1.48583	3.46151	2.24803	2.2227	2.82291	2.10169	3.68023	1.86201	2.14727	2.94823	0.8542	3.13777	3.59057	2.76596	1.46601	1.8214	2.5202	2.39889
HS6ST1	2.06972	2.73467	3.00388	3.11077	1.77063	0.142424	2.71308	2.44173	3.55797	1.56473	3.80682	1.69275	1.29656	2.91523	1.16995	1.24128	3.20756	2.35707	2.34731	1.31747	4.31339	4.46249	4.29908	4.01652	4.30756	4.04886	4.05573	3.32012	4.66916	2.22408	2.23575	3.35123	3.36417	4.0368	2.84613	1.93723	3.83628	2.78604	3.10767	2.78373	1.96588	3.76968	3.39577	3.62314	3.15605	4.69434	4.83746	3.32225	3.20368
SLAMF7	3.26593	3.7001	3.546	4.55187	3.19292	3.77514	3.81852	3.13247	3.86126	4.18089	3.61502	3.67649	2.34109	0.909168	2.35437	1.53254	1.40975	1.55909	3.11563	1.5303	5.03626	6.08699	3.63248	3.64986	3.2571	4.02704	3.61733	4.31841	3.56646	4.2087	3.97655	4.98166	4.55108	3.99516	5.02619	4.17564	4.81315	4.3216	5.10457	3.49073	4.86984	4.99131	3.56196	3.94584	3.3287	4.55782	2.1282	3.937	3.937
UGT1A6	1.71057	1.75104	2.45873	1.6592	1.71175	1.92323	1.73768	1.7964	2.86109	0.538145	3.81235	0.296229	1.21914	0.76424	1.60764	1.12415	1.50069	1.32302	1.24386	0.797528	6.05133	3.01896	5.21282	4.82393	3.66309	5.34766	4.79848	4.67849	4.9418	2.29347	2.65775	5.85503	3.13454	6.34157	3.5416	2.74177	2.73922	1.63807	4.93819	3.47348	3.2058	4.53944	1.24279	1.42545	1.56964	4.48645	5.24602	2.099	4.6436
PNMT	0.892663	1.90355	1.2578	1.37793	1.39215	1.23242	1.11266	1.80427	1.30788	1.58205	1.90958	1.22383	2.65665	5.56883	4.93419	5.15014	4.24266	4.46755	3.96472	4.4558	1.27659	2.88543	1.13288	1.51862	1.75998	1.23498	1.91074	1.29934	1.21585	1.22915	2.25507	0.707503	1.55925	1.22576	0.838854	0.908721	0.825612	1.5341	0.801399	1.70127	1.05983	0.679966	0.382666	0.434428	0.805944	1.07716	1.26942	0.891889	0.624422
TNC	2.35074	1.62206	2.88867	1.7256	4.25606	0.400982	2.355	3.36409	1.28158	0.977572	2.67559	2.69798	2.74105	1.09631	0.697326	1.16705	1.89421	0.8521	1.09329	1.63604	3.77577	3.6546	4.24149	3.24727	1.73897	3.66818	4.17494	3.05142	4.34484	3.22759	3.42843	3.74111	3.86811	3.19948	2.62657	2.69786	3.44264	2.34409	2.40536	1.68331	3.00074	4.63218	3.52811	6.26109	3.23297	3.24453	4.06652	2.92136	3.22885
VCAM1	2.73251	2.61711	2.35564	2.68514	2.80073	3.07007	2.69944	2.43533	2.44346	2.36898	3.01412	2.52124	0.843234	0.751312	0.683126	1.48118	1.36448	0.919882	1.70469	1.54178	2.9937	3.6619	2.89873	2.75293	2.94935	2.8331	3.15721	2.42641	3.52948	2.91798	2.0129	2.74374	3.66367	1.97987	2.72131	2.82696	3.7794	2.60783	2.51013	1.849	2.63643	4.04234	3.2117	4.65011	2.09616	3.08969	3.0137	3.34848	2.19581
CLDN1	1.90289	2.83163	3.49181	2.90509	4.71705	2.91059	3.13028	3.09887	4.29426	2.88591	4.16444	2.6212	2.84627	1.39048	1.68217	2.1157	1.75557	1.80988	3.63276	0.935263	3.85619	3.53206	3.80585	4.32137	5.33812	4.03557	4.57099	2.98851	4.11283	2.83396	3.43624	3.3005	3.83439	4.53587	4.08801	3.95511	3.67455	3.49421	3.55282	3.58919	3.17877	4.69502	4.6564	2.75353	4.27154	4.53133	4.14692	4.3108	4.31805
IGFBP7	2.86491	3.18846	3.99905	3.26253	3.84214	4.10504	3.24165	2.87259	4.89367	2.62527	4.95669	2.85314	1.84872	2.30992	2.08374	2.62467	4.50435	3.46005	2.94949	3.26839	4.83826	5.09673	5.63941	5.34896	4.74089	5.19347	5.29566	3.50694	5.44479	3.47405	3.58769	4.60301	4.52955	4.50874	4.07192	4.91473	5.909	4.58679	4.05548	2.79823	4.76653	4.6128	5.30536	4.90392	3.18441	4.5185	5.18458	5.20465	3.72007
POU2AF1	1.60309	2.02288	1.67984	1.24653	2.02573	1.18032	1.49609	0.540064	0.935341	1.87881	1.79126	1.19319	-0.218843	-1.58685	0.720586	0.0989791	-0.238262	-0.991621	0.078768	-0.362877	2.25458	1.71214	2.56509	2.54037	2.26746	2.24518	2.7175	1.46648	2.42034	1.92322	1.71156	3.22768	2.45165	2.19594	3.14598	1.4773	2.83773	1.82568	3.1518	1.92395	2.97174	4.1403	1.44846	2.1356	1.22185	2.2798	0.506807	2.05766	0.515344
BTNL9	2.26404	2.2259	2.23868	2.01293	2.2798	2.26249	1.63289	2.07176	2.16054	1.87908	3.13491	1.83312	2.59782	5.01031	4.39874	4.26737	4.00972	4.51472	3.75006	4.31759	2.36156	2.16808	1.78916	2.3816	2.70013	2.08993	2.19381	2.01877	2.17258	1.8764	2.81151	1.49529	2.09273	1.96505	1.80123	2.4598	1.83494	2.81189	1.63832	2.22106	1.59736	1.52879	1.34429	1.47568	2.26137	1.57571	1.59419	2.26571	1.30553
GPR87	1.68283	1.83596	1.57718	2.04402	1.60567	1.66698	2.42607	1.55271	1.59661	1.05486	2.32756	1.25633	0.733672	0.366221	1.05962	0.547584	0.40225	0.80104	0.391769	0.619702	3.47962	1.99852	2.96266	4.89071	3.03419	3.16143	4.39686	2.75656	4.25872	1.47318	2.93572	4.3451	2.38784	4.14746	2.77278	1.62405	2.73229	1.85567	3.76399	2.48453	2.13641	3.63531	1.95855	0.893355	0.812387	4.47157	4.13725	2.41953	4.42142
ST7	3.38739	3.01756	3.09507	2.17786	2.96961	1.84466	2.88381	3.56482	1.10206	3.61701	2.35272	3.56492	3.75776	4.3797	4.01743	3.53045	3.38323	4.14225	4.75413	4.62562	1.77229	3.95388	1.3618	0.501437	2.60137	2.22577	1.56184	2.81811	1.73047	3.37799	2.67571	2.13033	2.59314	2.09242	2.64681	2.06684	1.16992	2.23677	2.88747	2.43047	2.50172	1.21844	2.17546	1.72172	3.07294	2.02772	1.3669	2.4872	2.39599
MPST	4.10367	3.759	3.44231	3.20807	2.81946	3.92621	3.78772	3.18965	0.829312	3.87811	3.09479	3.42337	4.65538	4.59897	4.52557	4.15589	4.16656	5.18078	4.26661	3.5082	1.58273	2.21174	3.11332	2.01191	0.552654	2.82175	2.43144	2.85197	3.13145	3.46119	2.58405	2.38528	1.35602	3.09782	3.56002	2.45872	2.88393	3.09093	2.51123	3.26961	2.83215	1.79877	3.18695	1.28884	4.00039	1.36229	2.97206	2.65822	2.85301
CRIP1	4.20466	3.80548	3.43148	4.33249	4.03197	3.75479	3.94922	2.96813	3.84432	3.30721	5.62974	3.07511	3.03099	2.84303	3.79113	4.31025	2.69456	3.03912	3.83723	3.77325	4.85683	5.02165	5.09378	5.19822	6.12872	4.86474	4.72841	4.86297	4.84182	4.78104	5.79046	4.97028	5.42853	5.7376	4.4773	5.15766	3.3468	4.15042	5.3814	4.02846	5.56768	5.18226	4.28089	4.65025	5.41445	4.26995	3.4842	4.19229	4.90022
COMP	3.50052	4.06573	4.25312	3.78171	4.10384	4.41335	4.0986	4.28913	3.81916	4.01978	4.23203	3.37978	2.216	2.42208	1.78824	2.57832	1.60336	3.28322	3.32502	1.5937	3.79967	4.26901	4.53362	5.51339	5.5081	4.54617	3.93143	4.92337	3.4112	6.65596	4.73542	5.60019	5.64746	5.08491	5.14358	4.93478	5.85845	5.5782	5.12336	1.07016	4.91361	3.11794	5.93328	3.33138	4.91757	5.0746	4.926	4.63136	5.34016
AOC3	4.75368	5.68646	5.52771	7.61745	4.87313	7.68203	7.03802	6.30644	5.83295	6.43862	7.306	5.83345	4.70239	7.51435	7.1511	7.79825	7.01761	7.71473	5.72999	8.66226	4.62834	4.61751	5.10443	4.73618	4.50759	4.63873	5.11322	5.18439	3.6251	4.85385	5.36387	5.28253	6.2568	5.32311	5.22026	6.32659	5.63183	6.11005	4.78335	6.43145	6.32659	5.01763	5.14823	6.1719	5.7487	5.77132	5.40466	4.80271	5.26165
CPXM2	3.7244	3.78135	4.0129	4.00447	4.00997	4.14511	4.13256	3.9886	5.42259	2.63755	4.96386	2.62168	1.67781	1.87953	1.58952	2.21659	3.32273	2.32786	2.16755	2.76194	3.78843	4.0807	5.5378	3.90558	4.07468	5.42493	5.24329	3.98744	5.25734	3.04249	3.59885	5.6815	4.91784	4.63403	4.90931	5.34741	6.00277	4.52928	3.61393	4.76019	5.19607	5.46182	3.26429	4.62439	2.84774	6.07055	5.13889	4.79142	4.6135
PLAU	1.07376	1.40583	1.96478	2.85481	2.58169	0.936496	0.711106	1.45319	2.84687	0.395681	2.84203	0.740126	0.142019	1.04677	0.310512	0.54639	0.2126	0.359998	0.143416	1.17854	4.63482	0.352983	4.00821	4.21079	3.21858	3.7391	4.1617	2.8319	3.68469	1.27285	0.675982	2.9056	2.24105	2.0767	2.16252	0.87338	3.37744	1.97793	1.49284	-0.326847	2.2861	4.01556	4.26365	3.89974	1.54664	2.6343	3.2707	3.74677	2.50242
IRAK3	3.02306	4.53003	4.24318	5.79385	3.03021	5.55748	4.6604	4.57548	4.8761	3.39221	4.44887	4.31897	5.84287	4.81214	5.99583	5.6424	5.59459	5.1173	5.5473	6.12868	2.54016	2.24922	3.64966	3.61174	4.51785	4.25116	3.64451	4.32602	3.97236	3.15435	3.95116	4.02034	4.76225	2.88172	4.13009	3.11654	3.17024	3.74164	2.80119	1.95551	3.43267	3.22304	3.61283	4.4405	4.08987	4.31401	4.69549	4.06657	3.19197
S100A2	4.36117	4.60368	5.48763	5.09747	3.79223	4.07145	4.92158	5.78565	7.55298	3.57726	7.57298	3.31947	5.61622	2.69634	3.66581	2.54698	4.07427	3.16355	2.74355	2.64766	8.48494	7.04298	8.88533	8.9126	7.97558	8.25456	8.19099	6.3609	8.4208	4.83488	6.28724	8.59722	7.15248	9.70919	7.9554	6.20078	6.56686	5.35252	7.82823	5.66247	5.32404	9.35141	4.76721	4.57341	4.74056	8.39343	9.40326	5.85603	9.05181
CPE	1.61094	1.86008	2.01772	2.60196	1.20289	1.09903	1.47214	1.39826	0.875116	1.30762	2.44317	1.95908	-0.874698	1.33542	1.17532	0.495192	0.466764	1.04402	0.717342	0.727838	2.23726	5.25387	2.82097	1.15492	4.11213	2.04194	3.55938	1.20796	3.79907	2.38482	1.36299	3.98754	1.8812	1.93072	3.48269	3.7809	3.45124	1.79935	2.77683	3.10937	2.87008	2.9208	2.7534	2.47496	-0.0839235	3.10614	3.1169	0.639632	1.58853
C15orf48	3.56505	3.40776	3.26675	7.07898	2.55779	2.70199	3.39339	3.16431	3.16191	3.57646	4.04549	3.19813	4.56324	0.639594	1.44348	1.15843	1.31484	1.60229	1.47656	1.09796	4.72452	3.5332	4.64473	3.87889	2.99154	5.43666	4.72397	3.99188	4.13307	4.09774	4.44672	4.90825	3.94234	4.55097	4.38001	3.40097	3.26036	3.6701	4.62573	2.60738	3.80778	4.29425	4.23561	5.09347	3.38372	4.09897	4.42385	4.11009	4.96923
PLA2G1B	6.55349	7.07631	6.15363	4.95087	7.72634	7.4001	6.83723	6.92062	4.10699	8.4026	5.33239	7.16882	8.71995	10.0629	9.26263	8.94757	7.52185	9.11764	8.97336	7.4105	1.94963	6.90522	2.0417	3.93969	3.25388	5.14145	2.24077	5.25256	2.85186	8.03409	7.02393	1.84876	6.35813	4.68958	5.74705	6.54146	4.07824	6.12403	4.68308	5.21576	5.70724	2.42977	6.31304	5.70724	8.20445	1.92317	1.81774	6.23774	6.44551
CLIC6	5.17323	5.1716	5.95975	4.01143	6.1399	5.17924	4.85081	4.21184	4.95457	4.09718	6.70348	5.20635	4.73158	2.28977	5.19109	3.98453	5.14674	4.27735	5.13467	2.44431	6.89701	7.32885	6.84264	6.2911	5.77184	6.27226	5.57449	7.50641	5.64957	5.8933	6.17746	6.43357	5.6042	6.95888	6.2951	4.99215	6.70302	5.02955	7.16769	6.77998	6.07484	6.01209	5.55239	4.2543	5.2117	6.40343	7.29823	6.06127	6.23571
MMP1	0.813361	0.950415	0.979695	1.16245	1.0852	1.19822	0.92981	0.882814	2.55579	0.32293	0.553273	-0.258227	0.413155	-2.11034	-2.76124	-2.4894	-0.73473	-1.68148	-1.37589	-2.04349	5.58109	1.0959	5.38701	5.62209	1.24287	1.68007	5.24705	0.862792	5.91012	0.77211	-0.602118	4.79858	1.86781	4.37249	4.07345	3.61578	2.34596	0.312741	5.04789	-0.836413	1.94865	6.98687	0.81296	-0.211054	-0.0231371	2.99866	6.9518	1.5293	4.51799
SLC4A11	1.27695	1.20365	1.32314	1.12025	1.50291	1.69799	1.13457	1.51497	2.23812	0.525605	3.23334	0.574246	1.35173	0.821954	1.54378	0.301382	0.255262	1.00556	1.08784	0.776937	5.20625	2.35426	4.24221	2.54204	2.71984	3.93162	3.17476	3.63805	3.61509	1.08953	2.27759	3.50509	1.65861	3.49111	2.38316	1.09049	2.35491	1.40882	3.20682	2.42739	1.50123	4.06364	1.72045	1.64168	1.35272	3.71404	4.70034	1.9056	4.4121
SLCO4A1	-0.20178	-0.0780809	0.00707032	1.69676	0.0883801	0.230755	0.55497	0.453198	-0.181191	0.536355	1.04098	0.524937	1.14009	3.18768	2.47623	2.39713	2.9935	1.61353	2.71991	2.47935	0.0539818	0.591657	0.151199	0.349349	0.675047	-0.32692	0.0996264	-0.184482	0.0694085	0.403514	0.0433558	-0.652002	0.0843799	-0.620021	0.332441	-0.604327	-0.682708	-0.901869	-0.690219	-0.732152	-0.914947	0.60115	-0.46606	0.685276	0.677965	0.228747	-0.539012	0.703531	-0.868669
TMEM45A	1.12223	1.67794	2.68301	1.31283	3.1686	3.15574	2.32506	1.56197	3.37993	0.363413	4.20229	1.21003	1.74047	-0.128039	2.85001	1.46085	2.4955	1.71209	1.26529	1.38888	4.88786	4.66154	5.36525	5.60505	3.9701	4.82484	4.33896	5.06993	4.41817	3.2549	2.68695	5.45902	3.24452	5.02221	3.36511	3.17884	3.80022	2.63042	4.30255	4.07682	2.67518	3.35675	2.79496	2.07278	0.316201	4.85163	6.45435	2.65503	5.2931
HSD17B6	6.14936	5.95457	5.51807	4.19437	7.52678	3.83223	6.10311	5.83192	3.25468	6.69779	4.80046	6.56378	7.5214	7.7185	7.05588	6.34512	6.97137	9.11064	8.30255	6.77223	2.45116	6.43324	2.51866	3.8317	3.11166	4.68929	2.2821	5.63328	2.90237	6.40161	5.90242	3.40182	4.39047	4.2271	6.54008	5.11974	3.93264	4.84144	4.30191	5.48022	5.17813	2.62816	3.83489	4.56399	7.5534	3.56584	3.02253	4.05936	4.86658
DUSP10	2.10116	2.65682	2.54624	2.20511	1.47055	1.28165	2.09682	2.57802	0.282509	2.05903	2.87261	2.10995	1.59309	0.793778	1.51335	1.09202	0.180406	1.46136	1.15832	0.978385	4.27998	1.1975	3.03454	3.84402	1.12575	3.60948	2.82022	3.08531	3.40693	2.7398	2.20635	2.34019	1.8361	2.62052	2.36154	2.05546	2.0436	2.5989	2.40939	1.48862	1.43503	1.71345	4.31768	2.28987	2.53758	3.40884	3.05007	3.6017	3.43922
TACC2	3.1698	5.04009	4.14517	3.65634	3.426	3.99324	4.21366	4.18276	1.64871	4.82332	3.35896	4.48751	4.79437	4.94428	5.2699	4.69536	4.99552	5.01976	5.27184	5.28363	2.88866	0.821305	3.72469	3.06218	4.20229	2.83627	2.5351	3.54027	2.74045	4.87783	3.41321	3.03788	3.75812	2.9684	4.14902	2.61871	2.88964	2.89929	2.98984	3.15752	3.27945	3.69114	2.57793	2.99638	4.68729	3.86824	4.05797	3.99737	2.96793
HYAL1	2.7749	3.25848	1.77761	1.61047	3.24	4.02505	3.18296	2.51557	1.59338	3.56862	1.7558	3.06717	2.47944	5.05087	4.06094	3.66197	3.69573	4.45684	3.79884	5.0456	1.38732	2.08375	0.516021	0.792519	3.93358	1.13855	1.12149	2.25044	1.43546	3.50077	2.9733	1.25598	2.55555	1.84384	2.28204	2.74101	2.05181	2.9053	1.28218	1.22627	2.38702	1.41531	2.381	2.25772	3.18255	1.62738	0.53362	2.26651	1.97591
TMEM180	4.24595	3.36379	3.5655	2.48317	3.75167	2.53539	3.87907	3.73348	1.64236	3.96035	1.9494	3.40188	5.16698	4.07725	3.79338	4.05527	3.75208	4.4817	4.1569	3.91537	1.92004	1.44748	1.85241	1.81513	1.80045	2.71952	1.93913	3.278	2.01771	4.00019	2.93176	1.97002	2.67201	3.15473	3.22775	3.12459	2.15628	3.93631	2.15306	2.45033	2.62128	1.40352	3.20156	2.73967	4.02128	1.65459	1.78285	2.95576	2.35741
SLCO4C1	4.76993	4.87481	4.51467	3.18921	3.60225	3.96748	4.48715	4.57991	2.9553	5.10574	3.05497	4.717	5.5135	5.55449	5.11382	4.43975	4.11779	5.70981	5.19679	4.14282	2.35988	2.90433	2.26211	2.33019	2.23176	3.90105	2.07307	3.57484	2.10277	4.81242	3.89568	1.75221	3.73747	2.25901	3.67987	3.61447	2.87591	4.23642	3.09908	3.18081	4.2227	1.74744	3.97886	2.91922	5.80831	2.42601	2.5813	4.72701	3.5067
SERPINF1	2.89403	3.95511	4.40056	2.77758	3.35742	4.26582	2.45781	3.13399	4.95262	2.16776	5.04089	1.72873	2.68213	0.182678	2.51618	2.93542	3.38983	2.01871	2.86572	4.05529	4.39655	4.24832	6.58137	5.31436	4.1037	5.82676	5.18154	5.13098	5.32741	3.27016	2.84636	5.81352	5.24844	3.99042	4.81679	5.06434	5.5395	4.40959	4.58305	3.54107	4.44957	4.23071	4.75538	3.12945	0.96511	4.22513	5.62336	4.35367	4.39319
MSMO1	2.91484	3.08584	3.08002	1.97158	1.73335	3.12979	2.86015	2.3274	0.625623	3.60975	1.11233	3.44049	2.56346	2.13139	3.47665	1.97887	4.97428	3.68384	3.74666	4.14811	0.420976	1.12221	0.744901	-0.148585	1.84218	1.51738	0.824322	1.83876	0.682642	2.90238	1.95759	0.353414	2.31621	1.10946	1.58371	3.60195	0.703356	1.69015	0.713898	0.903167	1.9999	0.126873	2.80252	1.67358	2.23077	1.66074	2.79183	2.24171	1.94961
MOXD1	1.93364	2.51348	2.34557	2.31637	2.36677	2.66386	2.2681	2.40245	1.25932	2.50971	1.85441	2.62843	1.96356	0.355654	0.538941	2.0732	1.97399	0.902663	1.27718	0.567709	2.76564	2.49444	2.59054	2.17305	3.103	3.84312	2.35305	2.17912	3.5282	3.95549	2.37983	2.33673	4.03601	3.00677	2.18233	2.96946	4.38601	3.32664	2.62082	1.71961	3.16469	2.0422	4.27071	3.793	1.78827	3.30654	2.36044	3.64536	1.79069
ZNF385B	3.17848	3.47572	2.49913	2.54476	3.84393	3.76009	3.86725	4.01632	1.70557	4.49793	1.99791	4.43316	5.31774	5.22293	4.25415	4.58264	4.91811	5.26239	5.0996	4.68496	1.68728	4.09145	0.942151	1.48836	4.22439	2.47379	1.63211	2.74209	2.01306	4.66866	3.3414	2.11112	3.14342	2.55674	3.64669	2.79207	2.03748	3.93902	2.22642	2.24273	3.03351	1.56808	3.05981	2.79526	4.06458	1.72467	1.74742	3.44191	2.56592
SFRP2	2.53823	2.19743	2.08614	2.17266	2.22464	1.86228	2.46273	2.2467	2.69193	1.96379	2.3715	2.52857	0.404223	-0.364212	-0.18236	0.529511	0.32696	0.100388	1.07951	-0.120888	2.43258	3.87319	2.37996	2.50896	2.01242	2.2494	1.67947	2.89338	2.40656	2.28277	3.02281	4.17229	3.42707	3.04293	3.77886	3.26443	3.58946	2.87496	3.49186	0.115692	3.71001	2.08325	2.90228	1.99558	0.630298	1.69959	3.12271	2.28377	2.80233
CTHRC1	1.58707	1.43825	1.70637	2.04079	1.50861	1.87887	1.53132	1.75899	1.67893	1.42595	2.39588	1.77516	2.62056	-0.685143	-0.87962	-0.356478	0.860957	-0.143595	0.0922752	-0.348418	1.87526	1.57936	1.78467	3.275	3.12152	2.06642	2.1397	1.82164	2.23425	1.90775	2.11172	2.92912	2.97644	2.13513	2.47899	2.47441	3.80428	2.65614	2.3616	0.06408	2.19867	1.43265	3.79816	2.07978	1.24366	2.50541	2.29681	3.33906	1.92236
GSTA4	3.44915	4.09584	3.11756	2.73604	4.2957	4.24105	4.2118	4.26547	1.4913	4.62323	2.95236	4.32368	4.88293	5.9166	5.22866	4.04643	4.61911	4.03806	5.31458	5.31248	2.75398	4.50954	1.96698	2.18574	2.46139	3.33922	3.11793	3.32594	3.06973	4.21453	3.16995	3.3573	3.55785	3.87959	3.79858	3.51481	3.64242	3.24048	3.443	3.14731	3.52432	1.9144	3.19946	2.29014	3.63165	2.30952	3.22726	3.16626	3.31538
TMPRSS4	1.56674	1.65925	1.88284	1.75885	2.21171	2.10822	1.51323	1.56048	2.5909	0.885549	2.99502	0.399761	0.867279	0.0563643	1.05612	0.00254891	0.439941	0.39633	0.6086	-0.293463	3.67562	2.13714	4.199	3.89787	1.57179	3.61955	3.9368	2.8535	4.13945	1.01415	2.0581	3.92794	1.4279	4.52432	3.02178	0.94696	2.87969	1.48663	4.11086	2.69804	2.92412	3.81494	1.84617	1.06906	1.03099	4.6356	4.44738	2.27654	4.211
ZMAT3	3.16976	2.6001	2.69433	2.07763	2.97816	0.90743	2.33854	2.10241	1.1039	2.03214	2.7902	1.9821	3.15514	0.77652	1.3536	1.73483	1.64151	1.69657	1.79419	1.77979	4.50786	1.03743	3.89432	3.95142	3.66243	4.52381	3.61458	4.63987	3.51955	3.36287	2.7831	3.95367	4.53092	2.99907	2.45807	2.46856	4.08281	2.65591	3.27101	0.733665	3.45783	1.43193	4.59366	3.22985	1.62859	2.91679	3.74612	4.33928	3.66524
KRT5	1.77888	2.55535	2.54191	1.89274	2.0603	2.55899	2.0509	2.73995	6.40106	0.602834	5.94253	0.389261	1.0383	1.0766	2.84043	0.847911	2.52287	0.939359	1.22257	1.01889	7.02219	6.36914	8.12393	7.40782	6.56369	4.7598	6.88817	3.44692	6.96973	2.20191	5.40064	7.64358	4.37931	8.11951	5.71076	3.77586	3.90051	3.16896	6.51167	5.00972	2.77496	6.60148	1.69806	1.29627	1.7815	7.96681	7.23482	2.40629	7.35029
LPL	6.28054	6.24719	5.87915	5.93179	5.06987	5.52277	5.74456	6.34743	4.41928	6.14374	5.47773	5.62762	6.12999	5.68816	7.62159	6.12999	5.98733	5.93921	6.92317	6.31605	2.76843	3.79554	2.88011	2.61337	2.58679	3.7202	2.85349	5.02712	1.83905	5.74931	6.46176	4.38978	5.3284	4.61745	4.54051	5.20855	3.9014	6.48846	3.67031	4.02002	5.99533	2.12917	5.26882	5.87349	5.93921	1.91812	0.329535	5.54284	5.14797
ZNF469	2.74852	2.33422	2.6011	2.81492	2.61032	2.59427	2.46158	2.80753	3.82702	2.24269	3.06346	2.52394	2.43606	1.99477	1.05253	1.08957	1.43825	1.23536	1.32569	1.03994	2.82792	5.31979	2.70495	3.4207	2.8229	2.7184	3.03175	3.70929	2.54984	2.22384	2.75333	3.32763	3.68414	3.1131	3.56552	3.39815	4.1749	2.65349	3.07461	2.03484	3.17191	5.89399	4.37066	3.67862	2.88468	2.5569	2.77789	3.25357	2.73118
GPD1L	4.17642	3.97406	3.54719	1.88898	3.10647	4.74627	3.60049	3.87526	2.84573	3.75563	1.7449	4.08195	4.1872	5.25956	4.89731	4.22791	4.96437	4.72007	4.33084	4.55058	4.06337	1.78403	2.73781	2.23916	1.03091	3.40232	2.62705	3.79195	2.48464	3.91478	3.41769	2.78995	2.29263	3.47623	3.6285	3.45509	2.62219	3.57512	2.85582	3.98031	3.17287	1.5321	3.29596	2.11477	3.74204	2.04162	3.00666	2.43271	3.272
ESAM	5.44457	4.77567	5.04698	4.82212	4.53787	6.21383	4.6458	5.42295	3.66365	5.80683	3.90209	5.6056	4.72914	7.11845	4.94692	6.6903	6.95387	6.22492	4.92458	5.54781	3.44814	1.75912	2.10641	3.3556	4.71811	3.87965	2.46126	4.37147	2.42746	5.80683	4.69708	3.19568	4.40547	3.69805	4.10782	5.15184	3.48759	5.16611	2.45639	3.23678	4.87963	3.44316	3.84688	5.0777	5.6809	3.60532	3.78685	3.54334	3.01353
FADS1	3.54093	3.64543	3.36915	2.43922	1.69424	3.34707	2.76729	3.29503	-0.655528	3.67289	1.26662	3.50942	4.01556	3.1433	3.06001	1.66352	5.90126	4.03511	3.32716	4.11911	-0.202682	-0.638567	0.702532	1.26883	-0.232923	1.73387	0.841184	2.32743	0.772231	3.35537	2.13444	1.27089	1.75161	1.10215	1.91105	1.99587	1.73005	2.32906	0.769292	0.190778	2.49261	-0.792807	2.10339	2.55314	1.8123	0.96332	3.92476	1.41339	1.5879
APOBEC3C	2.71498	0.855265	1.73857	0.908178	0.475517	0.642875	2.26627	1.05329	0.0717431	1.18516	1.65312	1.27987	1.4578	0.0791472	0.0530214	1.14929	0.841588	0.536738	0.305236	1.11242	2.38483	4.69906	2.13606	1.72197	1.21692	1.95327	2.69122	2.75188	2.75689	1.69362	2.20858	2.84814	2.15772	2.02568	1.69099	1.77663	1.70558	2.4813	2.05654	1.37872	2.8722	1.68699	1.86596	0.813636	0.461196	1.96453	1.61259	0.951776	2.279
TMEM176B	3.51392	4.18085	4.20074	4.92386	3.97874	3.18546	3.18404	3.5319	4.42233	3.14455	5.21334	4.31932	3.28105	1.97362	2.27949	3.30978	2.28618	3.28873	3.32667	3.78439	5.53951	5.6172	5.97614	5.57339	3.55417	3.69606	4.66079	5.29773	4.72466	2.71871	4.48682	5.45256	4.85434	3.79406	4.70768	4.54796	4.82596	4.72298	4.65442	4.01171	4.83519	2.68875	4.81754	4.34109	3.28105	4.58489	4.49363	4.80727	5.31981
DHCR7	2.77396	3.12105	2.78172	2.42501	2.56358	2.28094	2.2224	2.49191	1.60389	2.84105	0.523384	2.66128	2.69133	2.09791	2.70852	1.47309	4.74048	3.67836	3.15255	3.49373	0.828654	-0.493154	0.763669	0.879082	1.37373	1.3477	0.674215	2.31906	0.931102	2.85899	1.88783	0.754167	1.97237	1.44818	2.02588	2.27866	0.560925	2.11123	1.37942	-0.0142769	2.09184	0.621203	2.89575	1.92978	2.28492	1.26384	3.09784	1.82723	1.3832
CRTAC1	4.61052	4.2084	4.35071	3.03125	4.09197	5.22735	4.41515	4.34929	2.34621	5.29802	2.98727	6.11693	5.35209	7.14493	6.03671	6.31846	5.6847	6.4464	6.02368	4.9487	4.16978	2.40818	1.5154	2.19831	6.29813	2.54249	2.65148	4.10014	2.31928	4.34427	4.4444	3.10873	2.53441	3.15437	5.65685	4.01267	2.87861	4.04436	2.58077	4.96764	4.30816	1.92306	4.28642	2.70126	5.02225	2.38196	1.85721	3.6447	2.68598
SPRR1A	2.26847	2.2528	2.03726	2.58628	2.71625	2.6876	2.47315	2.4397	4.40039	2.67925	2.63342	2.65392	2.21891	1.94366	1.64932	1.6914	1.7449	1.86625	1.7272	1.57235	3.86637	2.9659	4.17418	5.32993	3.35792	3.36474	3.20492	3.83615	2.53054	2.27407	3.0985	3.44644	3.96024	4.23364	4.45322	2.50159	3.83596	2.59667	3.02449	1.79405	2.75485	3.54809	4.7012	2.39332	2.0084	3.10849	4.14534	4.26948	3.93708
EFNB3	1.91982	1.20614	2.16641	1.25368	3.35983	1.10259	1.49115	1.29744	1.08749	1.01743	3.38956	0.872528	1.12892	0.629118	1.21681	0.194076	0.877493	0.766275	0.838518	0.417664	0.728951	0.813802	3.11269	3.01475	4.94039	2.81265	2.7584	2.86647	3.42789	1.15615	1.84225	2.28999	2.64867	2.69963	2.04961	1.50308	2.82701	1.12048	3.13233	3.32487	1.77862	3.12937	2.06221	1.9505	1.69722	2.19653	4.36113	1.53262	2.90571
IL1RL1	2.29343	2.45292	2.70752	5.79132	2.22674	2.22817	2.63864	2.60227	2.87051	2.13095	3.63666	2.45218	4.27623	5.13245	5.44186	6.71829	5.88412	5.2209	4.8734	5.75666	2.69653	2.63275	2.83506	2.5095	2.5824	2.35734	2.61585	3.25238	2.6504	2.23142	2.75623	1.32193	2.54135	2.2188	1.86694	1.54538	1.54681	3.51871	1.76099	1.4917	1.56601	3.73386	1.69995	3.33502	3.77332	2.02178	1.75146	5.44186	1.37327
COL1A1	2.92244	3.4572	2.87923	2.59793	3.92713	2.6292	3.41847	3.38133	2.36882	4.02393	3.12661	3.38063	4.45425	2.08048	0.310396	0.91423	2.89067	0.997215	1.24211	1.34385	5.19688	2.24143	4.35222	4.62207	2.2386	5.34492	3.94231	4.41995	4.00711	2.7266	4.33841	4.22274	4.72822	4.71888	4.06386	4.53117	5.47492	4.33173	3.73994	1.25253	4.2376	3.33502	5.25448	4.17021	3.95381	2.44392	3.68173	4.31217	3.3681
NRGN	5.1362	4.29932	4.30408	3.94116	4.52855	4.12053	4.61532	4.32687	2.19862	4.95824	2.29251	5.19643	5.47459	5.59318	5.18942	5.36426	4.26858	4.82036	4.69211	5.17256	3.13335	3.4406	1.26668	2.13577	0.806637	2.71407	2.156	3.73289	2.19441	4.81373	3.67501	2.91031	3.76425	3.15675	4.82277	3.37216	2.64367	3.26075	3.17124	1.53238	4.27787	4.29341	3.08607	3.70536	5.40521	1.10773	3.52269	2.41727	3.11009
PEBP4	7.22531	6.11513	6.23905	4.59245	6.6821	7.24576	7.20295	6.76116	4.02306	7.68152	5.94484	7.72231	8.41765	8.52375	8.21619	8.01748	7.74436	8.55234	8.21619	7.58243	3.90311	4.62945	2.84315	5.37386	6.09113	5.67088	3.27439	6.25879	3.06031	7.41236	6.64191	4.2024	6.80722	4.64473	6.80722	6.35357	4.60457	5.27971	5.22197	6.02908	7.15113	2.0811	5.93418	5.56559	7.12344	4.06953	2.24398	6.65495	4.83735
MARCKSL1	0.7317	0.954565	1.36886	1.99987	-0.0313993	-0.0246541	0.649281	1.07108	0.607312	0.228417	2.36627	1.17474	-0.138064	1.57664	-0.160342	1.40612	1.06267	0.609867	0.223761	0.0972577	2.0822	2.46361	2.75733	5.03242	0.77192	2.60982	2.2903	2.63981	2.86981	0.538995	1.00472	1.42489	2.16036	1.33227	1.29215	1.91206	3.04798	1.92778	0.215234	1.53383	1.56169	3.9513	1.69966	2.86266	0.943865	2.39455	2.38283	1.11448	1.27369
BDKRB2	2.97364	3.20378	3.06386	2.39707	3.2155	3.90052	3.30402	2.84393	2.33678	3.28807	5.48399	3.19349	1.33225	1.04159	0.677449	0.130169	0.933219	2.20313	2.04728	1.37085	3.97813	2.58512	3.88561	6.79189	2.46716	3.89328	3.60819	3.75065	3.43978	2.40682	2.42816	4.07419	2.61707	3.12708	4.82247	3.06192	3.55554	1.25741	3.60868	2.32822	3.52474	5.10842	3.57025	5.59431	3.31654	5.44696	4.66044	2.93155	3.58489
ASPN	4.95236	4.52203	4.42775	4.95829	4.31964	4.8084	4.73767	4.76858	5.62111	4.1568	4.70129	4.32748	3.07263	2.27366	2.45044	2.85909	2.89792	2.50207	3.25547	2.75911	4.64058	4.66346	4.86865	4.6168	4.90188	4.79657	4.96688	4.74476	4.51455	4.43097	5.52942	6.16324	6.21395	5.10526	5.17496	4.68029	5.34013	5.39695	5.47932	3.81773	5.54735	3.90083	5.84002	4.68795	4.72201	6.42875	5.34013	5.52942	5.54735
CTSE	5.22724	6.00792	5.18624	6.13222	7.72758	4.63205	6.56713	6.45097	5.24585	5.42693	6.62514	5.86624	7.66379	4.27152	3.24818	4.43771	5.54206	4.7912	5.96198	4.72838	8.20735	6.94081	7.14509	7.38899	5.73844	7.71864	6.14555	8.74544	5.80581	7.96126	7.02709	7.93306	7.18159	7.68596	7.64347	6.51279	6.76609	7.21184	8.10688	4.73783	6.91518	6.53758	7.05313	5.45922	6.53758	5.7953	5.98661	7.8878	7.01112
SDR16C5	4.52578	4.91316	4.39785	2.97941	5.6052	3.56482	4.46846	4.22947	2.56958	5.52308	3.13411	5.48356	7.24174	5.38317	5.27052	4.94806	5.681	6.0141	5.76159	5.72565	2.95314	2.41699	2.55366	5.19874	4.3585	3.20439	3.12373	3.61505	3.07284	4.7984	4.59976	2.28915	4.29042	3.27534	4.97894	4.00309	2.83996	4.18506	3.23338	2.68183	3.86832	2.98179	3.96822	3.30345	5.83824	2.61421	2.98034	4.98421	3.88078
HDC	4.91406	4.29485	4.35444	5.09618	4.54901	4.33593	4.57222	4.70109	4.40188	4.14704	5.86718	4.27911	1.52201	3.48047	1.64966	3.0114	3.22493	3.94453	3.18372	3.2439	4.65145	5.38552	4.79341	4.13957	4.83071	5.11864	4.63817	4.9167	4.83035	4.27109	5.15881	4.9768	5.10944	5.39227	5.86724	5.64744	4.94106	4.53632	4.88534	5.8466	5.42667	5.94976	4.48026	6.59507	5.92765	5.74042	3.31015	4.50956	4.37598
RPL23AP32	3.24216	4.22208	3.90873	2.47816	2.88527	2.0095	4.03034	4.48524	3.62078	2.94408	3.17024	4.21592	3.21548	4.92135	4.88198	4.97903	4.10456	3.33391	4.22766	4.95781	1.14352	2.62073	2.78834	2.11873	3.12613	2.98289	2.5392	2.22993	2.55336	2.66228	3.9494	3.05029	3.80723	4.12403	3.09832	3.15981	4.17516	2.91829	2.78599	3.76689	3.0159	3.40135	2.71326	3.12737	3.3398	1.69377	2.02562	3.43083	1.79011
HHIP	4.80634	4.91361	5.30845	2.77329	4.61041	5.02144	5.15746	4.56142	1.82329	5.22939	1.94745	6.28985	7.3353	4.94527	5.51252	4.67467	6.8407	7.04336	5.41922	6.0474	1.91526	3.40118	0.698713	2.12289	3.41061	2.36798	1.57012	4.52926	1.97415	5.3147	5.05388	1.02328	4.31711	2.47453	4.73655	5.81125	3.02453	5.09982	1.95576	4.09141	4.04046	1.79206	5.22059	3.34834	5.78558	0.811383	1.29744	4.05015	3.82949
TPPP3	5.45585	5.04667	5.39024	3.35019	3.05466	5.60035	4.63919	4.23712	3.12448	4.31952	5.95952	5.05047	3.892	2.22259	5.38569	3.41684	4.43553	4.58026	4.49833	3.6419	6.52804	5.37004	6.32234	5.89078	5.579	5.85288	6.1939	5.27441	5.43892	5.72826	5.67535	5.3242	5.51558	6.53541	4.62157	4.75094	5.01399	4.24017	6.37486	6.70411	5.51038	4.252	4.46573	4.54652	6.02522	6.11775	6.87088	5.20031	6.65008
DBN1	1.28935	1.82907	1.37421	2.34393	0.68337	0.65915	0.941807	1.77587	0.197063	1.46372	1.60131	1.36468	0.344923	1.30816	-0.0918176	0.943738	1.58963	0.919024	0.0885354	1.27722	3.97778	1.21306	2.70943	3.86341	0.478452	3.15564	3.06112	2.39766	3.27604	1.5961	1.1362	2.43808	2.67512	1.94902	1.96359	3.07156	3.2519	1.91443	1.56327	-0.113202	1.96186	2.65072	3.33495	2.529	1.88363	2.74214	2.98515	1.96634	1.88943
CFH	4.48106	5.63947	5.83378	4.57617	4.27349	6.23925	5.08216	4.91452	6.25985	3.55266	6.01621	5.61313	3.72178	2.12147	3.55327	4.77807	4.82455	4.3415	4.85791	4.40914	6.42452	5.61144	7.30296	6.45698	3.71932	6.91884	6.21372	5.46907	6.50297	4.60652	6.29902	6.19297	7.3437	6.02617	5.33313	6.45284	5.79322	6.25429	6.05653	4.28372	6.17605	5.06618	5.40635	5.47245	4.1367	5.69005	5.91174	5.60429	5.59562
CCR7	3.41758	3.59458	3.45212	6.31074	3.18976	2.96158	3.31623	2.81981	3.47665	3.22924	4.63701	2.8697	1.65837	0.308753	2.06378	1.87542	1.48136	0.805169	1.88166	1.08623	3.65397	4.39884	3.44874	3.34662	3.16012	3.44113	3.44332	3.77135	3.33245	3.90365	4.44163	4.41751	4.4594	3.93643	5.38203	3.67652	4.32392	4.17134	4.36595	3.7278	4.30658	6.62614	3.45228	4.24198	4.20613	3.26759	1.80735	4.18589	1.81962
CD36	5.80293	5.95115	4.90401	4.85338	6.34783	6.08094	5.71009	6.32778	3.38443	6.15821	4.1728	7.22265	6.68477	5.56511	5.51814	6.13875	8.42253	7.49461	5.42005	6.12702	3.31819	4.41062	2.39484	4.22299	3.7575	4.2333	3.59349	4.72061	3.3798	6.00578	6.7909	4.21265	5.14835	4.18056	5.10441	6.94213	5.72724	4.7002	3.28261	5.18016	5.97314	1.78166	4.1208	5.40398	4.94246	4.25383	2.09321	2.69498	5.11182
SPRR1B	1.32237	1.10253	1.38146	1.14024	1.9316	1.04774	1.25178	1.41822	2.20697	1.19345	0.99094	1.66674	1.36731	0.937064	0.822822	0.965705	0.932083	1.01939	1.30322	1.07302	2.91965	4.53816	3.76106	5.22922	1.55947	2.70512	4.37142	3.50725	1.76538	2.0068	1.42227	2.98289	2.04786	4.43898	3.7535	0.86843	1.72135	1.24927	2.22878	1.1782	1.31473	2.98778	2.37638	1.42364	1.33061	2.47281	5.51315	2.22064	3.28964
ZBTB16	3.62425	5.64469	4.43898	4.16387	5.47668	5.34532	4.75335	5.1269	4.45678	5.51768	5.06767	5.54735	6.10911	7.06589	6.98835	6.80647	6.55655	6.78838	6.65578	7.09956	4.00989	5.60004	3.95369	3.53309	5.09854	4.68503	3.01485	3.80014	4.67851	5.07313	5.64893	3.99813	6.17916	4.46652	5.73208	2.98942	3.49987	4.58309	4.93113	4.215	4.06021	2.40069	2.95913	2.60823	5.41408	4.65751	4.80015	5.10881	3.62559
TNS4	1.859	1.63736	1.67836	1.60779	1.48138	1.63709	1.70183	1.80541	3.40067	3.12056	2.89337	0.407497	0.57076	0.471842	1.09763	0.126451	0.92597	0.286481	0.435598	0.273626	4.74377	2.69724	4.43095	4.6086	4.19551	2.71677	4.71488	1.22936	4.5941	0.372906	2.50667	3.89107	3.09709	4.3351	3.41775	1.36928	2.39455	1.33464	3.41314	2.97398	1.21862	5.83111	1.49783	1.28987	0.692708	6.13405	5.45417	2.24639	4.05626
PCSK9	2.48307	2.93282	2.54858	1.33555	2.67239	3.44517	2.72918	3.03707	-0.540987	3.78633	0.760928	3.51241	1.84915	3.85201	3.98909	3.56444	4.76153	4.28525	4.84003	3.84911	1.44328	1.496	-0.669107	2.37023	-0.843228	0.45503	0.947261	2.10129	0.366579	3.28834	2.68439	-0.194312	1.96078	0.997185	2.32015	3.37077	0.742855	3.46818	1.4788	0.830084	2.72724	-1.17902	2.72347	1.7459	2.85662	-0.755109	1.24645	2.34949	2.85171
ARG1	1.48101	1.69581	1.20284	1.25178	1.43176	1.86808	1.58187	1.32201	1.31412	1.31622	1.25224	1.74972	1.90271	1.39042	3.42896	5.05097	4.83095	3.80172	2.64385	4.29075	1.01328	1.03513	1.03828	1.29477	1.73951	1.61547	1.08992	1.63093	0.808527	1.87526	1.04134	0.428879	2.14935	0.606386	2.07126	1.0182	0.316088	0.303689	0.566867	0.590027	0.644805	1.11153	0.599917	0.442887	0.679169	0.866996	0.62676	1.42665	0.433385
CDC25B	3.00705	2.88397	2.98246	3.13994	4.75682	2.27006	2.84024	3.274	1.09034	2.81321	1.19576	3.19095	3.65003	5.19383	4.3022	3.84954	4.81696	3.85615	3.78108	3.90252	2.52414	0.405645	2.08535	0.372335	2.73356	2.47509	2.44858	3.76576	2.35166	3.52581	3.21177	1.2547	2.27344	2.38529	1.86854	1.56991	2.46505	2.48145	1.77191	2.1033	2.41918	2.59856	3.10601	3.01912	2.4081	1.1908	1.75561	2.96139	2.52285
MT1M	5.5426	6.051	5.08905	6.87995	5.51968	6.29745	6.01599	6.74652	6.72282	6.07687	5.97045	5.64008	7.03312	7.69778	6.94555	7.05969	6.03974	6.61155	8.09114	7.76516	5.26239	3.0437	5.65368	5.31984	5.50807	5.72977	5.47319	5.29622	5.15475	4.60311	5.03225	4.39596	6.03974	4.85637	6.22078	4.46022	4.22328	4.34026	4.40726	4.52054	4.07807	5.51149	4.36743	5.63158	7.84875	6.79457	5.10299	6.73054	4.21502
PAPSS2	3.91005	4.20748	4.01946	3.8601	3.55999	5.20402	3.73793	3.76872	2.31132	5.05844	4.18247	4.17181	4.95959	5.47942	5.68171	5.84368	5.47384	5.23388	5.56652	5.43463	3.41645	3.93349	2.13941	4.54104	4.69994	2.80862	2.63452	4.32373	2.98583	4.84475	4.42464	3.45801	4.80797	2.97067	3.93821	3.47443	2.92567	4.00907	2.79131	2.73416	3.48724	2.55544	4.11395	4.48992	4.8262	2.69278	2.5711	4.67461	2.86195
LGI3	5.05908	4.53815	3.91026	1.90817	2.70315	3.3724	4.59112	4.90464	2.58359	4.94782	2.23969	4.89842	6.15607	5.85219	5.2966	4.62911	3.6104	5.87476	5.28337	5.0603	1.86334	3.77641	1.41234	2.27288	4.34882	2.53877	1.6567	3.22759	2.2294	4.86509	4.38661	1.64263	3.14835	2.36232	4.16096	3.00185	2.35857	3.50233	2.83435	2.67014	3.8845	2.58279	3.50005	3.82482	6.77948	1.74259	2.0086	2.60626	3.64759
ITGB4	1.81853	1.76248	1.88415	1.5782	2.45416	1.45066	1.3614	1.43541	3.82127	1.03803	3.79084	0.679898	0.78124	1.78023	1.34982	1.10106	1.28901	1.51977	1.0085	1.52061	3.90481	1.48307	4.54729	5.22809	5.20836	3.39129	3.87949	2.48657	4.30024	1.32466	2.62061	4.28636	2.77581	4.70239	3.08664	3.08178	2.93899	2.13647	3.79806	3.08483	2.93145	3.59286	2.31265	0.401331	1.01246	4.24905	4.9734	1.96199	4.33543
TFCP2L1	3.55993	5.21685	4.56654	4.26425	3.95912	5.12332	4.70421	5.34491	2.11488	5.38343	3.86425	5.52098	6.71561	6.26976	5.71447	5.53451	6.07779	6.26976	6.13573	5.05209	3.9801	3.94488	3.8798	3.9004	1.0997	4.83697	2.83682	4.32098	3.63395	5.43124	5.41941	3.04901	5.48287	3.8966	4.99475	3.19835	3.22198	3.96226	4.13894	2.37669	3.86642	2.26435	3.73302	3.94599	5.42419	5.00234	3.11772	4.46901	3.34039
CYP3A7	2.42038	2.66817	3.15936	2.41991	5.00667	2.6721	2.8061	2.55264	2.62285	4.0183	1.93129	2.53731	2.64431	5.30609	5.86826	5.18886	3.73061	4.78979	3.6622	4.63653	2.5156	2.29282	2.24204	2.25406	2.33623	2.34078	2.38607	2.81589	1.90343	3.15423	3.10002	2.10421	2.70802	3.21544	1.6947	3.33684	2.97615	3.43346	1.86014	3.1118	2.46391	1.47698	2.96986	3.01076	4.17319	2.84562	1.1605	3.14046	1.2439
GPX3	3.78492	3.4626	3.85388	4.60501	5.54705	3.80275	3.95862	4.06464	5.10962	3.30187	5.05619	3.25185	5.35131	6.33493	5.68113	5.59892	6.10535	6.45659	5.99266	6.04703	4.08921	3.76924	4.8931	4.10267	2.8318	4.80764	4.04331	4.50639	3.95424	3.55612	3.97608	3.72796	4.21621	3.75531	3.69709	4.4735	3.08542	4.50813	3.30103	4.5575	3.95587	2.03433	3.93263	4.00633	3.44143	4.83251	3.62792	3.43393	3.91067
SPP1	0.636903	0.157115	0.288371	4.07935	0.199677	0.54825	0.252423	0.292637	-0.663796	-0.427376	0.926034	-0.591547	1.18566	-2.36859	-0.906779	-1.81296	-1.66559	-1.87217	-0.861931	-2.27243	2.02259	4.75557	1.07301	1.1625	0.549743	1.12727	3.28324	3.83183	1.8148	1.31937	2.28562	4.26193	0.876442	4.45757	3.26799	-0.201218	1.07981	0.432656	2.48475	1.93854	1.11135	1.62997	-0.33051	1.22424	-2.01864	2.06159	0.452328	-0.652937	5.15947
CCR5	4.11392	3.55639	4.00458	5.51816	4.13128	3.94163	3.84793	3.85479	4.79314	3.36775	4.04791	3.12344	5.0222	1.94645	2.70197	2.70011	3.10228	2.56612	3.46841	2.43399	6.68277	4.97562	3.83538	3.9956	3.74694	4.4644	4.88549	4.80654	3.80576	5.63544	4.89133	4.97238	4.40084	4.66767	4.64246	4.88121	5.22009	5.37932	4.70442	4.40658	5.28003	3.68922	4.85586	5.40007	4.09562	3.98701	2.16672	5.18907	4.98219
SLC39A8	4.13744	4.06921	4.57328	3.42889	4.11277	4.71134	4.28694	3.47979	3.18785	4.53009	3.79604	4.85804	5.21328	5.98046	4.30254	4.41884	4.75899	5.38263	5.86335	4.78577	2.37821	3.95028	1.31103	3.07504	3.88013	3.11504	1.756	3.87446	1.95238	4.66061	4.36559	2.13691	3.82748	3.34124	3.76683	4.27364	2.54552	4.12253	3.20491	2.72528	3.91787	1.81242	4.14349	3.55795	4.97848	0.995988	1.5437	4.43667	3.63337
EGR3	2.60294	2.47852	2.73266	2.70495	1.18749	1.33138	2.13057	2.94623	3.49853	1.11207	4.76337	1.95895	0.979859	1.16743	0.738856	1.46122	0.680401	2.37806	1.74342	3.45218	4.03529	5.36453	5.29147	5.11289	5.94224	2.7895	5.28971	2.96338	5.2544	1.60087	1.13083	2.8605	2.43705	1.90184	4.81669	3.90286	1.49296	0.855312	1.41882	2.69477	2.0088	6.04639	5.20934	5.6043	2.78443	4.96188	6.29742	3.26624	2.49895
ASRGL1	3.04162	3.31542	3.97136	2.85728	1.63987	1.76328	3.70269	3.00059	2.67354	3.6426	1.78546	3.04417	2.9599	3.93809	3.31487	3.67484	3.97871	3.14025	3.53836	3.96679	0.726723	1.29008	1.43961	1.92226	2.90536	2.04424	1.50508	1.91703	0.903247	3.6774	2.39275	1.71436	2.49161	2.23367	2.40499	1.90725	2.39035	2.664	1.75369	2.61832	2.37868	1.6831	2.77145	2.72367	3.61072	1.18732	0.783404	2.9933	1.35223
TMEM176A	3.36433	4.03436	3.53299	5.31474	3.74104	3.32692	4.90327	3.50045	4.50908	2.8556	6.97795	3.38201	4.13988	0.319296	1.90969	3.18901	2.30605	3.59166	3.34875	3.72801	4.9819	3.69837	6.47317	8.3127	3.88129	3.99282	4.44153	5.34007	4.77658	3.51686	4.90497	6.77186	4.93178	4.86871	5.14722	5.41171	5.61562	3.9875	4.9596	3.84484	5.85816	2.85342	5.45691	4.25311	3.19625	5.11652	5.21346	5.98099	4.75081
LXN	3.42219	3.03951	3.67928	2.47221	3.07375	4.29907	2.89046	2.98581	3.6106	3.41421	5.26277	3.77426	3.29169	1.05928	2.11944	2.46943	3.12515	2.51506	2.21847	1.98743	4.19286	5.73267	5.22315	5.30826	2.36675	4.55397	4.30372	3.27319	3.63753	3.06216	2.97123	4.43251	4.90964	3.37836	3.46978	5.21191	4.10254	3.29306	3.87034	3.44332	3.06391	4.05373	5.3229	3.8847	1.70217	4.2422	5.58872	3.96557	4.61414
EYA2	2.1866	2.44061	4.44331	1.57728	1.71484	2.06862	2.38309	2.47659	4.47373	0.48918	4.7704	0.495921	0.268563	0.68834	2.30265	0.727241	2.38497	1.07115	1.24924	2.18982	7.16525	3.34841	7.0165	3.29367	2.13017	5.38112	5.32712	4.17064	5.34172	1.89178	4.11405	5.24107	2.90357	5.8432	2.8683	2.59283	4.17534	1.83629	5.32099	4.82609	3.9236	4.70038	2.32744	1.51762	1.26287	6.45538	5.82152	2.32829	5.38556
TNFRSF21	3.07645	2.97426	3.52428	4.15926	3.33124	2.98674	2.77065	3.27408	3.59482	2.36414	3.66125	2.66617	4.07036	1.02868	1.84849	1.55017	0.905624	1.70129	0.859824	2.39851	3.63605	0.408029	4.83367	4.54836	3.33634	4.7223	4.70131	3.31694	4.88718	2.05241	3.03441	3.7117	3.81368	3.72421	3.47824	3.22319	3.33981	2.7449	3.38288	2.35713	2.90357	4.67903	3.38471	3.98412	3.81032	5.30855	4.39811	4.47017	4.05382
CACNA2D2	7.1563	7.11889	7.11889	6.18728	7.1563	7.11109	7.06876	7.15743	4.68751	7.74001	5.96721	7.83109	8.45532	8.31585	8.62836	8.31585	7.6201	8.26568	8.03439	7.94783	6.22084	4.91795	4.04786	6.86819	2.37593	5.97904	3.79113	7.13681	4.02712	7.92452	7.34076	3.78912	6.13645	6.53044	7.59949	6.36962	5.6008	7.79245	5.66148	5.73302	6.90375	4.2175	6.87371	6.2256	8.32548	2.98968	2.66305	6.59167	5.39
ETV5	3.71948	3.53834	2.84774	1.2303	3.26225	3.88815	3.48496	3.40169	-0.114052	3.75599	1.20709	3.98312	4.31776	3.18044	4.09197	3.48752	3.25288	4.96495	3.84448	5.86389	2.53673	3.24239	1.02443	1.27993	-0.175836	0.889785	2.45405	2.65758	2.22866	3.22237	3.10623	2.04583	3.40454	2.71898	1.7846	2.9185	1.16504	3.24258	2.12864	2.41344	3.52752	0.895373	2.21301	1.96879	4.42053	0.922244	1.25979	2.99407	2.6108
ARL4C	2.29967	1.88507	2.03914	3.6391	2.51193	0.684758	2.09928	2.50999	2.98472	2.18437	3.03399	1.20223	1.34592	1.25874	1.4638	0.984376	1.00205	1.40962	2.10376	1.54232	3.53852	3.97119	3.49777	3.48466	1.14698	3.48707	3.43597	2.74761	4.03283	1.44618	1.9059	2.41281	2.13698	2.37285	3.36072	1.75408	2.4412	2.77578	1.91049	1.32951	2.19191	3.57091	2.53764	3.17614	3.29456	3.79976	1.8496	3.93498	1.87859
IGFBP2	0.412639	1.31439	2.39471	1.33833	3.42635	3.70767	2.43473	1.47784	4.50636	0.229576	4.33474	0.276037	-0.198223	2.01725	2.36697	1.82933	2.982	1.61635	0.382024	2.90105	4.40897	4.19692	5.21465	4.566	3.7227	4.7407	4.10997	3.99451	4.35599	2.84344	3.2993	3.87892	3.13944	4.78224	2.59979	2.02455	4.41184	2.73181	4.74391	4.25209	3.19687	3.0085	3.12499	1.90433	2.35357	4.08858	5.94316	2.76637	4.63517
PGC	5.58542	6.63327	5.23526	5.33341	5.84055	5.89415	6.26753	6.33667	3.95409	6.65729	3.83068	6.96809	7.27804	7.15824	8.0043	7.54362	6.81416	7.67906	6.89045	8.08837	3.26723	5.11123	2.17464	4.59908	6.14129	3.88998	3.01883	5.77357	3.02251	7.49938	7.09236	3.53948	6.07521	5.36589	6.04039	4.17173	5.27448	5.99901	5.42942	2.41369	5.82994	3.58327	6.43125	3.68755	6.45408	0.914643	2.69877	5.85896	5.04487
INPP5D	2.22327	2.03247	2.15751	3.21217	2.2672	2.35514	1.9613	2.11933	0.854763	1.17713	3.03672	1.66196	1.42046	1.69427	2.33164	2.87155	1.79788	2.19351	2.30858	2.01098	2.6637	2.40608	5.12494	4.06647	1.81733	4.52947	4.38072	3.91885	4.28479	2.67957	2.67365	3.70863	2.39429	3.56803	3.61178	2.68494	3.25153	3.29198	5.90215	2.59571	3.27566	4.68933	2.02884	2.94269	1.69363	1.49463	2.15942	2.68965	1.84666
ABCC3	2.04103	2.06057	2.73442	3.18716	1.79671	1.75278	2.2238	2.46667	3.02978	1.21995	2.65429	0.994334	4.20616	1.19609	1.05928	2.00737	0.78301	1.60388	2.15768	1.98705	3.60309	2.63882	4.53443	2.23268	3.36882	4.0599	3.69953	3.43801	3.79689	3.1325	3.57366	2.12773	3.62339	3.34681	3.22036	3.2013	3.0064	3.30137	2.71535	0.98297	3.80423	1.46778	4.27666	3.4532	4.34164	0.927267	2.04685	4.07273	3.53444
CP	1.3735	0.987149	1.27003	1.16346	0.886799	2.16789	0.654561	0.7225	0.994976	0.858672	3.67904	1.10395	-0.167322	-1.19686	1.44394	-0.669752	1.00784	-0.0190527	0.659067	-0.80185	2.73249	0.685222	2.31142	3.66821	3.55527	3.01226	1.57998	2.15627	2.78918	1.11558	2.09158	3.55071	1.45283	2.68295	1.98104	0.883262	1.67725	1.14955	3.06511	3.59257	1.1821	2.29544	0.375315	0.981686	-0.289401	3.47079	4.09396	2.00015	4.02321
LGALS2	1.35133	2.17995	2.16524	1.66662	2.09139	1.8767	1.99052	1.98329	2.44602	2.48167	1.80382	2.25766	-1.8556	0.403654	-0.748455	-0.262507	0.0654915	-1.4048	1.36954	0.132245	1.57162	3.38571	1.64206	1.7107	4.0637	1.61438	1.62136	2.35576	2.19683	1.38247	3.41767	3.12047	3.45893	3.89486	2.05805	3.26618	2.30725	1.8395	1.93688	3.08677	2.41015	3.44241	0.824318	3.05071	3.15183	2.64205	-0.662923	1.27421	2.31173
SIX1	0.374413	0.947885	1.74148	0.851214	2.63494	3.5045	0.669543	0.604498	3.08762	0.200375	4.68547	0.888101	0.905147	-0.532269	2.97657	0.6705	1.50705	0.486084	1.50963	-0.714695	4.24056	4.05913	4.3671	4.25107	5.6718	3.11823	3.51061	3.76051	3.85152	0.952166	3.0427	4.95083	1.07152	5.05208	3.14544	2.23993	4.36475	1.67715	5.09228	5.39939	2.50694	3.60162	1.93157	0.462037	-0.120525	3.96151	5.22418	1.60994	5.01154
VIPR1	3.0371	3.4089	2.86024	3.37249	3.41351	6.13621	3.78372	3.27405	1.4565	3.70845	2.99534	3.80518	4.1881	6.73028	6.4078	6.57153	4.69755	5.41169	5.91163	6.47547	1.87087	2.32211	4.52021	2.30727	2.8209	3.1296	3.7457	4.21515	3.46112	2.85031	4.66802	1.95748	3.55008	3.52105	2.83264	2.21149	2.15719	4.98372	2.57767	2.3955	2.55145	1.25063	3.74396	3.47342	4.22093	1.77327	1.95777	4.41955	2.33674
LY75	2.80016	2.97878	3.34024	3.47773	2.45822	3.66508	2.88635	2.74063	4.94431	1.99541	3.94822	2.48732	0.829169	0.865683	3.15303	3.03605	2.15036	3.00511	3.94353	0.713706	5.66435	3.27973	5.23368	3.40755	2.13835	4.72688	4.14189	3.13674	4.6186	2.48725	4.18501	3.48272	4.53687	3.4959	4.25187	3.16346	2.83274	5.04455	3.60537	4.33719	4.20733	4.36385	2.88928	3.94649	2.34952	3.74351	3.60302	4.42856	4.03122
CRLF1	1.30927	1.18668	2.49574	1.43601	0.836397	1.01698	1.55605	1.20002	1.81159	0.0396778	3.05365	0.343938	1.50095	1.94724	0.536531	0.703534	1.04667	3.73667	1.80326	2.37981	5.14687	3.24955	4.74343	3.43487	4.62873	5.42946	3.586	5.17138	3.8235	3.52069	1.27028	5.06816	4.08296	4.16041	5.11096	1.65576	4.51571	3.15642	5.29052	1.4083	2.28663	1.30837	3.5666	0.184015	-1.25735	1.127	4.07934	5.71715	3.49946
GPM6A	4.03448	3.43393	3.58957	2.05812	4.04315	2.85568	3.90144	3.77941	3.40001	4.99234	2.3554	3.71673	3.23025	6.82996	3.45493	4.13206	4.33197	5.63624	4.5324	4.645	2.0622	2.05685	1.99012	2.47746	5.32139	2.91963	2.20138	3.00476	2.29299	3.35938	3.54804	2.62944	2.56119	2.28229	2.22228	4.57059	2.44306	3.50137	2.68621	4.02154	3.34682	3.25775	3.44184	3.4647	2.90942	4.20262	2.29487	3.02854	2.17499
MT1E	4.17674	4.24859	3.54917	5.0322	4.13268	4.47893	4.26241	5.40436	4.47352	4.67713	4.60835	4.19147	4.4107	5.68717	4.60513	4.59577	4.12958	4.78753	5.41567	6.19267	3.43014	1.95559	3.48639	3.22018	3.49685	3.53453	3.71377	3.9627	3.98113	1.37207	2.80204	2.42955	4.13052	2.99097	4.3593	3.35598	2.24245	2.64158	2.60965	2.86155	2.42166	3.91009	2.35995	4.87156	6.22302	5.05971	4.09213	4.84623	3.02466
TMEM130	1.76387	2.43902	2.62987	2.19754	2.4298	2.58299	2.56289	2.66861	1.81709	2.93305	4.3839	1.636	0.238592	1.27405	1.74847	2.5637	1.19417	1.37308	2.33983	1.83555	2.55744	4.80413	4.29946	2.53088	2.30212	5.26523	2.66046	3.30369	3.15922	3.39155	2.76739	2.8846	3.78399	3.3655	1.26373	4.04207	4.78855	4.34871	2.29457	4.14084	2.96211	1.3421	4.66992	4.04207	3.9154	5.12324	1.72613	5.02867	2.97333
FAM89A	3.48751	3.37856	3.82393	4.36165	4.26485	3.10547	3.79883	3.79317	1.99991	3.21153	5.03082	4.28266	3.81602	4.87552	5.0203	4.66883	3.49073	3.63829	4.7449	4.63389	1.57947	4.8815	2.25883	1.21091	1.54156	2.60601	3.0046	2.0977	3.17975	2.29481	3.4564	1.55293	3.37689	1.91491	2.70004	4.14985	2.66769	3.71779	1.5479	2.29542	3.21387	2.03452	3.98718	5.06066	4.62275	2.75309	2.0013	4.05246	2.65413
LY6D	1.714	1.87358	2.09511	2.13193	1.84822	1.72154	1.75763	2.14663	2.82699	1.80301	1.93733	1.51286	1.65964	1.03908	1.73436	1.16162	1.38366	1.54964	1.50033	1.30692	5.13738	1.862	4.07281	5.69324	2.27018	4.99511	4.422	4.47658	3.76694	1.55675	2.37375	4.23209	1.86149	6.64674	3.01676	2.47647	3.17588	2.44199	3.12596	0.682766	1.60322	2.29587	1.50122	1.57085	2.20233	3.65364	4.38068	3.15265	6.19649
KRT15	2.64173	3.82341	3.68071	4.16532	2.48041	2.42312	2.93959	4.06274	5.78032	1.51046	6.15314	1.32836	2.77927	1.56176	4.2428	2.59862	3.32553	1.90309	2.1235	2.26448	7.32734	4.37847	7.72922	6.74057	5.00258	6.10759	6.66069	4.04971	6.85241	3.66157	4.83649	6.86979	4.23357	7.46044	5.69315	3.28457	4.53511	3.57454	6.51699	6.14472	4.52007	7.63285	3.13982	2.18399	3.24089	7.86777	7.81931	3.62665	6.08807
FKBP5	1.76203	2.77302	1.79308	2.64163	1.41418	2.07057	2.09513	2.90662	1.33141	2.24266	2.74069	2.72408	4.4104	4.56596	4.34249	4.31414	4.44249	4.14048	3.928	4.48977	2.87162	1.42055	2.07724	1.89022	3.56422	2.40547	1.7719	1.44111	2.46733	3.21917	2.64032	1.24539	3.79318	1.26753	2.14831	0.740973	1.40997	1.92154	1.79434	0.665273	1.28437	1.94518	1.49774	1.73519	2.65524	1.54406	2.82859	2.87744	1.5395
TRIM29	0.88858	1.51301	2.99856	0.802483	0.261389	0.567748	1.37767	1.02892	2.74595	0.907984	3.96892	0.325249	0.509819	1.40149	1.68259	1.16212	1.59138	1.19933	1.16505	0.481857	4.80926	4.9454	5.07206	3.53808	3.96655	3.06834	4.7519	1.81296	4.71492	0.399276	2.88962	3.95415	1.21745	4.65943	2.17334	1.67994	2.2424	1.47944	3.869	3.71375	1.46024	3.52982	1.32683	0.627875	1.94597	6.16199	4.9333	1.47854	4.80409
ASL	3.70282	3.61199	3.3596	2.45917	3.84973	3.4625	2.90791	3.60358	0.365979	3.39035	2.73008	3.66303	5.76599	3.88673	4.03693	3.43799	4.41687	4.02295	4.4052	3.50251	1.00848	-0.131543	2.72642	2.74912	2.28662	3.26543	2.23671	3.30966	2.17531	4.16834	3.12988	1.95922	1.77067	3.57047	3.59571	2.30561	2.49558	2.10647	3.44124	1.85037	3.5758	1.38053	3.20334	1.24942	2.43155	1.79924	2.51221	2.39496	2.19555
CA2	2.94804	4.20111	2.95797	2.55316	3.32926	3.40326	3.55701	3.41192	1.54477	4.57596	1.85641	4.40252	4.7601	4.51802	5.00226	4.14638	4.86263	5.69365	4.32973	4.55587	2.732	3.43774	0.533136	3.13282	3.22107	1.53706	1.54837	2.66402	1.98344	4.52631	4.20392	1.95444	3.67413	2.45486	2.97401	3.53757	1.37907	3.88232	1.78095	2.45579	3.68648	1.69866	3.61062	3.38835	5.57206	0.924919	0.777999	2.6403	2.88321
MMP11	1.48368	1.55404	1.55648	1.80641	1.4238	1.57986	1.50856	1.47491	1.79794	1.89084	1.6864	1.63326	0.113295	0.258493	0.187774	0.207238	0.0302656	0.233526	0.203226	-0.0535253	3.08571	2.01493	2.27152	1.46758	2.14323	1.89458	2.05852	1.76087	2.24457	1.20815	1.27088	3.68475	2.47815	2.46902	1.66235	0.788007	4.86283	3.92652	1.39565	0.506556	1.22563	0.919178	4.03398	1.29723	0.898638	2.78618	1.86027	3.59149	1.82557
ALOX15B	6.76585	7.70371	6.3895	6.13203	6.18381	7.02817	6.09906	7.21187	5.1862	7.41731	4.87221	7.40338	9.07551	7.75316	8.02943	6.89212	7.29708	7.84984	8.40081	7.48223	2.3216	4.22702	3.66792	5.78971	6.18926	5.85545	3.23644	6.05776	3.78229	8.14533	7.35217	5.0028	7.15783	6.16522	6.05049	5.83581	4.25863	5.38141	5.38836	3.13023	7.98707	3.32118	7.34003	6.20147	8.06969	2.58287	4.0822	6.71672	7.07209
B3GNT3	1.45553	1.48197	1.76885	1.84664	1.46742	2.947	1.36709	1.86603	1.31905	1.09288	3.12649	1.61217	2.54763	-0.207007	0.617488	0.0983517	1.43545	0.0595485	0.863919	-0.289027	1.87735	1.34321	4.4304	1.34741	2.78329	3.76263	1.82791	4.10917	1.51222	2.28056	2.5088	2.973	2.25455	3.1862	2.28329	1.46988	2.12073	1.69994	3.39056	2.21791	1.3186	2.66324	1.07756	0.827435	1.14922	3.65818	4.12438	2.26625	3.92848
SFRP4	4.23724	4.67761	4.23024	4.28705	4.28539	4.67412	3.87581	3.99194	3.84374	3.97424	4.2038	4.0736	2.03473	2.11622	2.38419	3.45052	2.84571	2.22498	3.88748	2.99511	4.01318	4.11057	4.53153	5.20281	4.11103	4.17488	4.49005	4.71737	4.20903	4.79698	4.15739	5.36637	5.31892	4.91761	5.1948	4.85242	6.06513	5.41231	4.29563	2.91302	3.65596	3.65855	5.80864	3.40089	3.59389	5.09251	4.19228	5.57742	3.60277
GEM	5.03759	4.41707	4.89021	4.8058	3.20732	2.78605	4.07606	5.0879	1.67339	4.38918	3.01289	4.25165	1.26466	1.77699	1.74612	1.41929	2.53584	3.3131	2.29816	3.06962	3.48035	2.85771	3.76251	2.97569	3.97478	4.52454	5.03848	4.14365	4.98334	4.32947	3.17271	4.47216	3.29889	3.45127	4.21961	3.68253	4.52304	3.14871	3.99101	2.8961	4.46834	5.59125	4.90147	4.85597	4.19213	5.78058	5.59673	4.94227	3.81809
INHBB	3.20089	3.07931	4.17641	2.29913	2.85941	2.52162	3.38887	2.29669	1.67751	1.68719	4.47856	3.21812	0.897747	2.24358	2.84511	0.806303	2.97261	3.46513	2.98287	1.81228	3.58194	2.44199	5.9411	4.45736	4.56778	5.06251	4.00401	6.02898	4.05144	3.03981	3.30183	4.74567	3.03865	4.00734	3.86011	3.10785	3.70877	1.76784	4.52976	4.5451	2.89405	6.33364	2.42602	1.10558	2.35576	5.96195	5.03724	3.11421	4.51602
IL1R2	2.36365	2.8641	2.20714	6.57346	2.45929	3.49998	2.3129	2.36168	2.38505	2.20601	2.96425	2.49062	5.62521	3.06793	5.34399	5.8804	5.69304	4.90921	5.33564	5.90579	2.33473	2.52434	2.64426	2.90094	3.20511	2.55142	2.77424	3.27305	3.37236	3.70521	2.42009	2.36574	3.71987	1.7667	3.66868	1.61797	1.50385	1.48348	2.2434	1.34205	1.90474	3.32744	1.87501	2.45129	2.40788	3.67436	2.91413	3.06101	1.85644
RARRES1	4.11249	3.92533	4.73437	4.55937	3.74925	5.57634	3.35679	4.38602	4.90282	4.01698	6.59054	3.94215	4.44614	1.1561	2.90353	4.11831	5.17034	3.17925	4.5159	3.59579	6.79946	4.08528	6.88093	7.13695	4.74282	6.31083	5.13376	5.23738	6.29142	3.858	3.76355	6.00631	6.64425	4.94514	4.88502	5.66008	5.81888	4.40955	5.09928	3.40698	4.11831	4.9961	5.84589	4.66374	2.85383	6.64425	7.58418	5.42532	5.70031
BPIFB1	2.95016	2.71202	4.08157	3.84009	4.01601	5.14331	3.24715	2.99646	4.77982	2.34761	7.2831	3.05338	4.01725	1.13134	6.10133	1.24441	2.55929	3.96205	5.26288	1.76523	6.33165	6.55525	6.49296	7.49616	6.59472	6.81077	5.00394	6.04736	6.24615	4.45613	6.54236	6.91535	2.57164	7.2969	6.50794	2.14185	6.30642	4.52667	7.25567	6.42792	3.34224	7.5064	2.44197	3.55283	1.5354	6.85628	6.21436	4.3719	6.0814
IGSF9	1.55324	1.7037	2.43449	1.30944	4.27133	2.3935	1.36721	1.24672	2.46653	0.761938	2.86563	0.988291	0.977448	1.04294	0.888568	0.436372	1.20767	0.778844	0.778083	-0.135784	3.60026	1.27624	4.11446	2.15715	1.63391	1.78757	3.68322	2.00772	3.37299	1.41911	2.29036	2.87911	2.00652	3.87717	2.46734	2.30213	2.4834	1.68687	3.22678	2.98221	1.95841	3.48363	2.16357	0.871722	1.93261	2.62192	4.33236	2.31798	3.42483
MMP10	2.13914	1.57413	2.33503	2.32339	1.90575	1.78022	2.05368	2.10647	5.32133	0.369202	5.77896	0.183352	0.710351	0.789038	1.04368	1.39921	0.937227	1.39095	1.02763	1.48057	6.06723	2.11693	7.77484	5.52158	5.94496	3.29033	4.70211	1.45958	6.62306	1.87085	2.45467	8.41953	5.51375	4.06166	2.52991	1.24246	5.26218	2.86405	3.54429	2.23593	1.22584	5.77244	1.53327	2.57809	0.99844	3.34213	6.23111	2.97127	6.49429
HMGCR	3.05773	3.33965	2.71931	2.04605	2.14498	3.04812	2.46561	2.55668	0.42994	3.13274	1.23996	3.16958	1.68154	2.15515	2.94662	2.01926	5.06305	3.1163	3.20592	4.21369	2.41716	-0.297466	1.48561	0.458397	0.398843	1.35466	1.45021	1.77063	1.21958	3.10323	2.2039	0.790776	1.52071	1.18273	1.68354	3.14903	0.915615	2.22891	1.36955	1.94168	1.59664	0.07981	2.5853	3.25069	2.27009	1.33872	3.22992	2.50188	2.04351
LCN2	5.21897	3.4406	4.95008	5.13975	5.95617	5.39029	5.64169	4.18332	3.05585	4.99872	7.71739	4.35201	5.72432	2.2179	6.16022	2.61345	4.02281	2.94451	4.47482	2.68194	6.44077	6.74907	6.61864	7.56484	4.74962	6.95549	5.23577	7.09894	6.58952	5.69239	5.48865	6.81469	5.22865	5.9862	6.15288	3.5093	4.9661	4.70619	6.76453	3.93695	5.3364	7.18476	4.66998	5.57221	5.41656	6.99684	8.79898	4.32015	7.59891
SPRY4	3.34575	3.38638	3.55429	2.57556	3.29939	2.4886	3.48844	3.57019	1.56769	3.55539	1.6118	4.26773	3.28176	3.7895	3.35345	3.24637	3.02719	3.80575	3.27583	4.69167	1.29771	2.3731	0.84305	1.42103	2.11772	1.64973	1.40813	2.85262	1.65812	3.1179	1.79063	0.961703	2.30723	1.44469	2.27752	2.08093	1.90328	1.69857	0.8882	0.956087	1.8815	2.30775	3.56304	3.83017	4.31383	2.21004	1.95452	3.97475	1.54621
PCP4	0.167162	0.313565	0.941884	0.129975	0.255314	1.25167	1.08265	1.41895	0.525706	0.272302	0.484191	0.552658	-0.960251	-0.143742	-0.445258	-0.439253	-0.0521035	-0.707069	-0.419291	-0.4364	3.43291	0.279645	2.22898	0.171692	0.0195604	4.23032	0.425157	3.87795	0.672106	2.13637	0.198886	1.80014	0.109682	0.541256	1.30524	0.405228	3.89107	3.20428	2.64212	0.253302	-0.102368	1.9951	2.35035	0.0397059	-0.387326	0.12882	2.11155	3.92278	2.75976
FGGY	5.35567	4.46529	4.42279	2.88771	4.60155	4.48615	5.08136	4.62822	1.64741	5.56285	3.75885	5.10542	6.72727	6.5986	4.52622	3.76877	4.37225	6.37597	5.55653	3.56022	2.33078	3.86087	3.15511	0.847721	1.07179	4.84933	2.24594	3.5346	2.35082	5.32707	4.10856	2.45891	3.82358	2.79265	5.48252	3.16966	2.58216	3.90119	3.48765	4.31538	4.37502	0.232333	3.66991	2.11	6.02919	2.76504	2.94616	3.37056	4.18531
CLIC2	3.44445	3.92719	3.67795	3.47217	4.66011	3.4201	4.1344	3.43684	1.44936	4.45515	3.04985	4.06301	4.83051	4.63194	2.97577	3.53579	4.37312	4.12699	4.70592	4.13981	2.84591	1.37107	1.62329	2.09864	1.29892	3.20932	1.26631	3.33583	2.06187	4.38789	3.41293	2.65976	3.67206	1.72124	2.58706	3.65129	2.37912	3.23728	2.63553	1.96741	3.43853	0.732741	2.46687	3.76442	4.72647	1.62613	1.28736	3.75977	2.16886
SLC2A1	0.0812491	-0.150936	1.16156	0.953585	1.30366	1.24031	0.241265	-0.482624	2.87168	-0.757668	2.70055	0.228571	1.18342	1.04244	1.08101	0.680968	-0.556429	0.629524	0.73584	0.223059	3.28058	2.70258	3.35433	3.28322	3.19803	2.16946	3.08843	1.25409	3.19824	0.0277719	0.949916	1.70879	0.324624	1.92573	1.03868	0.429927	1.29655	0.0721315	1.94467	2.83309	0.729531	3.8789	0.629524	0.861023	0.0316938	3.84892	4.34361	1.02967	2.24986
DUOXA1	5.8565	6.58459	5.55343	5.98121	6.1108	6.96063	6.46753	6.89524	4.34873	6.7889	4.81045	5.95428	7.45231	7.63413	7.6613	7.76379	7.05906	7.4152	7.49548	6.77858	6.29127	5.1515	5.96423	4.82383	2.83449	5.94205	5.97625	5.39813	6.30821	6.82192	6.21081	5.44846	6.00454	7.14864	6.79306	3.95006	5.53498	5.87513	6.57785	5.65875	5.37665	6.24927	4.64762	4.34631	6.66751	4.31944	5.66602	5.97462	5.29147
IGLL5	2.1352	2.22955	2.13832	3.79316	2.34741	2.45712	2.596	2.46732	5.32903	3.24472	1.63927	2.96451	-0.00282926	0.225427	1.5296	0.843992	0.397911	0.147111	1.13741	0.56047	2.38651	3.02896	2.92057	3.36768	4.20341	2.27673	2.12624	2.07857	2.03626	2.21781	2.97391	4.19264	3.88461	3.40381	4.38384	2.55412	4.19792	3.56235	3.93455	2.38664	4.19027	4.21252	2.68859	3.17313	2.0175	3.09552	1.02531	3.56498	1.83454
COL10A1	4.70722	4.82535	4.23042	3.15164	3.32591	3.35404	4.65817	3.95169	2.13162	4.1532	5.32956	4.78899	3.62344	1.39216	1.34953	1.7142	2.14221	1.70802	1.77367	1.27135	2.94521	7.66962	5.20597	2.74179	3.9279	4.09844	5.49075	3.77683	4.58669	3.11631	3.9887	5.12298	5.68405	5.03571	4.28989	3.74139	7.51598	6.30426	4.44901	2.69283	3.70374	2.96682	7.34791	3.95127	2.95976	4.94013	4.06706	6.995	3.95396
TCEAL2	5.51722	5.54387	5.05373	4.19927	3.17866	6.22495	4.96403	5.02444	4.20535	5.13779	4.61564	5.38933	7.19951	4.75429	5.77021	5.92385	5.43902	3.46656	5.06307	6.59445	2.89062	4.0961	3.18601	2.40573	3.7429	5.35469	3.89201	2.21541	4.44031	5.2066	5.58882	4.77331	2.21152	4.33975	4.92031	5.50059	4.22422	4.01266	4.28933	5.3956	5.02592	2.65129	2.05113	2.5218	4.4442	3.88741	4.40429	4.84455	3.51608
TP63	3.0027	2.32289	2.7564	2.3258	2.20879	5.83044	2.34116	2.63071	5.40712	0.991473	4.98703	3.36364	1.789	0.813693	2.95673	1.04815	2.51628	1.53643	1.58581	0.501273	5.41923	4.36632	5.73041	5.49799	1.9564	3.62336	4.74726	2.02856	4.97977	1.84136	3.60217	5.23437	3.78103	5.55433	4.22641	3.18105	4.48396	4.18277	4.50987	5.41476	4.14326	5.0969	4.11109	1.97032	1.56395	5.79401	5.53994	3.82466	5.02673
KRT13	1.37246	1.59421	1.90798	2.25168	1.60868	1.47967	2.32376	2.35576	3.56299	0.823339	3.64923	0.865615	2.59835	1.61007	2.10447	1.56183	2.10461	1.62897	1.57651	1.61822	5.50733	4.27963	4.8811	4.45345	2.37852	4.11058	4.50353	3.08966	4.7526	1.71177	2.70575	4.45609	2.23149	5.79092	3.44746	1.69454	2.01951	1.6531	3.8507	2.42817	2.45591	4.34427	1.65494	1.55082	1.74256	5.11519	5.40158	1.69826	4.02991
VSTM2L	2.58843	2.71931	4.11806	3.05896	3.49763	4.0562	2.50732	2.39476	2.28634	2.17317	5.19139	2.81103	2.85808	1.38212	3.3038	2.03857	2.4979	2.27858	2.72689	2.13598	4.29786	2.15558	5.8183	4.90291	3.00337	4.65211	4.08466	4.02778	4.21736	3.42647	3.74809	4.75642	4.25075	5.10317	3.26505	2.52687	3.94733	3.28309	4.30934	3.9643	2.8197	3.22707	4.11611	2.38094	3.25934	4.77757	6.06892	3.6184	4.97448
DAPK2	4.36061	4.46582	3.80871	3.30815	5.81068	2.24162	4.19969	5.68426	1.43733	5.44835	4.5058	4.79594	5.42786	6.81918	5.25558	6.24672	5.79431	5.4107	6.01378	6.36763	1.71569	4.81902	3.16273	1.78684	5.09618	4.2147	2.5052	4.25256	3.00231	5.08299	3.97931	1.81337	3.48372	4.35782	4.79847	3.73944	2.68577	5.42387	3.0922	4.1379	3.54132	2.09392	3.86091	3.73643	5.71527	2.6234	1.3248	4.59807	3.2319
ST6GALNAC1	2.22785	3.06784	3.02923	2.3172	2.11502	2.03648	1.87199	3.45226	3.32137	1.16856	4.36801	1.41904	3.46645	0.0652257	2.61155	0.987838	2.84616	2.07523	2.81262	1.20212	5.30218	2.43561	5.04505	5.26173	2.48547	4.983	4.19343	4.53325	4.25732	2.69579	3.92749	4.89354	2.03774	5.69198	3.34732	2.6162	2.69829	2.40275	4.84751	3.85366	3.35744	3.82245	3.00941	1.1946	3.49069	3.97226	5.26847	2.29424	5.02384
VEPH1	4.13022	3.1753	3.53264	1.89412	3.61658	3.48346	3.35565	3.63464	1.68255	4.41181	2.33686	3.67828	5.17215	4.85768	3.12832	3.7276	4.60678	4.84301	4.86652	3.9464	2.78591	1.65503	2.06988	2.51418	2.28448	2.69863	1.7843	3.29951	1.49476	4.35316	3.0299	1.14317	3.5983	3.47654	3.63578	3.9384	2.06833	3.24369	2.23736	2.37671	4.10652	1.23509	3.89541	2.19513	5.67433	1.14177	1.08528	2.79991	3.40511
S100A12	3.32433	3.82318	3.52342	6.39294	3.42974	2.92593	3.22463	3.52092	5.52654	3.67247	2.8849	3.99379	4.13414	3.53745	5.19847	6.20183	6.50028	5.52542	5.94264	5.27077	3.58876	3.76419	3.09231	3.21129	3.21069	3.17167	2.75581	3.36158	3.47391	2.79334	2.38941	2.71807	3.61835	1.74885	4.95611	3.07502	2.42319	2.00487	2.44465	1.55505	3.25994	4.27436	3.4688	3.67191	2.01669	4.54318	2.54087	3.98088	2.4086
CA4	2.64257	2.62063	2.02151	2.38309	2.35858	2.32945	2.46496	2.70095	2.64542	2.71214	1.87959	1.80414	2.97248	5.48679	5.26633	5.28253	4.99224	4.85539	3.85608	5.3709	2.50423	2.50867	2.49	2.32216	2.45548	2.52804	2.52142	3.04207	2.86547	1.92911	4.09628	0.860711	2.5973	3.0177	2.43492	3.16173	1.41851	3.95808	1.44141	2.79224	2.26025	1.15858	2.01263	2.00506	3.44429	0.907037	0.778468	2.81901	1.34679
DPCR1	4.79036	4.00782	4.52071	3.25787	1.3197	4.61957	3.59067	4.49132	1.70718	4.28278	3.12197	4.87949	5.12742	4.45282	3.28259	4.43542	4.42708	5.01437	5.63989	3.46611	1.24428	2.23618	1.84788	1.18254	1.81987	3.96395	1.19649	3.6332	0.837812	4.54157	4.67605	1.22389	3.32101	2.36415	3.60174	3.16097	3.03444	4.10054	2.82624	2.04261	4.38878	1.2217	3.80567	3.60934	4.7656	1.18225	1.32052	3.85271	2.49015
IL4I1	1.68387	2.30589	2.41291	5.56717	2.8276	2.64808	2.89802	2.65633	3.26666	2.34636	2.89032	2.82772	3.38745	0.796524	0.845973	0.788867	0.978787	1.25629	1.39982	1.16142	4.76909	3.11166	2.32139	3.07491	3.50071	2.74292	3.84254	2.84054	2.92044	3.20226	3.48509	3.90592	3.10584	3.27559	4.05052	3.55447	3.17185	3.33021	3.75879	2.8063	3.37873	4.49093	3.30909	3.97283	3.29885	2.77006	1.48517	3.53047	4.15822
VCAN	1.95166	1.85418	1.33603	5.04405	2.01332	1.41875	1.49363	1.71143	1.87384	1.19528	3.59859	1.6699	2.10733	-0.733651	1.44908	2.46987	1.64746	0.327719	1.53341	0.805648	3.81813	2.15783	3.05175	3.64387	1.71632	3.21991	3.69316	1.68481	3.95332	1.81856	1.81554	2.92884	3.16659	3.04846	2.83405	2.8198	3.96119	2.13235	2.48795	-0.879022	3.00897	2.78106	3.4272	3.97809	2.64811	2.63337	3.67491	2.82576	2.60735
TMEM100	3.40989	3.65966	3.25669	2.97778	3.82765	4.78994	3.86344	3.30613	4.06979	3.69161	3.65535	3.73674	4.50015	6.20959	6.3248	6.52143	5.57158	5.2313	5.66104	5.86889	3.31029	3.87781	3.05361	3.61358	3.86848	3.66084	3.47736	3.53387	3.56882	2.88348	4.58114	2.78925	4.03354	4.43767	2.91817	3.06547	2.70668	5.21002	3.26623	2.12569	3.22243	1.46848	3.68071	2.60545	4.32044	1.90166	1.70044	5.31659	2.58849
CCDC3	4.44122	4.22746	4.26559	4.47436	3.96341	4.60093	4.58832	4.20479	4.2844	4.35782	5.30931	4.01507	2.57494	3.82122	3.328	3.55714	4.31331	4.30156	3.92286	5.04648	6.60903	8.04258	5.54064	4.31988	5.48248	4.30043	6.72379	3.66902	6.78019	3.99008	3.41854	6.79961	5.23729	5.69828	5.48894	6.22575	5.79534	4.15685	5.91281	5.43989	5.55531	6.48849	4.01738	4.34106	3.328	6.10821	5.48894	4.71546	4.99955
MT1G	2.08518	2.73195	2.14335	5.34441	2.35801	4.51231	3.46733	3.75841	3.35244	2.26226	4.73156	3.3426	3.66525	4.08474	3.16614	3.58841	3.0074	3.25914	4.50005	4.6471	1.86309	2.30082	1.68133	1.907	1.85158	1.49197	1.93411	1.60925	2.35021	1.69304	1.42363	0.982813	2.60531	1.47965	3.16715	1.83576	1.18798	1.21671	1.256	1.39116	0.856125	2.88838	1.08017	4.15862	4.77069	4.28802	3.21553	3.99966	1.16663
TSPAN1	2.79406	3.47928	5.21127	3.58287	5.60296	4.7209	4.27732	3.39304	4.95584	3.3274	7.02625	3.50099	4.81878	2.10863	5.43016	2.83488	3.79784	3.74213	4.04762	2.5644	6.78768	6.60946	6.59984	7.1349	3.73998	6.10715	5.89665	5.94532	5.11462	4.09188	5.39656	6.08362	3.99221	6.72699	5.7333	3.30769	5.47683	3.95294	6.92655	6.481	5.10316	5.16934	4.67299	3.10119	3.27841	5.98137	7.33847	4.9293	6.64434
CAPN13	2.67762	2.78012	3.00725	2.42037	3.84767	2.40843	2.83296	2.77079	3.36405	2.42179	4.21148	2.08794	2.44762	3.73158	2.38151	2.38778	2.56164	2.83891	2.62078	2.86906	4.05509	4.46748	4.98614	3.18968	4.79037	5.09898	4.18291	4.1353	4.79788	2.87173	3.57456	4.72393	2.53132	4.25921	3.77784	2.64108	3.90227	3.0231	4.11526	3.26929	2.43064	4.43905	3.2556	1.62633	2.24192	4.34182	6.69039	3.14978	5.07526
DSC3	1.24481	1.36948	1.44124	1.723	1.34581	1.39588	1.45653	1.27614	1.88315	0.587699	2.36803	0.856063	1.08013	1.23828	1.18305	1.45693	1.44356	0.940439	1.31961	1.49808	3.49271	1.57334	4.06877	4.24836	1.33039	2.96012	4.05392	1.56746	3.90961	1.06554	1.38847	2.54746	2.24184	2.24317	2.08971	1.89341	1.72866	1.39215	2.69206	1.6216	1.7012	1.79062	1.44297	1.03952	1.53387	5.46428	3.90808	1.51856	2.7575
ITLN2	2.61319	2.65975	2.00811	2.36098	2.24954	2.30952	3.14621	2.52572	1.83746	2.33215	4.82679	3.43513	2.94005	6.4863	5.37793	5.64984	4.51358	5.90498	3.96527	5.80677	2.13676	3.9803	2.83771	2.8516	3.23278	2.54467	2.38591	2.35794	2.0202	1.93316	4.68019	0.952343	2.74349	3.5099	1.92145	4.27239	1.74737	5.1224	2.05281	4.39558	2.43489	1.23867	3.78929	1.82319	2.60154	1.02388	0.865647	3.42956	1.51662
RND3	1.74122	2.06195	2.4746	2.28685	1.09073	1.193	1.97683	2.25612	3.16571	0.696428	3.52182	0.48867	0.52371	1.24431	1.32001	0.862793	2.36817	2.06129	1.36665	2.52352	3.51042	2.70266	4.5215	4.53207	0.971757	4.66198	4.21944	2.91085	3.97412	1.47788	1.46758	1.73131	1.52674	1.70157	2.21121	1.95274	1.49547	1.24964	1.64897	1.94162	0.0696429	3.37139	3.70188	4.97522	3.6687	5.01185	4.37786	3.90535	3.42805
VMO1	3.28072	3.1069	3.2244	5.83052	2.65976	5.46792	2.9343	3.64786	5.1414	2.92051	5.94111	2.79463	2.37001	1.32722	4.84875	2.7289	2.54694	2.61209	2.99798	1.60266	4.14306	3.73218	5.60524	3.78367	4.79656	5.7056	3.68821	4.32844	4.92892	3.13715	4.91222	4.77997	4.04267	3.74633	3.5455	4.12631	3.79319	4.26045	4.98835	2.8981	3.90174	4.94565	4.82344	4.9055	4.84184	4.12631	6.32371	4.2095	4.29066
ABCA3	6.71182	6.57584	6.39061	5.51496	6.043	6.13741	6.13271	6.1442	3.19136	6.43892	3.98136	7.55339	7.62423	7.22237	6.75471	6.18283	6.68288	6.3435	7.3193	7.69507	1.77655	2.66138	2.47143	5.52282	5.18896	4.35057	2.78541	6.13051	3.07021	7.18944	6.10713	2.36816	6.04912	5.51078	6.32534	5.92553	4.45612	6.21745	4.37985	3.20586	6.09942	3.57568	5.46751	5.81132	7.8211	0.771098	1.99568	6.33406	5.50522
PPAP2C	1.24569	1.57579	2.55554	3.25956	1.62212	1.74594	0.955909	1.15731	1.8627	0.657158	3.34724	0.67135	1.08883	0.644757	1.79852	0.362094	1.52608	1.0228	1.08528	0.475038	2.30179	0.983521	4.28638	3.69398	1.92349	2.98076	2.49506	3.69489	2.77136	1.64903	2.1926	2.94714	1.33792	3.10197	2.46273	0.56089	2.13815	1.11207	3.3835	3.42758	1.99609	2.48285	1.67968	0.388261	1.18084	3.34662	4.42661	2.07632	3.86278
CYP24A1	1.08192	0.86876	1.33319	1.06155	0.88815	0.694725	0.921256	0.709084	2.05202	0.0595857	1.48608	0.128003	0.547504	0.635907	0.654963	0.440507	0.358788	0.422956	0.714904	0.48795	3.74951	1.00804	2.25042	2.0018	2.67937	1.87437	3.3191	1.30664	3.08984	0.434148	0.719404	1.89655	0.672532	1.52939	1.2619	0.644529	1.46258	0.592857	1.4375	1.04694	0.571205	3.77071	0.791442	0.90535	0.780067	2.53684	4.94842	1.29843	2.335
SERPIND1	3.11043	1.6782	0.688052	0.30169	0.918951	-0.503566	1.84899	1.39984	1.99321	-0.31778	-0.015778	0.457743	-0.844748	-0.307888	-1.03891	-0.543515	-0.781044	-1.03256	-0.397533	-0.454367	4.41429	-0.229585	1.60534	-0.00106802	0.120251	2.63028	0.653423	4.40325	-0.211878	3.00596	0.193985	2.15254	2.81277	1.97102	1.71505	2.13951	-0.0582618	-0.368872	3.47895	-0.958441	2.97687	2.23686	1.18514	2.58512	3.39561	0.418292	0.132497	1.89894	3.50847
TSPAN8	2.00883	2.69319	3.99756	1.77888	3.44038	3.40251	2.83807	2.39749	2.88132	3.0615	4.91837	1.5271	0.997776	2.32439	4.31486	3.94179	2.55725	3.60538	3.57969	4.11684	5.56784	4.91893	5.96425	5.97789	4.48707	5.38253	5.14047	5.47128	5.02394	3.10846	4.68587	5.15111	2.77353	4.39064	2.69057	3.23848	2.1555	4.50095	5.04523	4.36877	1.42588	2.13098	4.52447	3.76698	2.65802	3.67498	5.97371	3.35137	6.12283
SERPINB5	1.14076	1.17357	1.32189	0.727366	1.18978	1.22311	1.03529	0.877191	3.23979	0.0974827	2.25184	-0.453579	1.01559	1.37238	1.21882	0.914463	0.4759	1.02272	1.59225	1.2535	3.66608	1.55488	4.41036	5.26672	0.862463	2.65057	3.96634	1.41267	4.06299	0.694342	2.22247	2.38888	1.24497	3.38835	1.32709	0.965892	1.11995	0.683729	1.64425	1.98916	1.03804	2.60258	1.82873	1.25858	3.15985	6.34903	4.33884	0.768338	2.69969
RGS1	5.34936	5.00386	5.46994	9.49247	5.02082	4.70923	4.64944	4.97647	6.39832	3.85508	6.93329	4.55598	3.50964	4.3308	2.79504	4.31189	4.27373	4.84574	5.09364	3.64763	6.93316	4.90293	7.39615	6.64617	4.60287	7.2617	8.02428	6.42198	5.70857	4.98784	4.57752	6.61824	6.18047	5.24978	6.12935	4.29088	2.95526	5.29803	5.63224	3.58609	4.77437	6.15304	6.05503	8.04118	6.80433	7.43278	6.57117	8.32846	4.82068
CPB2	3.30977	3.35216	2.03268	0.218808	3.12053	3.04408	2.73052	3.02531	0.871354	4.3966	0.254239	3.24187	4.59398	5.67748	4.62569	3.62292	3.89555	5.56125	3.83297	4.08238	-0.386886	1.14926	-0.177761	1.08991	4.47544	1.47138	0.293066	1.0834	0.962407	4.75693	3.4593	-0.936823	3.47267	1.52345	0.879591	2.61284	1.40264	3.63194	1.28701	2.07417	3.81147	-0.287455	3.19833	2.12275	4.69386	-0.166543	-1.2877	3.04652	2.69445
SNX25	4.29762	5.17703	4.64001	3.55131	3.77519	4.36291	4.37198	4.90764	1.62488	5.22856	3.29324	5.3073	6.45022	5.28778	4.97147	4.45519	4.64136	6.07135	6.13274	5.3227	1.95643	3.25145	2.37799	4.18896	4.51808	3.5449	2.87059	4.56164	2.8145	5.39777	4.82155	2.00957	4.63894	3.41688	4.51746	3.95775	2.94109	4.24355	2.82583	3.0178	4.97854	3.21252	4.09163	3.72062	6.84945	2.55255	2.52994	4.35138	3.50496
CLDN18	6.70984	6.24285	5.59169	4.61361	6.11019	5.59576	6.34092	6.72017	5.92581	7.54389	6.61452	6.72043	6.22815	8.72431	7.59225	7.93974	6.98803	8.35802	8.34542	7.56913	5.58237	6.90983	2.53912	4.64085	6.27155	5.54691	2.01841	6.36992	2.49973	7.07586	7.28411	2.79145	6.63295	5.61116	6.4032	6.53767	4.32571	7.41296	4.92236	4.31846	7.081	2.72789	6.73101	6.66818	8.32196	3.13078	2.12522	7.41296	5.39222
IL33	4.7846	4.61062	5.13232	4.56289	4.35352	5.80074	4.41025	4.64547	6.05545	2.80701	6.41563	4.27868	3.06711	2.88958	4.35433	3.42579	5.063	4.1625	2.47906	2.67992	6.28095	4.17574	6.97641	4.22042	4.56393	5.48203	6.27334	4.182	6.4255	3.17804	6.35421	6.3324	5.12934	5.85067	5.19099	6.14037	5.89771	5.02309	5.16643	6.74909	5.34991	5.87307	5.69759	4.69965	3.76089	3.73632	5.31006	4.425	4.99814
APOH	-1.28743	-1.18055	-1.00966	-2.29499	-2.99751	-2.47311	-1.08202	0.133586	-3.23665	-0.682845	-2.86267	-0.715736	-2.06151	0.654035	-1.5334	-1.08922	-2.79555	1.43867	1.56114	-1.28264	-2.34277	-2.82622	-2.58338	-2.64953	-2.92764	-2.21674	-2.59947	-2.32741	-3.29819	-0.167638	-2.06151	-3.13936	-2.34119	-2.79555	-2.34119	-0.818901	-2.79555	-1.28264	-3.13936	-2.34119	-1.70887	-3.13936	-0.31275	-2.06151	-0.47448	-3.13936	-3.13936	-2.06151	-2.06151
SCD	4.42961	4.4595	3.97614	2.92343	2.83912	3.8447	3.49788	3.36567	1.28722	4.48667	2.48063	4.64963	5.74062	3.783	3.83834	3.02672	4.33407	4.59421	4.68306	3.93608	2.82191	3.32393	0.877845	2.91068	1.14907	2.48965	1.73341	3.92395	1.64462	4.18598	4.78444	1.77415	3.4146	2.02468	3.59036	3.49441	2.09246	4.22515	2.77297	1.54547	3.9415	0.585929	3.70063	2.73977	4.61739	1.07637	2.55478	3.25583	4.07478
DEFA3	3.69492	3.50196	3.8236	4.14438	3.79277	3.8941	4.07196	3.8376	4.01372	3.65877	4.63772	4.0722	6.17857	5.96155	7.12109	6.88421	4.16895	8.18862	6.88421	5.38886	4.17045	3.82043	3.42018	4.07254	5.23512	4.14335	4.03502	3.95465	3.43099	3.70876	3.85835	3.15292	7.55726	2.54063	4.60682	3.69386	1.5124	2.75017	3.08067	1.40885	1.845	4.64216	2.26941	2.5303	3.38318	3.46696	4.72941	4.35777	5.2682
DUSP5	2.35692	2.72674	2.94056	3.98776	2.52166	2.3704	3.44484	2.5121	2.75199	2.64509	3.80839	2.43303	2.13381	2.30635	2.07	1.94277	1.36836	2.34108	2.4021	2.36472	4.68563	1.37914	4.12368	4.89696	4.43	3.62517	4.20647	3.79791	4.36983	2.22664	2.00793	2.79833	1.51774	2.36323	5.0398	2.23333	2.20139	1.56949	1.95429	1.81391	2.31009	5.64089	3.40987	4.69198	3.84228	5.13027	4.3153	3.5988	2.31928
RHOV	1.22901	0.805259	1.07365	0.941402	0.565982	0.304757	0.815871	1.20676	0.873271	0.913783	1.65212	0.791487	-0.00491214	0.0126005	0.999998	-0.104792	0.144752	0.38026	0.308902	-0.0152596	2.55698	1.44321	2.67812	0.527978	2.1077	2.51461	1.65737	2.48889	1.50422	0.722793	1.15701	2.94238	0.281047	2.92816	1.30626	0.171513	1.41819	0.524558	2.08479	1.91454	0.228692	1.85439	0.183761	0.0200312	0.0372031	2.86907	3.93928	0.463043	3.33391
LGALS7	3.87795	3.46411	3.78135	3.49577	4.43008	4.32717	3.95608	3.8467	6.03412	3.46711	4.50734	3.3605	2.92627	1.98103	3.17497	2.31842	2.48351	2.15162	2.3739	1.55738	3.52938	4.67242	5.43788	5.88754	5.11532	3.74546	4.63332	3.75216	4.99269	3.14519	5.55313	5.82581	4.24105	6.94314	5.99987	4.21147	3.43877	3.36801	5.97855	4.22996	3.58725	5.26282	2.60732	3.29878	2.88762	5.84156	6.18731	3.52629	6.34596
KRT6A	0.749878	1.50821	0.913002	1.76935	2.0425	1.51581	2.71726	1.62545	4.1872	0.0477995	3.72248	0.294467	7.84027	1.86632	0.752683	0.935614	1.25156	0.762262	1.58463	0.835592	4.86417	3.01365	6.73128	7.17016	4.16387	4.48916	5.85138	3.26581	5.48928	1.53049	2.02777	5.52304	4.02935	6.91245	4.38652	2.07194	1.35802	1.47742	3.60555	0.763595	1.38185	4.19063	1.05161	1.70696	1.3785	6.51065	6.75788	1.66568	5.90949
CHIT1	2.66013	2.84213	2.83901	5.62522	3.10292	3.0792	2.9878	3.03427	4.01773	2.76675	2.90539	3.37118	1.92952	1.40248	1.2551	1.50509	1.67566	1.54671	2.17987	1.65111	4.13528	3.85379	3.01066	3.15859	3.62707	3.05088	3.95032	3.78848	3.09142	2.77833	3.35785	5.26279	3.18326	4.72724	3.791	2.38127	1.5326	3.38992	3.61605	3.77173	4.02404	3.64724	1.53374	3.21395	1.52915	5.43495	2.08304	3.40286	5.62705
SLC6A4	2.59608	2.57193	2.76301	2.44464	2.97916	2.49627	2.74177	2.61372	2.33617	3.39748	2.51341	2.26397	3.78295	6.32833	6.06281	6.02482	2.89752	3.42407	4.15598	6.37972	2.40373	3.12261	2.31269	2.63223	3.70216	2.38656	2.49131	3.5414	2.54433	2.28177	2.98998	1.10928	2.75838	3.16859	1.68014	1.63494	1.38936	4.71412	1.74689	2.21427	2.2997	1.30209	3.28448	2.96957	3.8585	1.15851	1.114	3.74384	2.03137
CHI3L2	5.30473	3.29403	5.41965	3.55765	2.70415	3.27619	4.48097	3.18642	1.06715	4.14286	1.91124	5.44747	5.90076	6.10772	3.55836	3.88559	3.26503	2.31478	5.215	2.06887	1.13572	0.98109	1.63747	0.742102	2.38136	1.54523	1.07409	3.22785	1.46393	4.00358	3.05571	0.331319	0.455475	1.15954	3.83912	2.05314	2.77412	5.83891	2.44765	4.70253	2.40149	2.13995	4.10203	4.12357	5.02226	0.0536302	1.58865	1.38455	3.47349
SERPINB4	0.821207	1.35287	1.65641	2.53135	1.09974	1.16383	1.1608	1.62571	4.08344	-0.0359883	2.8925	-0.183786	-0.187979	0.386438	3.25206	0.0765449	-0.0756824	0.172493	0.152853	0.108061	2.1703	1.42869	5.92819	5.35934	1.85698	3.11492	4.48496	1.25641	4.30007	0.70902	2.69563	3.58969	0.496805	4.00561	3.20818	0.0169701	0.916977	0.5253	3.48252	3.73109	-0.0903785	3.73502	0.454709	0.310801	0.311584	7.02862	5.85119	0.596961	5.05564
CLCA2	1.99267	1.69814	1.9514	1.44547	1.31118	1.41547	2.0021	1.4445	3.62686	0.524415	3.78649	1.65645	1.7918	1.44801	3.27093	1.26249	1.28557	1.56338	1.64175	1.31946	5.08469	3.66159	5.2163	4.87639	1.79703	2.87819	4.4123	1.62317	4.33251	0.848668	2.40825	4.19203	2.03597	3.53748	2.12614	2.28532	1.85411	1.13056	4.17518	2.32315	1.99047	2.50811	1.5792	1.55932	1.15894	4.5833	5.1758	1.89804	5.89093
PLA2G7	3.38785	3.30655	3.56372	7.74972	3.38497	3.02163	3.6623	3.47113	2.67939	3.57885	5.29427	2.49336	5.83768	0.801496	1.92537	2.06384	1.38041	2.16319	2.48194	1.35463	6.06297	3.71214	3.70339	3.40349	2.90921	3.7437	4.79048	4.79924	3.75154	3.90096	3.85271	5.40893	4.55182	3.32713	5.44174	3.15467	3.29963	3.97942	3.92844	2.82817	4.68226	3.05577	2.33746	4.58495	2.75294	4.84798	1.75728	4.08196	5.00041
GKN2	6.23762	7.07234	5.47143	5.71279	5.86643	5.88661	6.32391	6.87636	2.82539	7.0398	5.52838	6.745	8.20896	6.75194	5.97156	6.94022	8.5694	7.55582	6.29668	6.54183	4.37259	5.27046	2.97969	4.89609	5.33524	5.58738	4.5128	6.51134	3.3199	7.43823	6.43213	4.1189	7.83438	5.73419	6.25554	6.0845	4.08296	6.50866	5.47494	2.86309	6.84197	3.82371	6.25554	5.84392	7.97551	2.81345	3.0512	6.57485	5.17619
PROM1	0.32406	1.01665	1.4839	1.28471	0.466262	2.57744	0.699616	0.808585	3.81601	1.81149	2.458	1.67596	0.361611	0.360723	2.24123	0.366373	0.350007	0.61658	2.13271	-0.118761	2.86042	4.61912	3.49602	2.59216	4.46298	1.98824	1.03808	1.95097	2.24563	1.21143	2.66715	3.82317	0.198766	2.71163	2.03227	0.499645	2.60392	0.82196	4.01167	4.21099	0.496981	2.0802	1.0778	0.544383	0.665045	3.49834	4.80287	1.82476	4.36747
SOX2	0.520693	0.859107	1.65701	0.135148	0.59314	1.7522	0.316018	0.164224	2.50326	-1.25823	2.57402	-1.06134	-0.233763	-0.768252	2.17535	-0.0639208	0.711738	0.444929	0.840513	-0.865128	3.57904	0.199765	3.83651	3.17547	0.478096	3.43247	2.75591	2.43889	2.95404	0.748881	1.85749	3.25359	-0.229948	3.11537	1.27289	0.431426	1.92353	0.570459	3.77598	4.08692	1.24262	1.49836	0.568316	-1.35925	-0.889533	3.48625	4.29402	0.869342	4.17731
POSTN	3.109	3.14894	3.1327	3.67243	3.07571	2.95579	2.77034	3.27973	5.58215	1.62831	4.58477	2.02787	1.27503	0.790408	1.18195	1.20554	1.96634	1.39125	2.04857	1.63879	3.6059	2.9737	4.46182	3.04479	3.19981	2.81826	3.96796	1.53597	4.51228	1.54179	4.06843	4.37081	4.87261	2.95299	3.15458	3.48794	6.0546	4.55297	3.1341	0.63335	4.83628	2.41804	5.20091	4.72722	2.16268	3.33537	3.67363	4.57007	2.45191
CXCL6	2.06876	2.11117	3.02211	3.59012	1.87917	1.6645	2.15299	2.37829	4.55003	1.4072	4.11675	1.24716	1.45276	1.26856	2.70531	1.13372	1.2624	1.63602	1.93209	1.36016	5.059	2.01369	4.0163	4.68569	2.22787	3.35016	3.43616	2.67538	3.6979	1.59747	1.73212	3.80905	2.68359	2.68587	2.66926	1.91601	2.0323	1.76027	3.07791	3.5998	1.65631	2.82109	2.10919	1.95354	1.75366	6.65719	4.6045	2.8545	4.0367
IGJ	3.70944	3.53427	3.2509	4.18377	2.95195	2.84807	3.70842	4.40238	5.43371	3.66149	3.06013	4.33086	0.592912	-0.941778	2.41623	2.18401	1.57306	1.20735	2.03181	0.644216	2.90059	3.06149	2.73952	2.46379	6.07016	4.15553	2.88397	1.88961	2.83619	4.24813	4.53621	5.77657	4.04998	4.4958	6.07911	4.26662	4.70193	4.56474	5.90076	3.5321	5.45945	3.48484	3.30388	3.79621	1.86512	5.03555	1.49644	3.40052	1.09148
GSTA2	2.42522	2.76243	3.33361	2.55189	4.3643	4.02518	2.77817	2.75943	3.42246	3.01084	5.79989	3.31448	2.67606	1.22586	4.44286	1.68148	3.20648	2.71434	3.80848	1.35613	4.5525	3.88724	4.8001	5.54988	5.10585	4.03234	3.61403	3.6616	3.92029	3.25346	4.19193	4.25203	1.99802	4.46372	3.69169	2.50416	3.93563	2.55562	6.07791	6.09973	2.92402	3.71459	3.74124	3.10563	2.16361	5.92386	5.99808	3.94469	5.37762
CD163	6.10375	6.3101	5.87941	10.8124	9.54093	8.96562	8.51253	6.09603	8.57504	6.03975	9.85921	6.08735	11.3376	6.92575	9.98006	8.50172	7.94487	8.50172	8.50172	9.98006	7.47143	7.85785	6.69314	6.18181	5.65611	6.72488	7.76409	8.31657	6.22109	5.57018	8.50172	7.16499	7.94487	4.51951	6.92575	7.4804	6.72148	7.94487	6.49672	5.83097	7.94487	2.42676	8.50172	8.50172	7.4804	6.72148	4.95486	7.4804	7.4804
SERPINB3	1.38588	1.7485	1.67018	1.20014	1.1521	2.16456	1.14122	1.26337	3.60051	0.400346	2.34132	0.494045	-0.134751	-0.0859909	2.87322	-0.0174206	-0.0524428	-0.0365579	0.0785254	-0.0524428	2.72485	1.6598	4.76124	3.23292	1.18816	2.26173	3.43015	0.996548	3.45876	0.770314	2.31433	3.29031	0.457821	3.38356	2.78104	-0.0334693	0.685877	0.650633	3.17802	3.36071	-0.18307	3.27955	0.438786	0.302389	0.122529	6.0693	5.48981	0.35032	4.69186
F11	2.29203	3.46625	2.83669	1.65817	0.938791	4.32286	2.81971	3.03773	0.359083	3.05759	0.900619	3.64886	4.67568	4.83685	1.83366	1.96837	1.44446	3.74359	3.39604	1.70561	0.470633	1.62628	0.251577	0.419448	0.607996	1.21381	0.356417	2.52825	0.201943	3.50494	2.61481	-0.882179	2.15405	1.28737	3.38304	3.48803	2.19966	3.0567	1.05383	2.78262	2.61511	1.17499	2.46277	2.42988	3.84276	-0.315424	-0.960667	2.93183	1.53423
LRRK2	5.42671	5.65937	5.40051	4.16516	7.622	7.34676	5.83126	5.36725	3.83523	6.5225	4.26879	7.17994	8.1096	6.96772	6.63837	5.70953	5.98629	7.0793	7.65775	5.50767	3.99079	5.08682	3.09101	5.08587	5.41626	5.2313	3.91024	5.67831	3.76225	7.04918	6.44836	3.36675	6.32267	5.03311	6.14882	6.00322	4.90842	6.30326	5.00566	3.61039	6.2912	4.36147	5.75917	5.2389	7.88599	2.69379	2.70604	6.92812	5.5179
CXCL1	3.92539	6.05916	6.44847	6.84359	3.83608	4.08232	6.00431	6.31459	6.07222	4.89001	6.50338	4.42507	4.08835	2.48612	4.47894	3.3171	2.84429	4.74558	5.4817	5.32089	5.55204	5.52698	6.33457	6.10463	5.49605	6.37934	6.47195	5.95168	6.68116	3.97158	3.21708	6.56739	3.9653	5.63328	6.00646	4.40067	4.0496	3.41102	5.62536	6.00646	4.28973	7.06167	5.86208	5.72026	4.63405	8.07491	8.90201	4.95693	6.1213
KRT16P2	2.09421	1.50805	1.83673	3.70114	5.91885	1.77239	2.52231	2.7625	4.45517	1.90846	4.00381	2.00223	5.64837	0.997704	0.644326	0.543947	0.88492	1.22056	2.00813	3.83257	3.8665	2.81682	4.09306	4.17722	4.71337	3.36081	4.71463	2.83547	4.53723	1.1743	1.87501	3.80834	2.61984	3.7733	3.87094	1.80089	3.07913	2.20132	2.6611	0.836031	1.50693	5.36909	4.02419	4.44361	5.77036	5.65908	4.7693	3.88079	3.78004
KCNJ16	2.01231	1.99863	3.00425	2.38941	3.07134	2.20244	2.50833	2.12105	2.45681	1.71822	4.96317	2.30469	1.90631	1.58667	2.85068	1.7606	2.53565	2.67879	2.68428	1.34779	2.97907	2.94783	5.04524	6.15238	2.73494	4.01372	4.04506	2.26381	4.85876	1.78052	3.08694	3.95118	1.94571	3.9435	2.73686	2.50755	3.27501	1.99168	5.2031	6.16561	2.05212	2.33679	2.46933	1.52903	1.58435	4.21006	5.15001	2.88043	5.0208
SLC26A9	5.48131	5.39012	5.3466	4.44831	4.7636	5.31694	5.76135	5.72128	2.72262	6.3014	3.2849	6.44845	7.76796	3.91133	5.07483	6.31909	4.75335	6.86806	6.30086	6.25071	3.03932	4.7636	2.67768	5.21285	1.5924	4.83923	2.75141	5.34194	3.08219	6.28038	5.36109	2.17089	5.81114	5.03714	6.27741	4.45893	3.37413	5.05655	3.93756	2.16025	5.88064	3.22282	5.57752	4.8869	7.36923	3.7754	1.33357	5.34691	4.15379
GSTA5	2.20573	2.72811	3.90679	2.34831	3.48557	4.59667	2.5644	2.16664	3.78085	3.02809	6.88944	2.72224	2.6558	0.423426	5.11015	1.38204	3.33904	2.75552	4.62378	0.543949	6.18049	2.39902	5.87309	5.85449	6.40135	4.00818	4.17392	3.93266	2.75366	3.68716	4.38839	4.41609	1.84609	4.95711	3.86581	2.12063	3.82995	2.60562	6.53159	6.46902	2.84805	3.84892	3.61693	3.2133	1.88805	6.51899	6.41264	4.34343	5.74256
CHST9	1.57411	1.55859	2.50905	1.67994	1.98163	1.28052	2.20086	1.49073	2.93157	1.20503	4.20542	0.916087	1.40316	0.759051	3.47855	1.16226	1.75267	1.91345	2.48592	0.884611	4.34242	1.23996	4.74544	3.85992	4.44435	3.12002	4.06823	1.31507	4.40995	1.21792	3.09876	2.94488	1.0121	2.85075	1.66444	1.47673	2.6737	1.53721	4.56625	5.03946	1.43774	2.39299	1.72048	1.00074	1.0022	4.57519	4.81919	2.63597	4.52226
PIP	2.92946	3.01642	3.54378	2.54696	4.25911	2.5141	3.36315	2.61042	2.94832	2.51873	5.95401	2.85049	1.91606	1.26407	2.94829	2.00383	1.55574	2.23148	3.63375	1.45479	4.4142	3.59727	5.10369	4.27734	3.18498	4.38452	4.26014	3.56906	2.96639	3.03354	4.755	4.73327	1.83589	4.21371	4.09256	2.20484	3.92881	2.4219	5.37611	5.77848	1.74697	2.27334	2.51537	1.8842	1.36761	4.14289	7.91396	4.09606	6.24507
CH25H	4.14613	6.08371	4.42875	5.57788	6.80978	4.50458	6.18658	5.52695	6.72019	3.92592	6.44983	2.84709	5.07222	1.69448	2.31905	2.92391	2.64048	2.25898	5.00805	6.74029	5.46727	8.15177	5.56403	2.78529	2.95691	6.18506	5.89069	5.57998	6.15936	4.81668	4.30754	5.17969	4.78381	6.3604	5.73643	4.32186	4.68641	2.7068	4.79964	4.6031	5.06173	5.50093	6.58057	8.4654	6.85968	7.12325	5.11458	6.21514	3.30725
MSMB	0.727316	0.93632	2.3588	2.562	4.73423	1.68745	0.684326	2.2647	2.41756	0.391749	5.75643	1.06741	0.627128	0.269647	5.43877	0.206741	-0.0573924	0.661605	2.72552	0.302964	4.01679	0.581905	2.67309	5.84837	6.78545	5.80013	4.09322	2.52827	5.19334	1.96892	4.44117	5.5558	0.433166	0.396901	3.50492	0.18479	2.11072	2.17607	7.53977	2.795	1.19584	1.81676	1.58888	0.320398	0.389199	0.962507	8.73054	2.77461	6.5645
[truncated: 21 more columns]

## Sheet: merge.normalize
geneNames	GSE15197_GSM379316_Control	GSE15197_GSM379317_Control	GSE15197_GSM379318_Control	GSE15197_GSM379319_Control	GSE15197_GSM379320_Control	GSE15197_GSM379321_Control	GSE15197_GSM379322_Control	GSE15197_GSM379323_Control	GSE15197_GSM379324_Control	GSE15197_GSM379325_Control	GSE15197_GSM379326_Control	GSE15197_GSM379327_Control	GSE15197_GSM379328_Control	GSE15197_GSM379329_Treat	GSE15197_GSM379330_Treat	GSE15197_GSM379331_Treat	GSE15197_GSM379332_Treat	GSE15197_GSM379333_Treat	GSE15197_GSM379334_Treat	GSE15197_GSM379335_Treat	GSE15197_GSM379336_Treat	GSE185691_GSM5621625_Control	GSE185691_GSM5621626_Control	GSE185691_GSM5621627_Control	GSE185691_GSM5621628_Control	GSE185691_GSM5621629_Control	GSE185691_GSM5621630_Control	GSE185691_GSM5621631_Control	GSE185691_GSM5621632_Control	GSE185691_GSM5621633_Treat	GSE185691_GSM5621634_Treat	GSE185691_GSM5621635_Treat	GSE185691_GSM5621636_Treat	GSE185691_GSM5621637_Treat	GSE185691_GSM5621638_Treat	GSE195770_GSM5849919_Control	GSE195770_GSM5849920_Control	GSE195770_GSM5849921_Control	GSE195770_GSM5849922_Control	GSE195770_GSM5849923_Treat	GSE195770_GSM5849924_Treat	GSE195770_GSM5849925_Treat	GSE195770_GSM5849926_Treat	GSE53845_GSM1302047_Control	GSE53845_GSM1302054_Control	GSE53845_GSM1302056_Control	GSE53845_GSM1302057_Control	GSE53845_GSM1302070_Control	GSE53845_GSM1302072_Control
A1BG	3.07932611721318	3.38711201969798	3.4222503173337	2.98504469486395	2.73108535222784	2.88755984923307	2.73714355704377	1.94830567493187	2.85768222732711	2.06140221895941	2.40895634599958	2.42429392149565	1.99033607876395	3.53562098426182	3.55043160505579	2.29141262365278	2.84862552605813	2.30551531540251	2.80408011114783	2.54170102595673	2.24946649708787	2.25911824147274	2.67918402557477	2.61058916568743	2.87891640130873	2.86547708317923	2.29222	2.59838781097894	2.2786262798874	2.84731707096857	2.12787010767147	2.62704091467866	2.87530584237224	4.1433777496034	2.90399898782844	4.03631288293254	2.15282789099377	2.7997172259148	2.05657989112482	2.65023576575634	2.69552972342333	2.62068855285299	2.62548479382528	2.22863234618086	2.26867576874448	2.18680828928295	2.75446651058774	1.91621897378373	1.85645916001123
A1BG-AS1	3.31760536117677	3.22061518086233	3.53240765583914	2.59396643487214	2.97508880297292	3.62443537750045	3.25938234738414	2.19770228190036	3.41908877903889	2.91248837203206	3.07171370356604	3.30832587036998	3.18941296726835	4.40162094523039	3.19412893635343	2.54200762182896	3.56595102537061	3.30969	3.71403384052725	3.2693567605876	3.62443537750045	2.82558531089303	3.19051571432234	3.18777133862407	2.82202304703279	2.70173553054168	3.09424576854249	3.33685973863211	3.1310621787191	4.72692323465724	2.62152026609888	3.56289389159891	3.20125062788672	3.55205327048943	3.40694025353045	2.53623266628015	2.61404253251493	3.67301285815571	3.44378456936892	2.70078624482081	3.68220966500267	3.42786218071851	3.73702372505989	2.79373301506749	3.67840980404632	3.27157665892298	3.6484779251355	2.50939444912297	2.24145372757876
A1CF	1.28817712523497	0.911904	0.30155533374536	0.131976006366545	2.14834338525741	1.34827010561822	1.75129325212662	2.92065017718294	2.56184372754443	0.588719639721849	0.56651011290609	0.217128952776715	1.39070920300453	0.532382470612557	0.927656748714598	1.56816125508346	2.37728127753116	-0.0640972	0.753888985261114	1.43226647846841	1.88565552516333	1.0243690664516	1.33449306689467	1.10161325852354	0.866822783086516	1.29631208912995	1.51290755186245	1.26764356107753	1.27896674650862	1.01140132555203	2.05711236299843	0.653170273162778	0.677152680481736	1.66578810657606	1.29637965692403	2.16587576959063	0.398323201010449	0.694059135541975	0.517027747946209	0.989139409363289	0.811982196539846	0.691663748469486	3.48778705203217	-0.531753	2.74577699604257	1.36102681552871	1.35857574351059	0.236220127055493	1.90096064691049
A2M	7.5615056045374	7.5615056045374	7.27731785893279	8.02170225843746	7.51177568550712	7.39491528062639	7.27731785893279	7.89847459622242	8.02170225843746	8.26046472786805	8.26046472786805	7.74926289642436	6.92565241640478	7.5615056045374	7.89847459622242	7.39491528062639	7.81648115310366	8.02170225843746	6.76586562247738	8.26046472786805	7.81648115310366	7.22428177679523	7.27686277871914	7.07187424351667	8.27711689415845	7.22498389249717	7.35799871094104	7.20829271498477	7.07913194738189	8.03899996713019	7.35896480272798	7.69404148082779	7.87244064559276	9.35004866258303	7.74259020254023	6.96401339925155	7.05652306234062	8.24837409629908	7.1428921008387	7.93162461253011	7.65838303385328	7.64342667026142	8.13423371939497	6.92215322537888	6.69908214168665	7.7017742028866	7.2141482381574	8.32594462234454	8.1295584167576
A2ML1	4.34092201251719	3.28989837937075	3.44889868486154	3.83269761852201	3.9011674060625	3.2824506788664	3.28776433047984	3.58789488449868	3.01857618412988	3.17977039598048	3.32289611034647	3.20307447011909	3.0294637372215	3.93672664633197	3.39495214102315	3.64817981379294	4.06971302596749	3.26069183829971	3.28934274590952	2.82705505554053	2.59866758173601	3.43812536954246	3.42101540047174	3.32891045482452	3.62153918757085	3.57807280725744	3.7757111334491	3.68331203556137	3.00761011723156	3.49105229819959	3.21179974128485	3.16836231795369	3.20899500893397	3.46755141589953	3.32204745503617	3.47859860895275	3.14507091722915	3.48277498974069	3.55405999971063	3.00304575760738	2.95892617825551	3.48865	4.0465952126218	3.71230416801213	3.59228470803306	3.77743958572062	3.75599194431603	3.20543047616838	2.89326727414113
A4GALT	3.69319966897226	5.29925106524112	3.90531131575982	4.1378098400627	4.21710516840425	4.16409285746234	4.90358660829296	4.60531340996952	4.47288474664739	3.90227153228835	4.47333669579183	3.89051707253181	4.07015078393993	6.07430319143563	5.51388152483365	4.63362547101761	4.91855860557777	5.21722702302752	5.0825329409814	4.60114659013787	4.7288676074555	4.17670054927039	3.66031014955119	4.04331568245718	3.76958743225525	4.55353472092839	5.46187826085748	4.04087054948095	5.29618142961302	4.31297935455705	5.10508169938377	4.61742500832958	4.28447595230561	5.29680379016391	5.65056980362669	4.64663554239679	3.68130676856178	5.32688114977757	4.26022554303687	5.24467232146789	4.3739737465742	5.45526884979993	3.6651366512127	3.45108966893581	4.79098626335893	4.07081050077899	4.24975438944124	5.04093625412139	4.79315836491794
A4GNT	1.70621867943742	1.64146440532266	1.83842090766632	1.5449186526937	1.93843811346929	1.43007369033491	1.79480157167492	2.37966313023099	1.87622964930421	2.02154341004783	1.53215467301227	3.0867480173252	1.53015784517613	1.57531759121254	1.77973396291255	2.3630562757547	2.16239312535486	1.71058724972383	2.00458085242056	1.97994302418347	1.54760534670647	1.82741452999235	1.95759343844408	1.5498	1.66562279808044	1.88787734738743	2.2698048367485	1.88787778580654	1.55987803863923	1.71630509899649	1.69951452405615	2.23848855997195	2.27642724503584	1.70112308375786	2.17242791974139	1.79532276719783	2.05130755162743	1.96479697480561	1.97397174188503	1.8511674620068	1.63172748189265	2.06520257197107	1.72923696946946	2.01809720370346	2.16885900961333	2.1168569812381	2.51398191053884	2.10426964680862	2.13341535441201
AAAS	3.78068243954576	3.39570303762593	2.89413015728301	2.85664819743319	2.81522299562219	4.3688349348594	4.04819168398031	3.27446860162942	3.64781900694068	4.00775078114399	3.19951193720476	3.76994826018689	3.70942475615735	4.16281898287906	4.09240895745286	2.56802852118077	3.32999805803564	3.50700379293829	4.17023024628905	4.59164805767157	4.12467800221695	4.72946398611419	4.21884641380994	4.23083070276517	3.20125	3.10403607121651	2.76469235019736	4.66801267805364	4.38959915394684	3.14052938963155	2.51200953986999	4.40274640187745	2.93857847003263	2.48351972070845	4.04401172240709	4.53843487708972	3.26116157138796	3.46243284422177	3.34746718958008	3.54087640662973	4.32899231507048	3.52094407604484	3.14621117497331	3.24443563294473	4.91156776512352	4.32809673037841	4.39294872755108	3.88687141306828	4.34632232161499
AACS	3.06310111779621	2.46142	3.30655421328295	2.61431403946094	2.97197408898736	3.18016216580268	3.46272146808542	2.96204795332766	2.99141680422185	3.32343640307246	3.61030324347491	3.0524102641342	3.62459051150762	3.96405251233889	2.90241194786083	2.71444890239534	3.06635916844832	3.56954201414044	3.56679430876602	3.49985108682314	3.47052943086843	3.47930873375618	3.76529893046461	3.41355584239977	3.04090145490677	2.71181606165854	3.47096268061934	3.14822414371429	3.8856586303648	2.78281036881654	2.69538436378438	3.14355633462904	2.87979502122263	3.31736153046988	3.0626611309314	2.57573580900214	3.50209678038315	3.31135995164382	3.13500588488154	2.82574106375965	3.52572902092621	3.27164566752509	3.38683357042547	3.8389062216427	3.28142232712747	3.37979867585671	2.79247703752212	4.41400615264578	4.01444397541835
AADAC	4.60415194905581	3.11957404339711	4.28688951259068	3.62464576989564	5.57307563054844	5.39301240728183	4.03332102613891	6.92711563800278	4.26911247638705	5.13312641564207	4.33092661445105	7.16586050998847	5.94719004271335	4.64101600049297	2.22465064754199	4.20918292540862	4.93706171098091	5.07547460462937	5.5209844656366	4.1502306856384	4.2390108136602	4.53556835068737	7.07330200583801	4.97401034712264	4.61145841842454	5.21235810726672	3.83908552268208	4.32692088816224	4.60920262529984	5.71611029661996	3.41391816807816	4.41522194489928	4.25890367542347	4.31367704853039	4.7055165934452	2.77039872929454	5.43251654808393	3.74306775153417	6.02911242307308	4.87080460599516	5.77652508818353	4.2096944300718	4.66216876520028	4.25675373028042	3.94098664999147	3.42220204045942	4.13640549037323	3.34825581420409	2.97386331826206
AADACL2	1.56700481036592	2.44986274754976	1.56191604294358	1.53090308065823	1.64258301704157	1.52215797694899	1.55067048629203	2.85434125838315	1.53509162740721	1.53586149612707	2.81889849020835	1.55250117505336	1.60366467689109	1.93194995028479	1.77763484263482	1.57908937268503	1.58998204283263	1.58678517917741	2.93312209012633	1.81061172634116	3.46653956809262	1.23026158439529	2.00141867735666	2.07649661699966	1.73799213948927	1.6213	2.0435301086583	1.47977962468515	1.26081587161528	3.19418528944745	1.51868657512778	1.86782019307171	2.74378489315502	2.22972109314759	2.03768548578796	1.80150259095534	1.88145854149185	1.69876598544208	1.40177804245432	2.35027437050502	1.13170213797122	2.38508223062345	2.81606695875224	1.83138944707099	1.91097885122386	1.83541918507181	2.01659628853849	2.13245118269841	1.27137950715787
AADAT	3.20400599301523	2.42768857270138	3.56909878464503	3.49228101570459	3.70055091954928	4.07683395814495	3.34163573677285	3.74437415618057	2.5763303028158	4.40027025829301	3.85365544167219	4.52469114199063	3.61885483563135	2.03439419950459	3.00106633245269	3.3967132435465	3.82936303994049	3.29229018732994	2.89436229365401	3.95501919433751	3.14270819527054	4.41684792563563	3.67630559737312	3.58055657880401	2.61136505025978	2.35038020483092	2.52906120560786	3.76071553926369	3.58976183594568	2.45928920006982	2.89893811268905	3.11313813216488	3.33035139190033	6.06219826930481	3.40249813359739	3.97571455237464	3.55874131002965	2.82291090986705	3.68556	3.43915669112539	2.65979550191481	3.41646374456658	3.88082152087328	4.9988550805741	4.44093468083429	3.15880170781417	3.34260784756675	4.0575144360434	3.67342930540823
AAGAB	4.21076086758153	5.18175634672117	4.96326479221344	3.77827806651132	3.9095442535747	4.41921005533572	4.70258720877995	5.70804971948654	4.47373811255878	5.22733120375569	4.17765494557594	4.99841516772003	5.23728013368483	4.46741508924805	4.03147094193673	4.47126273400198	4.18930247329786	4.65041041254098	4.8507696447977	4.61463805459139	4.94847527694872	5.17917433844785	5.19581854806042	5.38309235958782	5.05195	3.75779861075846	3.25950102376885	5.07363510892982	5.52241447241254	3.15001707279414	3.24684019108884	5.39230200343543	4.99468963593905	3.52984154089269	5.72691009019367	2.99287555516954	5.31889372151819	4.15692361807982	5.0095297447427	4.75386038679961	4.82931240992696	4.93489301942222	4.96470297316459	4.90315167400051	5.05396644455718	3.69911125839423	3.84449556219992	4.34881286875482	4.17805976496065
AAK1	2.8900200351899	3.18049050364042	2.85898147550015	3.35117740980523	2.42228544828245	2.2029209443662	1.81656122570461	2.46472963202757	3.27228530837082	2.41268758053137	3.03606276481088	2.84738904775193	2.20621054414892	2.42982317601657	2.58830822394582	3.10839818911089	3.10430175635689	2.20058192365883	2.97014755821005	2.66779187040761	1.95619234914416	2.53310634392916	2.73447548455472	2.6558762952786	3.19585302292489	3.12141630453267	1.74395222921413	2.92570501014535	2.84262667924783	2.52854210745964	3.15624284490669	2.69654291814691	1.94516156068968	2.89711647320451	2.54386392185208	2.99599261271653	2.51738742709316	2.80198189378916	2.43117276206153	2.82000528416621	2.23787279795215	2.86329901820561	2.80701843127353	2.81708685206538	3.19834251584198	2.75445787770912	2.49473734922793	2.97497487008997	2.62993413550403
AAMP	3.28727597451413	3.61135219326437	3.81747145905039	3.23451565858148	3.61276395031795	3.92090865487633	4.24153619190945	2.69170601533295	3.94248446131923	3.78038000483452	3.55554675019871	3.8221485882812	3.70938722958974	4.29581633544532	3.26955787629904	3.30557683290831	3.30557683290831	3.6487719630741	3.8221485882812	3.90319466060616	3.48434056981793	3.74486721655061	3.61325542324006	3.51482606331766	3.63634603289834	3.15318062295812	4.17477235396665	3.35115728304494	3.8686865323629	3.14920725335731	5.64046399362805	3.41756295266727	2.76436457703423	3.13696351254715	3.45712010900296	2.97915099646441	4.01108572194089	2.72926177635903	3.76339657231188	3.86227077085328	3.81391440795693	4.11545303611326	3.56953524882637	3.50701198921389	4.94223225303826	3.39978324806116	3.72322274147578	3.32963866984602	4.00255190116723
AANAT	3.26820060949862	3.20117894240408	2.00968830296546	2.77957944526001	2.54588055172342	3.37431420628201	3.56637956155905	3.0659573082856	2.83612550795768	3.28992885488223	2.74265170636963	2.61231183546184	3.20078425715208	3.34700445362634	3.05941211118991	2.78970641101761	3.31446347685977	3.10781696830411	3.02349328647496	3.0509189779234	2.94170874643369	2.73649109443838	2.7912106086429	3.01458856711893	2.89453432691054	3.03842786861377	3.40704152881023	2.77755173554987	2.75950005905004	3.22795195155669	3.41334967497401	2.4177418474505	2.77682542006201	3.86035937336212	2.93337501653744	3.33500754327357	3.41582217165922	3.22513849045424	2.9704996628115	2.38164441949238	3.03401335249151	2.93526163900159	2.66866021453502	3.33920886469303	3.20023367240497	2.60103535182358	3.21471535400304	2.81728303212318	2.86475496588503
AARS	2.67545593727622	2.77464417651375	3.04642485785965	2.98831524135152	2.72519852295658	3.12691541040088	2.6634237312409	2.25838120401687	2.98183695702906	4.08628115326848	3.27818812606427	2.8627684666394	4.13980252296873	3.88415429297662	3.15305447430615	2.7544205169061	2.7833778539632	3.52971287257174	3.55099128672133	3.82864218704177	3.58051021279404	3.31066157596452	3.41521297601181	3.3417419129079	3.60551345361305	3.70115286658484	4.66722373604595	3.59642756803065	3.99067351750655	3.0479730151543	1.68801682846814	2.75134581301032	2.67750139073277	1.68555733709703	2.9670102895598	1.78862516426551	4.32382206860609	3.0968459431478	3.57779994728562	2.22173759094027	3.54148299115648	2.82518902296047	3.91259783790449	3.37010574048269	4.15303138304844	2.89741022494058	3.62984150926511	4.60057281279326	3.84887795643409
AARS2	3.18151478554377	2.88780279227035	3.25456755863538	3.14115787889177	3.39186776369162	2.97179464681905	2.93209485517653	1.94352433820838	2.74222628645145	3.24376743398283	3.09345300338223	3.37339153122138	3.18618825445829	3.6620667588744	2.72420794176488	2.11397076368525	2.99483385243152	2.76091848793117	2.70468785908213	3.01334691682586	3.22360948934184	3.30365713218433	3.25444442483102	3.58462676007415	2.96049819946377	2.77631590096824	2.72742587433784	3.36213521899064	3.53466	2.64738767497892	2.70714206536919	3.08307485032985	2.18432576878312	2.85466223489433	2.5821796036509	2.19324287074752	3.17478449096318	3.2415645108138	2.43226952695976	3.39612527689304	3.04504923051153	3.2711613894398	2.93385966892403	2.58556631257867	3.58991160257518	2.84828228987307	3.21512422653666	3.14121559880038	3.00188087476485
AASDH	2.45358425938347	3.32625725299524	2.65472844230031	3.23412533667691	2.75208740438649	2.41209149039301	2.10031229633393	2.94411947219381	2.81066229599922	2.66194846582452	2.69582908768254	3.11741907190153	2.25560371450967	2.65044458705611	2.8445571942022	3.4397941691896	3.45675732227054	2.58582033220585	3.15374380401663	2.60458325650803	2.30805595764741	3.04974714675521	3.19588641153447	3.43061405717141	3.0342022660016	2.29838408131437	2.48752345096254	3.13532332825027	3.11850931860533	2.28018291083537	2.44934948883566	2.92124549527364	2.14856191090259	2.55656266534643	2.91231638216494	1.68392078129353	2.69140991102291	2.7390793351251	2.98585354011369	3.16302425446102	3.24244068423489	2.80566470741822	3.07830610665283	3.32485898918094	3.15122425700625	2.90474559809333	2.85982096881126	2.95660348802597	3.05473642158851
AASDHPPT	3.9354570487368	4.42485618140989	4.15707637622877	4.38141445293255	4.4801912239616	3.52652682409677	2.90927001364683	4.2585840337429	3.99381063115002	4.08960891531934	4.42440710229901	4.08705	4.0712622130489	3.17491608618761	4.27312691457145	4.63462588901126	4.10255453098595	4.38415990414555	4.07486698320921	3.9458295624708	4.67468253197443	4.66323659234274	4.64422335059454	4.30320596706621	3.45146689656053	4.07826635734761	3.69802275415792	4.28560553079288	3.79924194987076	5.02943302820699	2.40004453917807	4.42308173890333	3.83098767996609	4.37726342911559	4.43039608513842	3.56001904702908	3.91107495611704	3.82199369101329	3.88419854588937	4.26877493895165	4.2960168874661	4.65934429068723	4.50737174795865	3.98455981252053	3.20865336251466	5.07232892427997	4.07449706159854	3.65311743338416	3.63052756690818
AASS	4.10744142569409	4.99840180534439	5.01021683790822	4.58303917075455	3.88811207841809	4.31204359952234	5.49655	4.80898459479136	4.22785082141348	3.81126848105951	3.66564969866309	3.23626311555863	3.98726572687963	3.33321958627008	4.83864382664461	4.53950538566837	5.62174508134713	4.4405491524005	4.08329381262626	4.02667513508184	3.26529595433791	4.6331875045828	4.85527769063274	5.15614698559294	4.5988882470967	5.37934	4.32573156168929	4.48599445118464	5.23507261708497	4.05831967348871	3.04084408059381	4.1822015728352	3.16348697016222	2.61481544703726	4.29967463550646	3.6202702660035	4.10182158251829	3.14826394239593	4.45419867776113	4.18976558825423	4.64170859374461	5.20239552266985	5.06555960969124	4.86511559607397	5.34408270572792	4.67278041310204	5.8056208010535	5.48488486075532	5.18978067357134
AATF	3.73309028077122	3.08611373690651	3.98505448780995	3.38182405066686	3.79370482118527	3.91045852548119	4.08801864465349	3.72695156866816	3.98028049870393	4.49063607192386	3.81777807740397	3.45405017278196	4.22527623189186	4.0138038898658	3.84575871091865	2.58564287522658	3.35525515574595	3.8340772411684	3.1237706885054	3.90819923545443	3.86181771393221	4.46678183183285	4.15946740679002	4.28212972458742	4.47886	4.34920847598476	3.06671826504662	3.98434935872135	3.98022938961845	2.86835465243022	2.72568	4.1638495684686	2.86195715358363	2.81755115526708	3.74702812817242	3.31318373003492	4.03382696536568	3.20219039627259	3.68732052807182	3.70433719596046	3.97999511599257	3.96523230411581	3.8747018709826	3.32119104768267	4.13101926483057	3.66292256035821	4.16774418776607	4.03785701865429	3.71632122524889
AATK	4.72263466174646	4.57336606349886	4.61028637236872	4.68350086798293	3.40346732023598	4.62524055247906	4.21161839437392	4.40245407187657	3.83669662040278	4.68739536308257	4.47365089087616	4.51802352353665	4.14205924461734	3.55553450637713	3.24868900207297	4.45464897440431	4.13965923879381	2.73523016185971	3.19966572929847	3.8849544608137	2.20391561885555	4.36183042717807	4.5905249762854	4.37675037400845	4.81812613546268	3.37444957354656	4.84728696476095	4.47967764421429	4.23716000246724	3.40307482815632	3.3228612597047	3.1613685162414	2.81804553319023	4.4566306805905	3.86453048331703	4.31437823282642	4.83041099923188	4.55387711584032	4.0592404419676	2.81860179510818	4.16227199573602	3.09548536249446	4.20492950520896	5.06278719374451	5.79596670582471	4.29428291458808	5.3080411980533	4.88411992322781	5.59244725240759
ABAT	2.20645708785051	2.8988792396325	3.32851094401889	2.47110810258123	3.30003714200277	2.53395521844591	2.82523638210613	2.88436503397139	2.84942731835706	3.14977540943745	2.9475023627314	3.09335125688515	3.22408771511502	3.23769834381674	3.37511503998092	2.62943526101074	3.1055108211102	2.98226648474269	3.6680965307273	2.70084276706416	2.44345419650562	2.79962670602638	2.92476648725852	2.78033553290648	2.68614752088371	3.07197145052262	3.15271393966949	2.30261393913092	2.56591884145173	3.59406363690643	3.47212912788866	2.82904619225047	3.07291727949549	3.41129957593242	2.67141114504335	2.11462258315551	2.92025104256558	3.08786101470426	2.62144731570471	3.39253647910928	3.33560637537723	3.18155067513527	3.00892413459126	2.93482294144327	3.0881950555499	3.37148319422905	3.32562927331078	3.3415942526756	3.51460993205704
ABCA1	2.83772894770274	4.0748654815569	3.95691236681401	3.62460109128963	4.17383800787418	3.50570031189903	4.01496983448437	4.09578	4.51595774044988	3.93650303105724	4.32260088596117	3.18175339239216	3.46197040776386	2.30176274812006	3.62289171239313	3.38160656907435	3.00607888547054	3.50823367283846	3.53701504146406	2.99713450068576	2.75676716759285	3.03792375260801	3.00805106506451	2.87299965508757	4.95825285958394	3.19667699743495	3.28183844024253	3.22595609968518	4.22616147908518	3.55922974764979	3.85116030948939	3.92421872230806	4.10932381595441	2.93490986002242	3.61920572378412	3.19140850303716	3.01702702202601	3.91905794974436	2.70859704189587	3.89662112954295	3.48762554662469	4.58296963923327	3.5938546358682	5.19275577992537	4.22144817277266	2.6732114632403	4.01060726378916	1.86646894668826	3.08658444214748
ABCA10	2.10014789070567	1.79724463676017	1.52512694977776	3.5390157515892	3.18683055436005	3.4012332659652	1.70937444227329	3.63095098605235	1.89079759121388	2.05047929456714	3.10616973197392	1.6121075464127	2.28132956679053	1.57593254233823	3.47570616124461	2.18717441162606	3.80135971362869	3.06916216504717	1.68224281886029	1.79965566174609	3.08544750923779	2.39268018790459	2.22645051934177	2.0964	2.22721	1.96327521581194	2.72465428628985	1.88974721396833	2.38119677999145	2.38370413462151	2.16142680130127	2.27584989530737	2.36707926825415	5.26934789351792	2.48131442578488	1.81497857413611	2.55849966946281	2.42777660080519	2.27784117014407	2.50308283777519	3.04501177888059	2.80075470729075	2.45984383246933	2.74225964873365	2.52435771891435	3.29462243939547	3.88546925048836	3.26604538892949	3.75471755993664
ABCA11P	2.83679652767552	2.36722817308878	3.0382046373849	3.4321275116996	3.66329776664277	3.80923256863717	2.90682361315644	3.23168694028561	2.57999651692154	3.10285220994348	3.41027716065089	3.24866556920012	2.8094925969798	2.19039019793983	3.32862226666283	3.26967449556574	3.51411804138599	3.19076140492646	2.32346341328352	3.06206212994569	3.38905270678912	2.83713364634235	3.40679428851333	3.12916394957987	3.09648730844983	2.62657979320417	2.83072725661819	3.28170304349014	2.86367620534294	2.71062096107947	3.12331514636291	3.14928480549503	3.70812412581079	3.17234735810904	3.10872664755811	3.19498274439768	3.75638830755683	3.1507757090146	2.65587210355592	3.10580491342544	2.70049075179945	3.00025827034795	2.92266041923993	2.63209880614176	3.68618301192467	3.57148008694978	3.45602788777759	3.36000926274277	3.65318296084957
ABCA12	0.314401616438834	0.473730610671414	0.35524245850213	0.553282605788427	0.908080273038105	0.727607630635664	0.618094222674523	0.283414603973385	0.977507088220143	0.265879242517893	0.261264791743541	1.78620883510628	1.3861517256755	2.86173243332868	1.10999108711682	0.294800105308904	0.348582788657856	2.81393366030675	2.27463420928516	0.971981408627723	1.81295515759232	0.311870734866929	0.46674831859473	0.858737325091334	0.95963886708888	0.886682154003996	0.775571211542476	0.199078780789253	0.65354005903489	3.10180961674322	0.681337222561422	1.65066201681448	0.534836450190334	0.963270096189035	2.24961238348428	0.468712087987506	0.754200950393271	1.16741728598924	-0.2185	2.09783932136331	1.75124684860153	1.93963277407582	0.260370800668102	-0.146481	1.35757248278568	0.419364182775593	0.623643602398561	-0.0475635	-0.196661
ABCA13	3.99228727808869	3.90280480890785	2.20656295592159	3.69346299981444	4.40255579703962	2.11681253058616	3.09988411597365	2.54532404328956	2.41460609920756	3.10344623152081	2.59101907419216	3.78345727942812	5.64515496908805	4.43547683348254	5.01425432973632	5.65372602164143	4.22021092496075	6.08197028706896	4.38604955614098	3.89792205231305	6.65613227400381	3.32670371586935	3.98242374563486	3.93067367467432	3.39169624058462	3.23622080322719	3.29147622959339	3.83411191970809	3.57943255498757	4.37160951007878	3.53414628449774	5.30808897595973	6.33742961135916	3.27283087316484	4.27146377524447	4.84379355829026	3.22186291982854	5.5031626526007	4.36322822216827	3.64304349206096	3.40230312909038	3.47462199315127	3.24639229863677	2.47019124930906	2.28146171924267	4.58322974290308	2.47351622721632	3.13661318321432	3.27256620577051
ABCA2	2.62665069982784	2.3612544633149	1.84991630178111	2.3667412986038	1.74178291370764	2.83533990104508	2.90080467328731	2.60355491246634	2.54749220890824	3.28499999123499	2.23484442188633	2.55322192053865	2.58072203248482	2.93817507944196	2.68211581073811	2.12700398775055	2.2141765633133	2.3315492678833	2.47813891132208	2.92028569283071	2.81981918473348	2.14388298809271	2.23152466076924	2.32269462712257	2.39759325701521	2.73171773260845	2.43284315571169	2.43937	2.60205496536314	2.42226637619099	3.05143594270601	2.03405409566436	2.60855777717884	3.59465280022338	2.4186081136133	2.95336609139582	2.86596313482389	2.33502568568542	2.71461100413799	2.09627893458627	2.73370497560411	2.53319284992584	1.99044473116361	2.02717729073143	2.26702333061754	2.72213108749896	2.58313954962675	1.99825791623464	2.42181412690785
ABCA3	6.81561442569143	7.08452000210135	7.86178829327219	5.96286594532427	5.95344718268011	9.07764745100405	8.70743435480771	7.33315708474869	7.84545156499185	8.88821499006911	8.82585039387654	8.06466253812497	8.11633176139953	5.60849349539309	4.32322945423969	8.66870597940437	7.57264237648215	5.14229678111518	5.06500118415297	9.01468192571678	3.82955212625656	8.73788878784721	8.59740386925819	8.40604956708592	7.50143334624796	8.0469416967292	8.14447173113386	8.13962241084128	8.1514933713765	3.63936540882888	4.55346571251449	4.35722938182313	7.50955972912683	7.16465045190334	6.29853414508447	5.13268594236827	8.40781596892316	5.92939586403526	9.53174660514981	4.72329415366669	8.09678521252901	5.0105068261036	9.16470324367995	9.59206741680624	9.19148863360203	8.72530952031546	8.15524958507804	8.65371705463172	8.31541223398282
ABCA4	3.46522184888514	1.76468513760723	3.58606282540553	2.15325785028038	2.68872753017032	3.00381761752082	3.01970696441637	2.2971544850322	2.52563428549547	2.52207182177557	2.67388864450332	1.91129103808834	2.10180387283506	3.38934516517492	2.13589178802679	1.9368366273999	2.23969777346212	2.47093098247716	2.15492906994995	3.39743847578274	2.66104722155322	2.52000407171964	2.8113666241035	2.68970050522891	3.05603794039991	2.39012101748426	2.65134391350079	2.56001907934664	2.49055362322466	2.2984317594983	2.93643268721355	2.45730864814435	2.32511165891711	2.60199328113614	2.25520502099597	2.88634379539347	2.40761078914716	2.33587551000871	2.55379610118884	3.04717313632662	2.26337851424566	2.24238791814716	2.78270748119021	2.40108793914137	1.75376627631297	1.98354713210248	1.91235514859203	1.93425594128079	2.00188280621013
ABCA5	4.00114227976442	4.11757090718336	4.36375539337978	4.4040600541956	4.61688101722212	4.4341665548571	4.20783569895504	4.53964166821569	3.9530114112469	4.20094221213964	3.56917426474829	4.89445151712181	3.90709189423467	3.3502372293821	4.86686698078679	5.26944237517645	4.70836443486324	5.09465736397926	4.44413793235504	3.91113603786946	5.35809762778385	3.75704455273758	4.43859807439882	4.35724226343372	4.29986958054922	4.56191344971571	4.51320622898942	3.95456387334443	4.65848729029788	4.2076523181076	5.12156117944922	5.06260648057741	4.5663948950606	3.02662315646239	4.87710730186586	4.68868871939838	3.94160126032774	4.96294060616198	4.49670302862067	4.75868294199266	3.57113109050261	4.41731000330259	4.41998742356327	3.96822567579869	4.80849217584989	4.82105847051914	4.27425	4.11433442508662	4.58159145027332
ABCA6	5.82295516047845	5.61085277373262	4.86008390853696	5.81841538055725	5.21750113967517	4.57458193963299	4.32059644656842	6.19132696205558	4.44998664775461	5.61901310620294	5.15753887959881	4.90383364806939	4.1059420043762	3.49352257052827	6.5929904830548	6.2568952144151	6.63310291527241	5.07902909390583	4.79584232898783	5.01343418623726	4.65286477440893	5.70908819801596	5.23964629826015	4.93349048130114	5.28103383411557	5.67661942083087	4.92075111431741	5.07281880507999	4.01194550778612	4.83810314304166	5.87194885008259	5.15435152291616	5.54855198408801	5.18622652378721	4.9980755771274	5.31984460530325	4.82624105735498	5.53372685840324	5.43551773828742	5.25288	4.91538609670325	5.16064966107105	4.7352079546122	6.11996804898716	4.03825459974668	6.34195236571596	6.72033757104332	6.70169884421951	7.10170464134415
ABCA7	2.81896307455564	3.52208148113092	3.34289974521692	2.89417189583547	2.90663015983851	3.24926984194578	3.89546462732129	2.61504138445608	3.33732568029028	3.54293899118885	3.35824132164715	3.12453460725568	3.84711391943198	4.75385173335236	3.63205136589149	3.05470801761602	3.38982841620603	4.2651251904561	4.33405074496227	3.47363267667466	3.83152092513386	3.91728013864502	3.46990328065408	3.41042903980888	3.43418458965053	4.27154181105526	3.31190453019193	3.56570176691361	3.24360204339942	4.33417753011507	2.73339278379509	3.33363296805124	3.06958553223032	3.17319024302635	3.34450952908803	3.29775642660704	3.28855811615034	3.0515043485865	2.91903751238267	3.64858210389527	3.96652167566718	3.12410259089563	4.32378008750798	3.2818451743791	3.51281109073456	3.77005	3.33629554006122	2.46895	3.20153742583508
ABCA8	4.56825305323305	4.0662241327134	4.09340360425357	4.54313510449897	4.25906523123616	4.76162870416833	4.07253801620195	5.33893929503704	4.39822253163841	4.90856069725396	4.87382531608533	4.7050127620129	4.0042122937019	2.89795720373651	5.12478075754855	4.39574900500382	5.21565466767719	4.38204461488365	3.82363206823596	5.02101744297508	5.03037248611011	4.51823	4.20678250194755	4.62512669304022	4.66298060530859	4.77826216924814	4.31528981326494	4.79980151581455	4.3124090152682	4.35406883556574	4.32775026881181	4.48899976955256	4.11461705027096	4.61175667985627	4.63997274183701	4.02452427568425	4.55640067302899	3.95613	4.09454141439142	4.47618795902715	4.77220819202905	4.88477657077638	4.92029940168396	4.24445022051201	4.28077379015836	4.63066872338842	5.25010788055667	5.03010847303397	5.46560340447615
ABCA9	5.60474166316129	4.75501635267333	4.8817413634992	6.09385217802136	5.73340227115404	5.85692548679351	5.44490723531757	6.19888508798504	5.06883042684775	5.68475824101908	6.24417781558726	4.81567941988866	4.94876433787091	3.79012977857862	6.53370894348635	5.06702095727757	6.44424202472481	5.74434460923822	4.87899731920032	5.2071222611756	5.81945820749563	5.03916821751708	5.09003022580233	5.31680409394831	5.61043390120733	6.13651974841118	5.7140325245078	5.2185783298845	5.72539196460899	5.94848732771521	5.09811805300725	5.37563340149334	5.36806475650284	5.65562374082666	5.65562374082666	6.60551102512362	5.41328602850891	5.59736431358904	5.16363791942264	5.67367847709715	5.20679345884847	5.71086962800657	4.90925393580683	5.8939210899872	5.08346926450423	5.27482930105164	5.93281	6.14495866905661	6.72102122799586
ABCB1	2.57919599220903	2.29450873559051	2.62759384782757	2.08222841742402	2.5636267636999	3.87257779416496	3.67591521685234	2.54574317293046	3.07940160429843	1.50560874720607	2.45077281951859	2.75702801778265	1.73109153828905	3.17449097466277	2.66211781967826	3.92960825982433	2.99488857192132	3.02976506681054	2.61970185958329	3.32427057517563	3.03569586266431	2.27018962848261	2.62553631122129	2.95293570281427	3.28753466649847	3.03465975589274	2.85226913371138	2.77583394757808	2.79596211592683	2.96070197483477	3.13013657818591	2.40025838086006	2.47233666864561	2.62899235312682	2.73668039717617	2.95471252557081	2.53102144574527	2.65502342117539	2.58332301720557	2.76512391206012	2.61081090278444	2.89034841151644	3.16177166049814	1.87887036222775	2.10260766312519	1.90253400283485	2.07971932040636	4.9365671395655	3.79898842337043
ABCB10	2.62032590613774	3.33166864009944	3.19787100447231	2.90926393953627	2.37731209875242	2.81384581732271	2.1429077474701	3.35998996207291	2.87143604022685	2.84831956079265	3.08802282833743	2.58725557157462	3.02171026086246	1.68755415296829	2.86953575101846	3.10156858926078	3.13907834834269	2.96444330947981	2.56067375826445	2.61949891258935	2.93415157061339	3.07249162110388	2.9613212237578	2.97401879215206	2.81997767247993	2.96617119093011	2.47303414594371	3.24205101791609	2.70812280714848	2.94566494609713	2.12596983093949	3.00295918603451	3.18352261906997	1.78612332632832	3.13623028464722	1.84714656709908	3.3857929046145	2.70009499044122	2.8360099280441	2.69018688022313	3.06022073993444	3.03644727607051	3.00478932864858	2.86928624557591	2.89111030859066	3.52632444439862	2.95748873049041	3.21845339513498	2.80377681929066
ABCB11	1.67454531165408	1.44662653211811	1.79415507226028	1.63840644948715	1.6418916387885	1.6876432001065	1.52012668506275	1.6439646195502	1.5598544624031	1.62826205919928	1.58221007702219	1.71259810824554	1.83934805054872	1.74175660339245	1.56853823874435	2.23399656518034	1.78467375921383	2.40496830427352	1.49007614741608	1.40942582435716	1.93535594939147	1.70303501842176	1.67776146904426	1.26735454441752	1.81299273634655	1.88417072426664	1.19938084552437	1.77340002241124	1.83825803043028	2.04843715980635	1.74009218712787	1.61060497923208	1.81094737356084	1.95171443285828	1.8169847884066	1.69277118982198	1.56674813057107	1.75300517966766	1.87052317808515	1.76655063498899	1.66941592501554	1.37796076648981	2.09834302627467	2.02392023554868	1.60428962662834	1.23929763952823	1.72072073047714	1.63899895144939	1.3771453775322
ABCB4	1.35566564794993	1.40426821318097	1.42247535106062	1.37094351578118	1.40515525250243	1.82893270182722	1.61630267267164	1.36405122996911	1.33741284649075	1.33476435887816	1.4056	1.32567439185564	1.3585531406809	2.30884137761193	1.41954413788117	1.35448130957879	1.33741284649075	1.93515881815975	1.28495122300689	1.59142865218099	2.36986735117099	1.80651171887276	1.56143140784333	1.55615968791618	1.55106560414239	1.82799173013305	1.67007304584877	1.51888006363666	1.41548473811828	2.2278484081116	1.17158698867703	1.21348047451998	1.15984673603587	1.80404863669935	1.08719930737367	1.34809923536682	1.57318326200513	1.57282554227176	2.51043877341304	1.34700232923525	1.4834597761695	1.19200964442151	1.34822049629338	1.24801278110366	1.61919969500236	1.76545546100337	1.3495760500212	1.23899854224624	1.61442400499288
ABCB5	1.88325106025516	1.75075272411359	1.68239865167765	1.74116586665024	1.67415743938335	1.66711389277908	1.66507122277426	1.71879745455962	1.66965305468079	1.71950001133853	1.76185	1.73187911710229	1.96115603252403	1.81802391867967	1.64107503641441	1.70684154244614	1.77263294222201	1.54923648235915	1.88394255314779	1.45353110004834	1.58759635908461	1.60538836250694	1.48082413402536	1.64714	1.65014491488788	1.72012246731236	2.29453554776448	1.74459111687794	1.63461286083121	1.65242967632505	1.99270672544405	1.64823435793515	1.85542	1.73476266535715	1.61149674608263	1.68596440308954	1.66045966238804	1.50214460334395	1.59214669649531	1.78201923049013	1.95444886710865	1.55906	2.13605174137257	1.75219364063791	1.79947424117032	1.68843533290872	1.46245949663715	1.83008559127088	1.95904093914696
ABCB6	2.64254074545996	2.76298366317877	2.55366207476074	2.51346661224628	3.12828971869386	2.55248951891062	2.99883122804894	2.51459842975115	2.3294461930744	3.43860874990551	2.99701482922071	2.36473711306776	3.74613543323543	4.26197587374666	3.92624851372853	2.71412510298621	3.10614842805284	3.43860874990551	4.21381517912047	3.49409437613011	3.1863108641019	2.85753919914914	3.24315309943574	3.40805067319688	2.54060229608377	3.46494194642531	3.49547490809176	3.57354214411136	3.53885261296369	1.72088858031865	2.57277490972888	3.3118215695508	3.25359809389372	2.8542006791768	3.27329634076865	2.18088827271509	2.82960058905344	3.34690833540444	2.17792279309265	3.66666214110615	3.28264384862465	4.08238456665036	3.07823947693915	3.8374010989993	4.59821566833444	3.28197525381566	3.57470220144409	4.64962597708668	3.66681957939445
ABCB7	4.13251171482683	3.61136006147968	3.74046112893964	4.10531305926377	4.03524663118208	4.16702779423113	3.91434342960478	4.4728225738748	3.57000679934762	4.64409731536903	4.49533012418601	4.30781973129765	3.83601910550126	3.07910783489465	4.66583948140562	4.03589320580624	4.25579486129729	4.35600267239007	3.58059461514663	3.90958854233005	4.01729511830954	4.37892882813059	4.23320164925843	4.05309306700819	4.10479727772661	5.0643786466297	3.55182445856124	4.34425486099379	4.07984104082798	4.42671457135284	3.15555936887691	4.08516922800574	4.33708149202116	2.59084334767017	4.20598151319489	4.12036066594946	4.21847166203955	3.06318525334707	4.58933018452837	4.01104762097843	4.29244616218207	4.31106807066308	3.81091904344913	4.76962692030019	4.12434071220149	4.65823236606499	4.53471719177042	3.93846622960515	4.23545413170446
ABCB8	2.63060104230137	2.62860863566878	2.52492143944763	2.3592955134275	2.0125322026459	2.52175338136914	2.4273749394308	2.64953924002005	2.54937461371455	3.10375346014925	2.40666668791027	2.46882902323199	2.8607080365429	3.1773453573168	1.93686772655749	2.50661397215304	2.29267234187901	1.96382190041069	2.5505966147646	2.62583893364761	1.94549000562202	2.30930390652571	2.53886647618307	2.47624610697785	2.36101824900961	2.02905692417058	2.30449406025432	2.5979947262315	2.50197718900967	2.70566387240553	2.43590282064141	2.2591743898457	2.92764841153881	2.83778035376272	2.53114122658807	2.44425665640906	2.20410449572366	2.45725011719598	2.50933021304347	2.45836337746526	2.40573287348807	2.34760977499229	3.0536168471046	2.61876312846845	2.41467951039449	2.26910793197394	2.94986358273446	2.95977839784844	2.60209038259009
ABCB9	1.93882412640781	1.97043888597557	2.34460399313632	2.41148222430731	2.24129997738758	2.21200371019118	2.36834553902634	1.63581158737912	2.46649351601934	2.33793066059655	2.68416115481075	2.17915763489975	2.38005837234553	3.14942675818491	2.19849987218302	1.78132075129534	1.77859130921795	2.16147376368767	2.34025068636233	2.33379126234491	2.17040425282179	2.24555408029621	2.43529110039477	2.10213474680639	1.85442403779945	2.07806620383275	2.0424133675133	2.13900241716693	2.19585032897024	2.07925525354413	2.93551838476486	1.85743040746793	2.21551177153466	2.39173435703511	2.94338753642977	2.29873216901794	2.03676514792117	2.18872747040806	2.18669220285919	2.45721426152128	2.81438167842017	1.82537387723959	2.18334762306549	2.17729660576699	2.58466547550168	2.09687388836087	2.03071185867573	1.82393944806163	1.88878429227435
ABCC1	2.24950179743418	2.51294534797381	2.1057115082132	2.33924467823031	2.57881768135659	2.32036330296738	2.9942278938296	3.13160269462656	2.43179440858213	2.97837758738842	2.93784203106978	1.81397406892779	3.43693650846403	3.22733140808035	1.84072190126836	2.57837393851592	1.54953033611235	3.47821985364379	2.52835660726576	2.41691728419099	3.03589276393852	1.89772835045327	1.88163529709689	2.02216724235718	2.58665508366444	2.71540960794908	2.54093433398004	1.84979346990225	1.8865975411966	3.24595218699647	3.07322054645586	3.13831085928189	2.40746720852864	4.45628246248666	2.64903321508228	2.50756392022499	1.69039359514286	2.32681798987425	1.97126456853049	3.69844	3.15870167327022	3.47517193695381	2.01933630869796	2.90445475975025	3.04072369578649	1.93591921062074	2.42446544233981	2.99479422365379	3.47631512883931
ABCC10	3.15798444096598	3.14493276845059	2.8206528702801	3.31475029039934	3.31258615315473	3.31860176204195	3.46789743174188	2.51879639787331	3.29167448236241	3.53799630970403	3.6986716203154	3.81931965411901	3.72914995362779	4.50650772972631	3.29107606257352	3.18508407843129	3.33554195506979	3.5105052428748	4.08535953431603	3.70392933819139	3.4378387171509	3.10058339161248	3.43773275842036	3.12616393425029	3.27638458777116	3.07426589011443	3.59680708729137	3.4992476870461	3.20584819484659	4.41400134575839	3.96129399179592	3.11288436718109	4.02619331456494	3.49047240780095	2.86972465821794	3.68578343212045	2.84650222968109	3.93855149882805	3.40232101092169	3.66420810942169	3.08467141616372	3.91809	3.01517979607443	3.82389623195012	3.31875770716067	3.43647365679713	3.38400932578641	3.58545487296941	3.72384174115872
ABCC11	1.38473886940816	1.53515729776999	1.48687524956304	1.5148139341675	1.35694723925758	1.34684783845909	1.36748531096934	1.35367465454672	1.36321159282954	1.85843200554374	1.33776618741201	1.38004974320656	1.44574237409968	1.42118344948604	1.71090398647592	1.41558790289359	1.34714277818297	2.36762840708916	2.2807391644346	1.64539745839448	1.44676843201233	1.41309328941101	1.55239370007537	1.15835448012676	1.94778759316762	1.39550590536673	1.70049717627248	1.33834422907695	1.53370827621716	1.2527480083614	1.20459762344713	1.9904533361649	1.74188946090018	2.02145675812612	1.49273271108958	1.61877154623701	1.51766621376697	1.42413132983656	1.31672239851503	1.1593259027599	1.61417857758439	2.27610370844044	1.51334398315254	1.5377016490455	1.76620740778337	1.26553054374418	1.72642557089932	1.92975976122741	1.40898051761084
ABCC12	1.85919930079188	2.42738389508488	2.01082812457963	2.26034492964995	1.81591679745796	2.36214472460335	1.65249187583451	1.83518140450675	1.72838017876756	1.81591679745796	1.93497180433518	1.90093009230317	1.72136163289748	1.90312807500573	2.5223967429477	1.78133579112512	2.01781909916644	1.67016727411542	1.6148780283416	1.63664059365496	1.55570123162622	1.89869732145523	1.60836924419335	1.68009329541458	1.60081334470202	2.11824819942514	2.20110136468901	1.86531455009414	1.83579091232961	1.88341830272598	1.79645137699322	1.62290568911102	2.4481700169788	2.58184757792028	1.73438514513093	2.28123456477533	2.69135092874493	1.76714233170238	2.02693860529227	1.78420492076618	1.51198788919717	1.58164021132316	1.73619918112403	2.23496551345045	1.69697676175626	2.00081218337434	2.19012211182394	1.89181558013083	1.70411444144731
ABCC13	2.29478155945588	2.16581460873073	2.71232240267481	2.09799959101571	1.27418055744893	2.50585743103679	2.31208574907936	2.78374375832747	1.70161177537948	2.88375858614996	2.81054850954378	2.88959898386578	2.00216732197651	1.36940317690118	1.34469593755371	2.00274070987799	2.11571059142304	1.42458949606286	1.34558094931468	1.69788418743105	1.45093191078944	2.29524732934705	2.21229544349307	1.52180301987265	2.00585423985479	2.48883654336451	2.32113393460171	2.44917830301235	2.05959461842458	2.13267419712058	2.00903113507292	2.01661526859587	1.89959818559493	1.59582956987583	1.88398862097334	2.38349603976984	2.24712444072906	1.79886609377077	2.41770326714593	1.70218843592036	2.47889788236674	1.53602488132453	1.92443120373719	3.46102808063642	3.60217510917694	2.26057448644581	2.26298588948156	3.10212401947535	3.03967086952295
ABCC2	0.392904016163851	0.51626670861679	1.00669347302708	0.491532449844284	1.16554244345774	0.168538533858081	0.599777999415217	0.795920873369965	0.113504375470456	1.02678717415442	1.24956927165771	0.669312097865666	0.883038041853831	0.692016653441909	1.70907172332039	0.703147214095804	0.687337881136208	0.864180188427522	0.708896717927776	-0.00309	1.53862784805879	0.868565743409537	0.588251228187166	0.930606954620488	0.555130871251854	0.534455700239968	0.793955109182374	1.00501852057572	1.00710358496242	1.12459046237469	0.591201136832179	0.833029119481253	0.792606607032604	0.236717173523775	0.839529801284379	0.851763936341943	0.793931427123222	0.432775499672551	0.508844916667603	0.827170621151588	0.376847243447972	0.588256937675948	1.86243574838778	-0.224544	0.995240580731157	1.38489137479443	1.0391815530489	0.713610297521595	0.516705265472822
ABCC3	3.77247304031581	4.8297890532035	5.76971277333295	2.44918095604067	3.81865242253737	4.18340276905388	4.37425705770741	3.94230654201502	5.33121744044482	3.52818972577776	5.32313896325197	4.60181955668597	4.97499814390539	4.79071728946205	5.1885425453567	4.9558417024486	4.72167821213482	5.47568248877078	5.6376791680659	5.28514616694456	4.09082566738935	3.85046214123776	3.87052672181892	4.56247618303158	5.02738413507446	3.59958054718007	3.55446263182758	4.03813818860743	4.28753918858824	5.45448565071147	4.46431462415178	6.41085073221838	4.04726	5.21392395197318	5.92356874674397	4.85557891575785	3.06697823981181	4.4844924640573	2.84401320996552	5.51746693835346	5.25902122238095	5.61368925685882	4.95709508040303	5.9873945719338	3.08401024972712	2.95204659402273	3.86653789513513	2.68557026241441	3.47734894444809
ABCC4	1.71941992065486	2.99076804366095	3.34795743035924	2.77985451522971	2.05924267339146	3.20867643474325	2.38992730663415	2.61019725976558	2.45756439937206	3.12278129511803	3.8839205888962	2.38596711375157	2.91571653295367	1.76930948232638	2.15440782523939	3.09199571300813	2.60433144435323	2.27125227587921	1.70752910895057	1.83432577558271	2.11328344500106	3.56160621575287	3.06870872932318	3.65986573046879	2.40828084571808	3.68829521117905	2.09357438912195	2.7605510093943	2.82974696750968	1.86535669100479	1.17617705385562	2.1720328283796	2.3201979545786	1.42971530864345	2.56792640995314	1.80487081560301	3.47174210603612	2.02077013724984	3.86016942278098	2.05878837341719	2.39640210030733	1.61680236969658	3.08644643474177	3.90923997038506	2.11427127371786	2.80782518375346	3.19115819228428	3.06816658395814	2.55845672581419
ABCC5	2.80821077547776	2.86474636045893	3.10687420387784	3.19379350289486	4.21064413854528	3.15306893175709	2.87841940702162	2.65979794629371	3.25107958099782	3.97694902346613	3.8496663281262	4.22554048889649	3.89024173875602	3.71095549877416	3.78526932769423	3.29116904733128	3.60002323420892	4.62407485136296	4.35884	3.85663653299487	4.21950370984806	3.13964018954674	3.3231097431303	3.33766125999476	3.57860782046548	3.36100598614201	2.68444769452996	3.05401833264256	3.19547425641865	4.38500879462735	3.22545327934744	4.24889907747986	4.98803126717303	3.44752129264096	4.21912518449659	3.47358557523725	2.52444985629299	4.01249315713515	2.87444974250708	4.35011995156834	3.58380509101483	4.30628791022879	3.56687095186509	3.71235069582539	2.46251502259015	3.35605393446549	2.7713908739852	3.00295068633701	3.36916458454157
ABCC6	3.54376285119575	3.90808573806244	4.18121852539371	3.66623631680624	3.13415099779865	4.18160364010881	3.86970176484792	3.8527252794475	3.30924545521846	4.38239686359672	3.83824898322924	4.20730939238489	3.79851230549388	3.39606480838407	3.2634176773973	4.46073932665009	3.92272446361631	4.17716390493516	4.26513248931409	3.83477771113734	3.28361305812622	4.61048447948929	4.2098631231816	4.00780221992395	3.60590500423847	3.34465291802132	3.36638477894802	4.15451289673874	3.65242670705791	3.4019017411295	3.95057796164384	3.66014686563892	3.77462191221346	4.01287058641904	3.79750824447525	4.13839376050535	4.32280899424033	3.78819600411436	4.10869041400988	3.08714615561733	3.87372305396816	3.21136897573023	4.06423053506798	4.3384650290281	4.39099817113683	4.0548555605068	3.94185826273961	3.75077353688786	4.63911752135348
ABCC8	2.17622695199847	3.36993186678265	4.39185270823613	3.32003566030515	3.45816578981204	4.3902823026665	4.69657618703313	3.48081850898761	4.86552285767928	6.20804809483588	1.97395871462965	3.57057709761858	1.82174372429531	2.81270928003979	4.42446911711807	2.99203358710313	4.58629788640321	2.05164347636167	3.26023293908134	5.05907534413663	2.80039836763978	2.99685431282784	3.81069471309167	3.32625137521415	3.36213689782734	3.86113407215016	3.71986763246611	3.36285269497204	3.49233959418142	3.66645799040091	3.84617132970735	3.41375006261158	4.19794414310921	3.71393098196043	3.50280648714236	3.2430389107237	3.86075658660188	3.36454612562896	4.10604264877191	2.80729740548269	3.29723548206835	3.41384891993967	4.44221633094733	5.85569881629629	6.65720026259638	6.33423833670724	5.95614562299203	2.67366499897785	3.50029883700509
ABCC9	3.43608540113933	3.01467246235155	3.87217714990718	3.47637140075244	3.8041344315209	3.63480358665737	3.81731114154131	3.32200613040672	3.42627034263291	3.27640253628404	3.42825600632289	3.30493279637333	2.40288000097683	2.73203749459554	3.29849143831105	3.66173374882173	4.00865136549281	2.34997716496465	2.18887895244683	3.46636998545958	3.19554377252008	3.71118397866582	4.10821373410983	3.69402746323408	3.05899962772315	3.61017932197795	3.03701645829825	3.72688773475421	3.76212665422994	3.1096237853486	2.5401890578478	2.94653549781608	3.16464340696368	2.89949839256022	2.62774186773904	2.56606992101519	3.73893782654483	3.01076986836612	4.23547624068544	3.27228209490518	2.54877846153529	3.30769038328771	3.50536486371368	3.95909036547421	2.71996624372323	3.00315392922334	3.58318540053067	2.74082123087306	3.15798295433182
ABCD1	3.03627166577082	2.96908546976426	2.79408427243375	2.73353501967796	2.29535545912364	2.94866712211318	3.25212657430971	2.28499129258703	3.34198905474156	3.38505187447149	3.11940916413272	2.97204401798183	3.35895317342844	3.69193078399775	2.45697253647315	2.22186302030474	2.8620169488483	2.41327864856877	3.00522725459163	3.20207021712025	2.42510766268498	2.94080580472703	3.03516266033258	2.69507	3.06779342507592	2.46760203324493	2.83706151502087	2.85726202219652	2.94098347718991	2.57959829615105	3.27731136475607	2.54725278089607	2.6931456031501	4.09028244628275	2.51707194904505	3.37280343018665	2.89002842038557	2.94764471829996	2.55087229969873	2.90346866816986	2.70481846908719	3.05440852192021	2.73411711105945	3.69623964732184	3.40792182126389	2.75151392487775	2.92829888947132	3.06323558475617	2.99889184364789
ABCD2	1.97388366259195	1.29649386107199	1.59334701671076	1.42909057641012	2.74123439348011	1.3637769529195	1.37821019907084	1.38988341018655	1.38658372074816	1.47232391961573	4.06940803081436	2.05712786334199	1.39393892460394	1.58335221571182	3.42867535475639	1.42606804853194	1.5346474408146	3.00092165076502	1.81683882712146	1.4301853259711	3.52576759702643	1.65940813942471	1.72958390026523	1.72015858634055	1.83573421949028	2.00660277505407	1.93116882933192	1.66941509788392	1.38937852792223	4.8820063698072	2.55879564739991	1.27286999630288	1.6324834902681	1.77793706571617	1.3964531129471	1.6734644812038	2.19417000044172	2.02621005122628	2.50844037903765	1.58678970934586	2.15737982144302	1.2908499540746	2.22137806061421	1.39035359941577	1.00144206458539	1.83748334080868	2.4045330967443	0.562052170558043	1.30330016808117
ABCD3	2.36666201119287	2.46363028481274	2.93212664720442	2.79061109693017	3.08016339324372	3.41542808474319	2.97872005073619	4.3623093112251	3.46289782814358	3.42817302758121	3.63975708567583	3.21533981836489	3.30657853657287	2.1574315325475	2.89872502647411	2.64199412586371	2.79495011305283	3.45103656135268	2.47088309765227	2.78467612852015	3.23932578744752	3.22584870730217	3.06448541076781	3.10450536745709	2.89570495950362	2.85243881682785	3.37458471477998	3.17916463327078	3.01460258779289	2.75399182484007	2.40740912232754	2.67379926412268	2.46164985569709	4.27806865003692	3.34385748998836	2.96097187586835	3.73591766847741	2.42902994514922	3.52269158545156	2.69135506204365	3.03636228738591	2.89150379078075	3.12340083414428	3.71269734424763	3.04639201304921	3.42926172619277	2.89963070035525	3.10059499099043	3.08612064674721
ABCD4	4.00414666839034	4.52580759328962	4.27727582846655	4.84389259508634	5.03632176790135	4.52531839421744	4.13752873668664	4.50577217351119	4.01225650189805	3.69337325145657	4.71567895381295	3.99740969831059	3.7949511680094	4.40653852997251	4.80817407425895	4.71612466852316	4.95905859824884	4.35388440317009	4.24507410541362	3.86340176580448	4.38856939389419	4.27396933824772	4.18150721179822	4.19021649760026	4.6969335995985	4.32284200547963	4.03403191597098	3.8971902224536	4.25215422034918	3.88601645371075	4.91189674024124	4.50310624889959	4.38726442339441	5.1655755881031	4.37642109283977	3.9841263764754	5.18149798295009	4.39292479972886	4.2935270088518	4.09473586972177	3.94688459903061	4.54637821941793	4.4696392923571	4.21290119446718	4.34760180173698	4.08681055566202	4.39834040959011	4.32279232687673	4.48371803319594
ABCE1	3.2584622377378	3.66740090818512	3.82444505946372	2.83912358608961	3.61355128564808	3.33532330793403	3.53001314749799	3.34279348424606	3.69413874763675	3.12283	3.46676449520771	2.94960479787174	3.60809518714032	2.06930408959021	3.08878053091015	3.03344643911065	3.35606500469981	3.5711486864865	3.06907804959174	3.16462064802253	3.42337572841657	3.48036146625273	3.5200363133176	3.49218936657602	3.54309715542374	3.96862010808374	4.14803628105235	3.28377097437361	3.18432175794434	2.94140941311849	2.95310535831735	3.02035888299695	3.09230256038754	2.83095170881816	2.69871031366104	3.6279	3.70497822901881	2.87987534725506	3.41564175351869	3.10868543760996	3.15233266020308	3.55850494237033	2.92583695256524	3.51179246500236	2.97053204535496	2.83909966584187	2.66080847168926	3.20352567220576	2.81295
ABCF1	4.3534720042494	3.30368701307568	4.71440400931866	3.82374640963111	4.74235403800379	4.85328257055128	5.41591372654606	3.33682653184195	4.5456	4.3712	4.30718965636381	3.87457334950788	4.91201193645912	4.44019018970492	3.24148222832583	2.65034948606897	3.24148222832583	3.80547227672448	3.44678650504002	4.56495372582544	4.13345750512578	4.3657689117211	4.75808048056887	4.95309463629443	5.16141464190569	4.27886362551292	4.38201665287544	4.85598858167709	4.53447626380654	4.27279567045249	2.35844000403455	4.82224620771532	2.1944536226851	2.35003834366639	3.88914041098078	1.85566047449954	4.58753163538076	4.10065656856073	4.72791391985232	4.59905148064408	4.61911235707755	4.31762083677302	3.90175268386556	3.7980446360944	5.42343646282447	3.49029174004633	3.61971159755383	4.24652673570993	4.25368061455532
ABCF2	3.17108931318663	3.89900304088534	4.31285959985091	2.98419616636569	4.04949098493072	3.39893173930761	4.04607009293158	2.24707282642187	3.77044035998229	2.61051881035335	3.45420443865819	2.68880114051509	3.40759290693499	4.34056982676923	2.97387088253521	2.72545176599631	3.18040035012132	3.04537403653176	3.38619229743382	3.58747773292169	2.93203507631885	3.58500898324575	3.60534554323729	3.83675	3.83381361036286	3.66846501470127	4.0186342816914	3.57520684177853	3.46803511399238	3.13461109931414	1.31619754576565	3.03240974445827	1.59792449642001	4.56309438941633	3.70194122271805	4.45344574039119	3.32274219609403	2.15574331743691	3.65232281539066	3.09766793262167	4.10745275363599	2.73555705868527	3.22002747534856	3.33242689291614	4.08606086518915	2.7585847200862	3.34688652696534	3.83427821024651	3.68111824336645
ABCF3	4.09959924600865	3.39446902699346	4.10451980515212	4.31082543033106	4.48316020148812	4.29866558280391	4.66968554657351	3.14336118995703	4.37090649918522	4.24387641292397	4.35234440982358	4.19645031137129	4.37581235180074	5.09818474929401	3.81860406754462	3.04754570927091	3.78666516546792	4.00199692217653	4.05455	4.62448503291735	4.16411310749592	4.15922086245629	4.61582214343416	4.33484592381855	4.30206768378553	3.6246487159482	3.43659865752346	4.51158021801925	4.17654639432771	3.41958505728588	5.92956762712716	4.41725001898219	3.14150792632668	3.24980131061747	4.28896966460927	2.56079899976305	4.29522543553971	4.12063694107576	4.50867119294814	4.22665700382999	4.23669406941041	4.36834517368818	4.5909520460892	4.34110368286991	5.17440973570289	4.21741062027947	4.73650772241012	3.69221321812793	4.29563778036884
ABCG1	3.87512915139152	5.72524990884635	5.27251816795239	3.78920443303349	3.54215761493641	4.67516453214652	5.21666096600741	5.75564144920807	5.90026691791353	5.06959221377726	5.53056631386543	4.85923872533764	4.97933010131226	4.48817769721094	3.43909298270552	6.21727312730971	5.27850546341562	4.06371228078009	4.84456711154434	5.55764852139848	2.83214013742039	4.11866332927965	3.66938423120038	3.49692424822838	6.33843566592086	5.89277127537671	5.73629332261903	5.16139521507409	4.08711105226058	6.66993860218002	5.27522189446102	5.62912678670149	3.4933309462311	3.07546585696704	4.16846141677134	5.7467555816878	3.2115045071479	6.46129027434719	3.31667925844995	5.75244178338013	3.84755449644872	6.06412609614342	3.52740298116541	6.83497865594997	4.83314596465233	5.46035693597608	6.3609831700733	5.3761855615274	5.03894418236493
ABCG2	3.19432042953325	4.15252231665315	3.74844769787339	2.66037452339715	2.81745254349154	2.95257744813767	2.30445292623687	3.73291660420017	3.9623068136358	2.80633262038893	3.14730872708322	2.56640155322307	2.61851650276135	2.59262761073369	2.59429756054953	4.01289564572492	3.82628715959169	2.77801819163209	3.02218203987481	3.96132520443196	1.96207211902634	3.27134577498407	2.09144570140114	3.16612824587634	2.98959878773538	3.13758807914426	3.47260960145523	3.68585251052448	3.05972931723389	3.10366010925881	2.83526926672503	3.19464076782023	3.2772403666926	3.24699081427689	2.86313658080331	5.02956878001959	2.69590544383511	2.93799604633168	2.39358375359725	3.06721332835568	2.88432257025563	2.77771791403768	2.78975456643028	2.79257605144681	2.27600764779647	1.86036307543689	2.77220293334275	4.05859144403058	4.21481047673591
ABCG4	2.02596034236914	2.28923389798513	2.40131393216293	2.21362010645987	3.53707688291078	1.92594887525693	2.10416819458126	2.36044119250398	1.61249300351561	1.72023048090663	2.48870228525784	1.85622176694433	1.61569120964232	3.60719002282985	2.56962371258606	1.59516460641876	3.12176663155823	2.29059217947355	2.58381366077083	2.52696363463769	1.56676857560128	1.83573172843253	2.49246502749592	2.56647836825712	2.08768145130521	1.94943227054295	2.69235366527934	2.22183426760072	2.60219327065837	1.98820292869561	1.57753504974804	2.23190357927046	2.48399	2.83577615794076	2.42342522745455	1.68575747939191	2.05605839152968	2.35089476005875	2.18625671161504	2.03547152414928	2.31840018822737	2.14772002346629	3.44768611791698	2.44919736014749	1.68218593887702	1.57442399531854	2.22381045477476	2.42685125840432	1.87349307788923
ABCG5	0.266407124848908	0.814614841515852	0.313896362647237	2.04465738819493	0.974971870174897	0.833034024595466	1.18749511202667	0.735054726532164	1.05711525593018	1.43933296015327	0.198301272107455	0.704855564460852	0.969989659205947	0.285930970007834	0.908501868694434	1.25842538485728	0.409997338765873	0.683004132875245	1.28923501807768	1.35994792618095	0.736431590032932	0.744729057979884	1.08181035506568	0.662246708511357	0.544302312976476	1.20414641868104	1.05358675783122	0.566922453880272	0.83237902796181	0.812553083067205	1.45738237352243	0.656016165094553	1.18280767999222	0.716165624831242	0.917233679128661	1.28273961471286	0.650971061337165	0.66958045999022	0.563430247114196	0.852176274352047	0.608386816053006	0.58385026361564	1.96643001087011	0.414341774958508	1.27780397394353	0.698813876994176	1.11587419202926	0.990280561746662	1.29310845108715
ABCG8	1.73757488852178	1.59101832975259	5.9874573314353	1.69783008591174	1.73488259025698	1.63054879513517	1.67490101305527	1.71375673371144	1.66020527333321	1.70619925874357	1.68670403528685	1.70068383299722	1.68531334854875	1.73217860087069	1.75233966153267	1.69815019995274	1.74587001758412	1.65766941340845	1.61993325681566	1.60115954257135	1.60979705447754	1.61551165459138	1.88115462590852	1.21513874087282	1.77408782550409	1.56323411012638	1.23081513180714	2.1528440188454	1.90197995599392	1.49217279314047	2.91571429169515	1.45716329974796	2.31287356933453	3.04587847818417	1.9930821499253	2.5593067473223	2.10120337770238	1.83460433884092	1.86053617964054	1.57752504169116	1.97934987908076	0.639286296670331	2.58764568257628	1.65333891442343	2.06772919699365	2.0166300111332	1.54241074507372	1.5620080769679	1.90724835268492
ABHD1	2.66927047489198	4.00413963454824	2.37282390617303	3.21376955333397	3.16699597356311	2.75332831998225	2.34647366189502	3.74575265701861	3.08018837026336	3.94716401840821	4.60827620102219	3.94192454917542	2.09113742311445	2.62532972395952	1.87780362059153	3.16096552747234	3.07000439272657	3.00422208599881	3.67861473394065	3.31137754231555	2.95557881511615	3.96717744878856	3.72783	4.23942143994489	3.79507685025847	1.98663863098968	1.60616731916975	3.76024968963561	3.18569538796172	4.54089623791022	2.1915934794168	3.44538380217467	2.86175529382766	1.44765855744646	2.95500710976468	1.82825791770311	3.24997754449657	2.9202511520857	3.05144	2.4861904493756	3.33207595265596	2.97986389256113	5.24252380023582	3.23719300526685	2.64519103066718	3.40923184543033	2.96426952949602	2.30897985619069	3.07869318922806
ABHD10	2.06006356190377	2.36991989241206	2.56004531587933	2.58380353667993	2.28655282518132	2.39476665029668	1.83424932237351	2.98357858742388	2.10488726349611	2.84203444326088	2.69016390676036	2.63547227326904	2.60359251978005	2.43421467851167	2.69499776325581	2.2083358785988	2.23096878741391	2.83703632553879	2.54698368809121	2.20014488220762	2.59681858292617	2.63020854010291	2.70119030697996	2.58440684212323	2.34061559777037	2.4782950893492	2.69185711196578	2.52559485011907	2.05821382936437	2.11820656471639	1.89749268034409	2.71286648112364	2.53775944024823	2.91605553790396	2.30350569606446	2.47960289091551	2.32044346617891	2.16907300988507	2.63864174133413	1.95206109988309	2.38885680420827	2.7649645393066	2.92834207768403	2.52392358093941	2.62916822268307	2.48025370871582	2.57248772929422	2.20964123236454	2.06872934335241
ABHD11	3.47121278858056	3.77574443321152	3.80415228749182	3.25762483252151	3.21481854780811	3.20703928054902	3.26549746136122	3.45993073313013	3.81409788920488	3.33061629938327	2.99383427986232	3.93295841929976	3.65529243395074	4.66367703486153	3.52967874952449	3.22223128441737	3.30713153956242	3.96964952048267	4.46488429595321	3.76484101083804	3.61082292996781	3.7659684488151	3.48116873127854	3.3716726049442	3.1784459728084	2.88163233507558	3.10138737632814	3.39840653443204	3.52838131076005	4.51097463015697	3.97698434835297	3.7271334215571	3.44692519799806	4.17774992697701	3.93768998336935	2.8457698546034	3.5652924569243	3.76523331574648	3.49865225116314	4.15263696818419	3.97220726586693	3.67210790000332	3.33414420582261	4.00635645473066	3.33445043917655	3.1780353241433	3.51702951320494	3.46692775616181	3.72715836598579
ABHD12	3.3576843986117	3.52076190880336	3.78591083736074	3.80094119987926	3.54812383545244	3.24921855888734	3.5476238205492	3.79558740782778	4.15417501881474	3.77279719863795	3.9372582970768	3.31113920788671	3.49579535269498	4.48123818592402	2.59857843968854	2.96929675411844	3.66644787498902	3.22687601261301	3.93878077835267	3.20436786311219	2.23587852664486	3.87992039603975	3.69194093748513	3.75534440414078	3.64120813155059	5.20896116409066	3.16166054457546	3.49231445110446	3.38494526158961	3.09207574155138	2.57289364965369	3.79085305295834	2.94104739331957	2.89370765771169	3.38789004072864	2.91085341048734	3.93951815602961	2.77811656546435	4.05013538383435	3.27299093070435	4.04347224451488	3.54599096019777	3.33404388167803	4.42806880181687	3.55523231375154	3.28936419672813	3.19897417251608	4.4401391872748	3.23891356259649
ABHD12B	2.35029619004036	1.57459393125217	1.41974505253023	1.30761397228981	1.72376702238721	1.27991016412695	1.32447036772162	1.35106698490781	1.28925983751017	1.33210490560077	1.31130642961707	1.35413784217021	2.23653791595707	2.33036729868166	2.80200170500703	2.97528009707535	1.50985357440966	3.53027882844293	2.63894639449741	1.60118508622338	3.71950306470571	1.83070765400031	1.79714722879072	1.74892155958866	1.65959528038245	1.84066165275897	1.64682607030339	1.94973969391122	1.6780342537314	1.8058093386615	2.14056735743356	2.56394833921711	2.15312347243833	2.16991659368705	2.42902791007722	1.78538646139233	1.70583677503369	2.80485422441487	2.03951889810958	1.89374301140912	1.63972219979841	2.14988578378289	1.5720069422102	1.40041799666932	1.87969607894338	2.18600170054167	1.50458810142783	0.954537288312298	1.46935450099654
ABHD13	3.65385514066795	3.56283995267836	3.50091522126975	3.78466033137513	3.68704998815458	3.56843095993697	2.84194013095329	3.66654167230843	3.52564215198446	2.88635705658593	3.7038886460882	2.42773761653522	3.44970367467989	1.72348636361148	2.90595243314652	2.58318875828192	3.4828013465563	3.43454768915495	2.17391833229171	2.29421577082983	3.19762417482651	3.52656227106009	3.26743464770949	3.34666376744855	2.77217173950399	4.16072688667172	4.36895423363555	3.15446127451358	3.20272188564584	3.10819944138605	2.33568684960042	2.61252283261678	2.29176341242639	2.3288977444497	3.5145972605413	2.47259877778433	4.1320911563006	2.80405721857518	3.70112624923183	2.46238582463083	3.04386767372333	2.75252384419971	3.8094112691436	3.81993024524222	2.87240971731495	2.75185804150982	2.90939958745882	3.47449995673443	3.11749339270103
ABHD14A	4.7969873413221	4.05234337945021	3.9754511478745	3.75118712874446	4.1528697035719	4.27690078896705	4.34605829193743	3.82939183323415	4.48057838303841	3.93755468999497	3.77071854592247	4.72001367894516	3.57330034593998	5.1720468341936	4.54506559005574	4.54017974198179	4.50572852550146	3.6865550228014	5.17727397312566	4.76059615575359	4.25748074038484	4.60252823969908	4.29215007946377	4.0400883200502	3.51742442386153	4.62055976064238	4.66760464175834	4.67028811380246	4.34149663871716	5.75605243420108	3.3195436077358	4.09315750770563	4.61340231007376	3.2385219905355	4.28418450029682	4.54393752771041	3.93598601260317	3.45524105066084	3.43510206887076	5.30883348683281	4.53266277109547	5.09743059983864	4.24783231136812	3.88544338018539	4.88728535801935	3.43955083382973	3.82366278808913	4.27743462962054	3.72704798331342
ABHD14B	4.06537464969369	2.55333706125307	3.17985752739863	3.21877674110523	3.71429314571615	3.71788450378632	3.07856792849338	2.49986689676895	3.48370765558642	3.59525677739977	3.38393487457955	3.67090982025629	3.24977583181626	3.92432225297373	4.06537464969369	2.76151331710863	3.27591177098846	2.66236476500609	2.90765988840117	3.90617294342804	3.28295213960297	4.21875782078948	3.22782869448953	3.35974732283044	2.83528535793299	2.73506368718759	3.83634972084734	3.55393595145522	3.93927903559856	2.78619300082377	4.53185767335059	3.11979560688151	3.17352712787984	1.93728083423225	3.5627878347468	2.38523917025742	3.92821651180636	3.2310913546518	4.14148730796314	3.33343596675443	3.2597495231045	3.11914644344914	3.28817664923542	4.53168205419757	4.29408167412742	3.53316152384837	3.8540854268916	3.33928685281681	3.97114264248276
ABHD15	2.01297947770046	1.97637950876105	2.83991612012627	3.11703840730183	3.23420477221547	3.14562582686263	3.36194600653123	2.67691118965635	3.56847307029263	3.57458719659625	3.84684938503761	3.47031552490485	3.22653476992139	3.41717918024784	2.83404703369253	2.96738433424099	2.97955408251943	2.91239789617191	3.20899958117015	3.22373673680505	3.14165940294801	2.95922663070897	2.98065071935066	3.01519609793932	3.2401257076976	2.43581952016106	2.74158594595438	2.85470683005371	2.82456681981174	3.26970719226081	4.06585009473962	3.07912178819804	4.11908511824196	2.56126854534174	2.97065750299639	2.18967377583028	3.47866843364419	3.17084	3.28809345154587	3.38585974404478	3.08537511745558	2.84412748961411	3.15236900120224	4.30447000989667	3.30850213791817	3.19711364192692	3.73822000559531	2.75537244648296	3.29548316668689
ABHD16B	3.1952650251309	2.75181562925287	1.99174844365681	1.9897379233561	2.25991218058496	2.57817394938667	2.87188836943391	2.79473882543007	2.58542324879787	2.69091779101306	2.04725023028495	1.87715648965949	2.78068636696814	2.83025416583775	2.39914006948026	2.52601982028349	2.55588490536333	2.51206750267946	2.55668282258356	2.42689128375862	2.46324434095826	2.62709403773676	2.55927733105921	2.53942746403205	1.97497954653661	2.41276112539447	1.98309125450895	2.68544292624735	2.56495658235195	2.46894756359591	2.59368314874161	2.58075387449875	2.56114458186799	3.00460013345804	2.59016138911022	2.49260985972467	2.35108724650923	2.21324720098925	3.18487408349227	2.4676361068464	2.60409158179669	2.19074695418222	2.53255881586873	2.74614713719144	2.62105998487446	2.08844836848029	2.23918106408353	2.24772139009972	2.04380981495287
ABHD2	3.87405694911761	3.49680800053617	4.00461297533615	3.64646961235696	3.84649692150144	4.11172481121597	4.58909641555949	4.07051402256874	4.41007119359343	4.03332376961223	4.43536780852446	4.35276515821519	4.02698740536367	3.8506997214768	3.6058449284682	3.93199435750802	3.25122891546832	4.34561873047932	3.44099700879996	4.25628421433652	4.10866920409103	4.24237307411814	4.04883324580971	4.17444501357472	4.07723907341472	3.59186077112889	4.10638531098637	3.7759982194505	3.66905436516126	3.98288134666166	4.53232768920377	3.67831829139268	4.34080091267772	4.67985762784102	3.16638158922305	2.77495910497889	4.358	3.8278682609218	4.36043103507145	3.9271356681633	4.44153654811508	4.00711663795145	4.46243691338879	4.25289661146138	3.62590058612004	3.35524681020135	3.5834289222521	3.26516669208402	3.64141623172168
ABHD3	2.90005504276549	3.18762176162003	3.38366731519809	3.16729405597922	2.55072998802555	2.8220821945076	2.59179915935338	3.44208535228351	3.50159241510852	4.03073805082814	3.48033142486911	3.84687633591403	3.69473583712655	1.35723681025218	3.4709997411304	2.8441358374198	3.20565286655493	3.97651340207617	3.46211784710484	3.36690422209018	3.77295856855841	2.50250681459137	3.31559125969265	2.97670557458496	2.53353151526443	2.35994320481019	4.20237683567528	2.70185958047206	2.99673364515457	2.69907956405773	4.49916	2.67215518386196	3.56650569683074	4.98499405027015	3.19870186482074	2.29292591219527	3.60652939519033	2.76914440590453	3.26970065028775	2.85836429732753	3.15342518408813	2.76357011928117	5.05556216822094	4.64390084663304	2.61282389755237	4.11812984828034	3.57226191161782	3.53739665167374	4.02670355694212
ABHD4	4.64230516039693	4.12792340114146	4.12792340114146	3.70704183469253	3.69661032624693	4.60263661647501	4.57242834354903	3.92596758527777	4.18065717994244	4.88825129448007	3.9821425187748	4.77047945957024	4.47923369553826	5.26227530105193	5.19454194484354	3.99907760047782	4.1637604365598	3.36225021652785	4.82156469059482	4.92120947056795	4.16549960218437	4.66580296288852	4.72963851956602	4.91307228074058	4.86711865174058	3.57687106335104	3.08733870324355	4.33577898808442	4.60989487145554	5.43505186941377	3.42375786132135	3.45826770893614	4.95111603371353	4.19503819929158	4.81590422082046	5.33672285173506	4.07049782757011	4.15075564622438	4.15206913612581	3.71150461888355	4.37656739537886	4.19164273740194	4.9073664042121	5.16552642130393	4.69887381704445	3.63333255152741	4.35895746410732	4.24202565034064	4.71467013327468
ABHD5	5.19686164206744	4.98210742044957	5.94668328313553	3.86035749263835	3.86556915696652	4.49174585694204	5.26981636908273	5.30604938558919	5.24460576006449	5.11812403602381	5.36403893047854	4.17428230242626	4.60766707506256	3.53908405395918	2.97336608962195	4.76378444657738	5.35716935031331	4.00037475450851	3.89738999538556	4.54711831684488	4.0786986853659	4.56106590932622	5.01523064545365	4.87740956288799	5.17561878095153	5.51995761095615	4.7650073765065	4.46997449975273	4.70017699593239	3.99019015675329	2.09959251911706	4.07492414996462	4.65911751821499	6.08876542805788	4.25537299918349	2.42881703004378	5.0933341329677	4.71083240918889	5.22854485592691	4.19849583983209	5.08976795688312	4.39979144171444	5.48963563073751	5.65520875059405	3.74527969245869	4.98970278813193	5.75668787294238	5.40217982496881	5.53777667786415
ABHD6	4.39123855658246	4.00377698283354	3.68906882120327	5.19429714131608	4.13699192560011	3.74748028497966	2.88230946640287	3.39525430214574	3.18980458755476	3.55611266609893	3.61632392884305	3.96934863902951	3.80872350346327	4.71571888112863	3.38126911868761	3.28677647797233	3.54112747599541	4.05240243908657	3.82519539141232	3.30343260569737	4.55764328327171	3.75705460508752	4.08394102546273	4.31709205908096	3.74175648371777	1.94962610420893	4.66837901571007	3.36059194540454	3.69726761953601	3.6991218969455	3.71644441735852	4.38615980893924	3.5997243395096	3.65015475619987	4.52557890421199	2.89488224166647	4.33516781499904	4.76740218228974	3.54227287766183	4.28445108623516	2.95666882405507	3.43900201172033	4.03399032729503	4.0496382249643	5.26990258962726	4.82588340508273	4.42974635200409	3.69877535475276	5.11200748156018
ABHD8	3.50437362800825	2.81486785678945	2.33557239414685	2.91896470657683	2.33831092744793	3.29950280768221	3.03418585226702	2.50582632882391	3.2243799588227	3.47327947226664	3.85824976859568	3.28361323212462	3.33031094527101	3.87771638130486	3.46873504207163	3.10806904776548	2.78505390381788	2.89507024322353	3.08570025592603	3.13314378855949	3.02052794239793	3.44044079191468	3.07431995951168	2.80665366593551	3.14626123562259	3.81448932644769	3.21774881463178	3.45097487489556	3.05917648369313	2.37617799915504	2.95661987053885	2.86280874085932	2.73047220196474	3.55025999690409	2.97015580140251	3.50622273055267	3.04090688012342	3.15338082172909	2.87313382064469	2.26091790554366	3.43385134840573	3.15190443916957	3.38701120258973	3.9083406181335	3.70333830740267	3.24699463000082	3.11674901501226	2.81214207792466	2.96455861819265
ABI1	4.24464426902591	4.41729908887706	4.71217971981266	4.19283966844465	4.54312229313255	4.11452718633661	4.13287643147437	4.38922979701071	4.53183548876871	4.13839	4.42382412643479	4.59995736212802	4.33475422223557	2.93706203460843	4.62847449000785	3.7025046856876	3.93155876993601	4.22592205001424	3.55575751342277	3.88254813134935	4.57495741798397	3.64447264994397	4.1783730241208	3.99094295556474	3.73714671578963	6.54260419039243	4.47659268696319	3.98199073452883	3.8964944463914	4.1218161771236	3.72299004980992	4.02748388929171	4.60324988239324	3.59930614864981	3.93563799980836	5.23666090200455	4.31558109518217	3.97833932765407	3.58194407675319	4.56831036822712	3.85068907272072	4.17663656973576	3.70440204972742	4.71511156926629	2.94615288738745	4.19587844157997	3.91148473039676	3.33000347517753	3.71025632588422
ABI2	3.91693869897207	4.10321462403002	3.5174018911468	3.94681539161117	3.50451813848389	3.55619819271219	3.58723523396449	4.61129542058285	3.36633272465099	3.94624435390783	3.28038012954323	3.67025726357868	3.56226375519714	3.50121868263395	4.42024105202329	3.98237390939858	3.84773121347725	4.35748629257629	3.78435973331063	3.67890962685979	4.04904256126432	4.01257593173077	4.09493027481778	3.84690344646836	3.26017222067417	4.2488179681609	3.73944424523495	3.64970675589072	3.61798616250325	4.57531519862313	3.09492402008266	4.45088968608957	4.14412603969462	2.98962448460988	3.79728500501127	3.60545492543842	3.3161533759364	3.59609756102369	4.13776920838692	3.96072318654489	4.55363264025034	3.80434130746406	3.68017447008804	2.92917646271488	4.00570748300512	3.59461285314895	3.2674268042062	3.84635317712897	3.48850397612311
ABI3	4.69925012106984	5.18113187617095	4.32501114392842	4.75878632375426	3.81312272068686	4.42878889999099	4.62054465655698	4.09824081450583	4.62967413239047	5.22426011782398	5.03185379719177	4.72259849776594	5.13993934234149	5.17740831599339	3.98198245837184	4.80293436853813	4.30015943675497	3.97736217475165	4.8956069800059	4.37263179420091	3.84240689507318	4.36751381038871	4.40582421713741	4.26466644253598	4.88848907216186	4.61126280936882	4.77170141290731	3.88904874645321	4.62720216418031	4.86482685478779	4.75945146942343	4.16994418780997	4.35140430134971	5.34732056053078	4.47816289883051	5.57831907617633	4.15077957248097	4.61797030743614	3.91147660312832	4.62816156155005	4.50029074161819	4.49643779812047	4.41770189513278	4.69754781607858	5.11252899245522	4.78812543564306	5.05835433968317	5.31276347026779	4.34841779192923
ABI3BP	4.07504529522206	4.7787279445667	4.7694492303397	5.22864395662889	4.81969557479978	3.97686278305868	4.66905899561047	4.16245193998129	4.37802216764665	4.16059454464894	4.46748615865924	4.26398569568026	4.14264771012314	2.48406721400294	3.98816827253046	4.31506654605034	4.00181946722846	3.36873188665223	3.10149500199285	4.55632798833497	3.95845490467369	3.58501	3.91464958486072	3.74803502469548	3.78649763855715	3.7568012070082	3.80082832915064	4.22666462311159	3.80685903534908	3.94008707327749	5.01803410490753	4.31953433388081	4.67317535412937	5.77327031415579	3.88277762896029	5.58781519451489	3.78108590026361	4.5131003289702	3.56051969614558	4.16077511447552	3.62420195754364	4.23516354410883	3.65228599207686	4.02148030520299	4.33828072668921	4.40018769131017	4.54387101966651	5.86864769723966	5.2923023421403
ABL1	3.67366879938082	2.64610671095138	3.49485157165283	2.85339757933174	3.75148845720389	2.87935282322349	3.70523583846911	2.28125524728863	3.71215613106779	2.69586923574587	2.76272239527109	2.71785383505604	2.2139238411777	3.33306323969363	2.34945099886661	3.16066962843774	2.99602932502808	1.90099392302298	2.58686310885358	2.64260325523098	2.18382747945126	3.43453261619959	2.94771903945513	3.11667833292077	2.9366521541687	2.99155470801887	2.60504471408385	2.78263522552538	3.32375276037997	1.89105784767217	2.10374825913473	2.83795133373582	2.01901084494795	4.35739040814695	3.00794311873004	1.55832811117544	3.55891069966611	2.64233067956871	3.34509135983688	2.99147185641708	2.90886733419314	2.97906627296893	3.06318998484374	3.03247596748774	3.04446329811232	2.38000129896767	2.71846612633054	2.83266390457293	2.98210110792548
ABL2	3.13750017024303	3.66907682934484	3.82274105840028	3.06937246058237	4.20901576622434	3.25605246237379	4.70884208202275	2.88321870382829	4.0819174174433	1.76308715361735	2.47057410131719	1.84353957630469	2.80178635320415	2.44056253671966	3.22759928836365	2.70831411289828	3.81801163457239	2.7938330003717	2.91414034682804	2.65476664589601	2.76334876465171	3.0560165755003	3.33091223641372	3.20375228121572	4.52286558351259	3.18172131388714	2.26811172530024	3.29820703877437	3.23768023601566	3.06490839961692	2.18154637023568	3.40630400938683	3.18654703397676	2.26858933450581	3.0883132713754	2.59545216288985	2.92822412562682	3.35263450366402	2.79348849649093	3.57691564968312	2.90473306826124	3.37345204489411	3.20287413732986	2.8520461413577	2.40881668512038	2.26647329565118	2.44468283586709	2.38361270142622	2.38412349682666
ABLIM1	6.21510096429153	6.55461973547652	6.23524673369046	6.57080357338528	6.06641379831184	6.73053196925201	6.02332862649496	7.70575364546487	6.08832772603263	7.09486684724503	5.85365017437439	6.80763966834759	6.1293876567345	4.86785096946067	5.75573114709314	5.86095037354168	6.37349157747533	6.50770212572454	6.12612365741984	6.46202613064769	6.37669939943889	6.30284198813126	6.0839535888538	5.79212302176978	5.31657412199053	5.93586962569538	5.62783657152902	6.13727308932677	6.01559535545268	6.78532496042209	5.69499833839503	6.77439712070608	7.40310774056668	7.07817448456324	7.12492759072389	7.01159456176152	5.58489745090232	5.88938927724349	5.44921833993176	6.8216295550533	6.44133307836564	6.84434949482898	6.28119332708102	6.5095834605829	7.76828714086839	5.57092440262173	6.64757982979026	7.02517263453991	7.4716161527737
ABLIM2	4.06786067324458	5.46022521218889	4.56089927538414	4.71547347288936	4.81822387656047	4.2530513714135	4.67974325567274	5.12800161634195	4.54431801462673	4.05201635740972	3.62720786285275	3.95565693827704	3.82908664782878	5.05907713943632	4.88366257301836	4.34824499322122	5.59379880170681	4.42899077885824	5.23927952554545	4.58681233345391	3.62001800524702	4.31116755966966	4.44313177621478	4.39963204090138	4.06710075320871	4.96993199174647	5.66405561898448	4.48698193059997	5.02382271581565	4.00455549478592	4.17609980745783	3.96732847659512	4.96367530082593	4.16682341023517	4.73618405613207	3.75844070500151	4.90278552387592	4.2892805443579	4.61552803153153	4.22265358714309	4.69065480283183	4.04535830052806	5.50094009288133	3.70562835800184	5.29400766701428	4.33297004734633	5.2492338128149	4.12147894452329	4.68385176251768
ABLIM3	3.19396477852855	4.06651104034021	3.47501888522495	4.60975287785946	4.25704208884149	4.14268746379343	4.14949182270466	3.98591836410381	3.69925113937682	4.36791298111584	3.0270673191701	3.53516923802049	3.59047138666536	4.27767001638557	3.56824163946686	4.63051241558582	3.91082406881601	3.66484801275406	3.93048235552996	4.57455559064961	3.23422287095275	4.57499509441019	4.08677556793634	4.2411790489677	3.70249016000925	3.23146137545441	3.58993	3.63230600627406	4.21992987035245	3.37566988371806	3.92454241935257	3.04140651726607	5.36804111744997	3.75919507245084	3.7455004565827	3.61398594816436	3.82604754785422	3.52172338580085	4.56717523955556	3.41696996720505	3.96791089940916	3.11595469940901	5.06369320561302	4.42486097338626	4.8037631860452	4.1620411320883	4.36998674345871	5.36247591650101	4.25329024418823
ABO	2.96239567699744	2.0242871378849	2.28163901782295	2.10405928602273	2.22646607887257	2.39181478624984	1.99130429016772	2.90198229348945	3.10412292153255	2.89817092176411	2.14658895326664	3.26949	2.14255230142726	2.12847382681738	2.05857645701175	2.39300325379025	2.48482558925269	2.60214825435875	2.83936821444564	2.56145607593618	2.45952065562635	2.05685710561099	2.53970042519517	2.30353198398678	2.13701050087532	2.61661559743363	2.3526457562884	2.62706317622432	2.49243150869657	2.02505767451242	2.86726030701179	2.23801075225218	2.51147891817141	2.97472341061383	3.22450491220514	3.46022751443549	2.42549173691369	2.78774736178452	2.57487943869573	2.14116320810814	2.26726217291042	2.28871381146156	2.26261235543575	2.85605602662618	2.96645069644243	2.78767885139823	2.56426814160466	2.89014715896661	2.70058373944829
ABR	5.68671448530514	5.98238017040964	5.87798889847139	6.14845027609701	5.37046199983823	6.5451977876041	6.3896518579814	6.82757595438423	6.0494384695801	6.98375154406827	6.9132425486059	6.51811743134848	6.70329020973395	6.40973731763147	6.23539111129589	6.11857275697807	5.89905416090254	6.80306198510846	6.15839751245303	6.34868416504913	6.03638968492828	6.64883317802149	6.56009233282034	6.69714333971914	6.7871997926758	5.45263125754404	6.34290663973698	6.53242643719841	6.3409175377752	6.05846505920319	5.30137377892944	6.75693373012939	5.58442392895624	6.3240688922237	6.55011007388229	6.35639610058407	5.75971735393115	6.73308418463293	5.80745746461526	6.50870487915387	6.19071624323027	6.5547674701168	6.37960947910139	7.20552298203483	7.05617013710626	7.00163862600695	6.85425677992625	6.18212	6.01398315738149
ABRA	1.29813226977239	1.44550759239942	1.33527197233806	1.24415328165454	1.29521267169564	1.81718986260344	1.71164568363819	1.27680731348866	1.23325114880665	1.27336158400074	2.66175830587403	1.28926812604412	2.56582187791256	2.30650686088775	1.73550149219018	1.70325653676942	2.82059208062797	2.8094854095734	2.37891092173853	1.64300709724301	2.18788640651018	2.11889994385079	1.71513318634515	1.87017133616043	2.25263329348347	3.06848447865493	1.5880635300744	1.58406483459735	1.58750336110369	1.64648332029039	1.86008350008882	1.66648638687343	1.63077102016698	1.72530860375654	1.13155099059314	2.53438034544939	1.35226221431596	1.70248338399277	2.23374337969641	1.57079217461623	2.13290015838262	1.37301643545895	1.57964128674906	1.81913024275567	1.89579173191028	1.75115436770088	1.42503572182431	1.89439683552822	2.07242005393467
ABT1	2.96433697738773	3.97744673295106	3.80919797396964	3.56709555112658	2.95408899715572	2.78333707095623	3.40014270977848	4.29406100940111	3.24502136906874	2.88711620121914	3.32498176058498	2.79440011517341	3.03325592331402	3.4890256078772	1.83812657876033	3.31359246341977	3.20734767934397	3.37592382804329	3.06668264086499	2.16247089021621	2.40449714947906	3.22740853316151	3.03407	3.24541225583909	3.33376466246294	2.46302079633783	2.67426823220774	2.87194026046955	3.02157397806452	2.80918728950366	5.64850767751327	3.20792136712303	2.6658600973501	2.49409959422949	2.99418982310417	2.47311885873305	3.2856336383752	3.05716138904261	2.96746899916384	2.8503830523469	3.94905162880236	3.19722966976693	3.22885812827596	2.64787702046581	2.91781014598258	2.14196406302495	3.13853830878304	2.41791281991587	2.93832315460805
ABTB1	5.5828660318762	4.85510190391488	4.88473250937525	5.22851571416403	4.7252607546658	4.85510190391488	4.76814425562774	4.2796090032086	4.71991447936424	5.72197945348367	5.19476893193884	4.74838377469288	4.63127454993679	5.39184467752529	5.52123060938824	4.75617203837249	4.80256880596116	4.59439283731245	4.9335206856324	5.02640627588116	4.44185353759669	4.97198186415957	4.87536320232172	5.07111319016764	5.4978448342277	4.78101922321081	5.2767096397276	5.12376022902663	5.17766606015106	4.29038152504206	5.3817412982111	4.60670331041381	4.59190983609962	4.88377546091328	4.62935337059053	6.12338239959023	4.83999663367993	4.97692259441852	4.6706325044018	4.7305833552071	5.13516576856884	4.85537365358973	4.4848279538434	4.93800626741641	5.77873308748175	5.32166482940997	6.12292117063316	5.51055619931317	5.74259579989786
ABTB2	3.05974935451227	4.03353778667743	4.45240246083927	3.30294794271709	3.73345347142844	2.99668379130504	4.30720269618332	3.41786109051613	4.29375695295059	2.90028305370602	3.10850702102254	3.11928001720481	2.72072978947472	3.05654961704819	2.88378875293843	2.92450321934677	3.40131829807314	2.56371873629246	3.14314077395724	3.33100964740821	2.63765356591991	3.19136879570881	3.39659341432649	2.85389367769308	3.40599318032674	3.0641808683294	3.10696351700213	3.41513961534042	4.26580064238468	3.04046448196865	4.28355056060062	3.23323959240619	2.50746411186588	3.64903662583157	2.74607635875028	3.35084386255219	4.29457750074591	3.40148531571469	2.94408353965797	2.8672283367418	3.17144052212907	3.00739754833885	3.32192389832135	4.24390581289212	4.12679729789732	3.05283641465089	3.04743863790673	2.90264838837671	3.37505323892293
ACAA1	3.66212055867999	3.97520672456496	4.28120881363585	4.51574708575396	4.12707694141805	4.63148874730637	4.29596454840163	3.94814252456028	4.77178349752283	4.4301245732195	4.88687018935645	4.81889757381089	4.52101167087631	4.78339443183376	4.25514953106975	4.55541176818262	4.3963226973531	3.9128675579545	4.28399775509186	4.99540245497891	4.05763951092378	4.23245313059825	4.17098650249704	4.45630184677917	4.25863030733171	4.5331680424846	4.44939170159354	4.02253853287432	4.26151023862987	3.76790375960543	5.54880686051897	5.05002779647338	4.28065919035733	3.58874233530025	4.68274778081412	3.8532459496008	4.24941477036435	5.03822648463728	4.40651059867389	4.13999587212103	4.79796	3.90491027973023	4.5945165116545	5.37263893214973	4.55125621168429	4.59743516360199	4.49063924612847	4.53845494371528	4.69637285937333
ACAA2	4.83237623382925	5.43978819551814	5.49000212234418	5.75529618532787	5.11630682079544	4.55692692369769	3.90893370645884	5.02632616577001	4.70851711460093	4.11802797353981	5.54885798569435	3.9282266893877	4.24511065169948	4.6773370421723	4.6120349247212	5.35786125525044	5.79464485282985	4.42118244249314	4.42899689524016	3.97545977434019	3.76427952258098	5.24379881058751	4.95490686837958	5.01237493596584	4.45093	5.1546287584794	5.05191774735002	5.52376386950335	5.03966400083417	4.08825367347839	5.64621679852154	3.99639483959636	4.18248	3.37702989091967	4.73117944354277	3.5556770185975	5.4113995744772	4.88251465403467	5.77372557072071	4.06718071084009	5.03224849723805	4.33764994424893	4.97703623462108	6.29198273967379	4.69131214852797	4.79661728147256	4.84456051713462	5.08191642173811	5.05332994599455
ACACA	2.47196684944295	1.93696635429394	3.43984563132789	1.67279577739507	2.12578659369329	3.33871331312755	2.93699810655266	2.72493918342004	2.61058928142876	3.05916163572943	3.5963836695708	3.33871331312755	3.10981658604761	2.98260338601649	1.7364538059874	2.81647062150192	2.26280287166606	2.1851114350222	2.32606705406363	2.53590883410874	1.87622612820258	3.34070997008074	3.31799514917379	3.03625944532972	2.34577845600935	2.63436482034949	2.01334844392196	3.07791436836073	3.40838270317094	2.46740490346379	2.98909882659072	2.1755365227307	2.4283317082058	1.26082234893701	2.33589335844985	1.63100608147022	2.99515037923152	1.94944379920033	3.45300129270816	2.48211809397357	2.72904544706696	2.32675865806114	3.57334660797368	4.2798896628709	2.87785743889331	2.93307167180162	2.5562859102107	3.20834231804258	3.58506479497567
ACACB	3.07523357661564	2.79722620796571	2.74942235295064	3.35389522766828	2.7500290511786	3.01268259277855	3.23121529448844	3.05124084264131	3.26086499376998	3.62004065462469	2.91932640728327	2.9384	1.67212377442527	3.78482861710302	3.16492498758623	3.70500854318259	3.15256579126666	2.38958130671912	3.20649531571014	3.78778755970237	3.46606619585641	2.79021687485255	2.95600938445245	2.80262670965235	3.24492718492816	3.13899593723154	2.62177957904941	2.86093981355975	3.04398274238777	3.0547352516981	3.36740072957352	2.94755232536585	2.92369059237581	4.63532981018145	2.95075494116776	3.51473607538181	2.96357681592884	3.59396978844392	2.89651114480129	2.92150659094277	2.91824201969213	3.21707248954768	2.72559695578195	3.22293004927046	3.67773236256945	3.47754366103057	3.51641074502215	3.97683407620448	3.81709338840568
ACAD10	2.33503293057442	2.25166132243454	2.43343322163844	2.69635336428545	2.33287434826329	2.89371705484247	2.50502	1.99540629061739	2.45390777767303	2.6853063064477	2.89371705484247	2.64350256521417	2.40382268814236	3.00830712851164	2.92195220845889	2.60136743716181	2.34916960988096	3.04707025033731	2.9863384248904	3.04246820932694	3.0322691363063	2.64969167923935	2.54625303198862	2.41513483060597	2.29063572273095	3.15243102722196	2.8207481892518	2.57317532848191	2.45207459497011	2.84336550722117	3.19125942927688	2.43071302175495	2.40218348085588	3.13295131696672	2.23904463508241	3.37949890435545	2.49037277701783	2.42920353039836	2.53286538949161	2.43475553286432	2.49518898878158	2.53480138632026	2.94313445153396	2.80373342566252	2.93155703788013	2.70140487983087	2.66422254749959	2.50252526568521	2.33182490876399
ACAD11	2.73348041812995	2.4028902282972	2.68721782548615	3.58991635457412	3.03201539735336	3.52737504385673	3.41821765451368	3.95444670753765	3.01585787447354	3.44049002580694	2.92516714370998	2.38702834823857	2.62115818156751	2.51322468005256	3.83124077531563	3.28371302490792	3.36759662562085	3.60924423354577	2.75250806355337	3.1785918027759	3.6713062723605	3.25852992338394	3.19058077797721	3.69082657071459	2.9082535698074	2.64889922433202	3.43073453764131	3.23828729763248	3.61843840142913	2.18390818929606	2.41860561672739	3.50128937456323	4.05905379583846	2.64508902173902	3.11212544178135	2.17408166121126	2.71949284616303	3.57557425058853	3.04840112128403	3.99968839790715	3.25395902272632	3.32210109662474	3.05315825434687	2.70847733937126	2.54104814062966	3.02793472658451	3.1106238705401	3.24728511551474	3.11037777946054
ACAD8	2.66062253038339	3.8046217721404	3.4236286837472	3.59875589890375	3.06613229959581	4.20837151109848	3.71813881112443	3.41226237232315	3.49728805231624	3.69231862666974	4.32609891363284	3.40298286810167	4.40869659284504	4.21214145986169	4.03162723060247	3.48966766193861	3.87165669919245	4.31646259781713	3.85690247970203	3.96001622488915	4.59552290330308	3.74407508739679	3.88757814580535	3.67753506997697	3.87421454380352	2.68289023014272	4.83787	3.6996462853567	4.27296306570408	4.72608202176956	2.89316345665856	3.98552052128161	3.91235	2.52292705689556	4.31879362603125	3.63245675736736	3.55786792071431	3.80293848186958	3.33602469315479	3.76088405168331	4.14327652785595	4.00548500017807	4.1026466267664	5.31436708958788	4.18152022336253	3.38880365849036	3.7732508319934	3.60758553450756	4.16614167020532
ACAD9	3.82043522347431	3.46708470346098	3.96725389554804	4.08002788171735	4.15218323077718	4.02759310079147	3.68959508356309	3.59454659859963	3.78050174788072	4.38251576439568	4.33012854627673	4.15153663369933	4.50900197925184	5.10389700050406	3.62904505939168	4.00896776269794	3.94697285758119	4.08274924556192	4.32513188058761	4.39320968306502	3.9805342025288	4.73428671033963	4.16610368296812	4.3973525405653	3.73449215004136	3.75893188350551	4.77359862532768	4.63143658185009	4.4409043215102	3.57663643405748	3.41283653711487	4.09656779163276	3.53841831668109	2.89178772274653	4.71186579322509	2.83073184612881	4.16685978829918	4.5546902442941	4.27750284604512	4.18449008785553	4.29995987773088	4.12964713698108	4.10583306365521	5.00144261002047	4.68750545293615	5.42166733902823	4.45411053060892	4.49426690959173	4.3042506066748
ACADL	3.62030405706578	3.62030405706578	3.97356138862964	4.26815193592505	2.88590063389826	5.23263940306389	3.3840849825057	5.68578652581843	3.67553972925733	5.12300255763771	4.10936123961084	3.98578888237897	3.11530005173276	1.02476399102245	2.93523628317755	4.4788748946385	4.72473815214927	2.91021727725529	1.99348070951685	4.40515697721706	2.04896291806337	4.25454893210152	4.41856610422716	3.54487791698224	2.86611893490234	4.67017382211334	5.42579831849425	4.28982233423823	5.42257153497851	2.44998850838278	2.01603	2.99449032372176	3.6251583197576	2.4444940426613	2.74843868603465	2.81340216334281	5.40997146834128	2.20864613216385	4.68498811549248	2.20228694211338	3.4155242364099	2.98457625787634	5.34353837413289	5.8939504854775	6.38878090361051	5.21963823254367	5.45011684063426	5.72966100433584	6.88978700945899
ACADM	4.21101	3.07012450807019	3.70121640924021	4.37470344862605	3.86269768479662	3.79275335272044	3.06856254359968	4.39034129804523	3.40899342813527	4.15557694584516	4.41030003635806	3.70121640924021	4.03970303030902	2.82014647628967	3.7334196382624	3.76591960412455	3.79062431140546	4.35508786917417	3.66710532617946	3.56737171017189	4.14768247157202	4.24830345928519	4.08011050471585	3.74699791200952	3.69678688251103	4.16711778612625	4.41805613928303	4.03534997245687	3.81595485947034	3.39465303351008	3.0069932151678	4.00732388750263	4.23619243904384	2.6205765076727	3.83239353408886	3.72614828812439	4.18179066914014	3.6457840772144	4.33474284236953	3.64359641327357	4.12194603523166	3.97414359151317	2.89647901135364	4.8588695612873	3.42979453503256	4.34497789881544	3.66921089874674	3.9304642641181	4.05308852744656
ACADS	1.99300154901533	2.38861820759221	2.65088079915733	2.58504984538139	2.29060799598998	3.03815262447349	2.5727782561513	1.99216004681322	3.13661677425365	2.71979624377923	3.18149104263566	2.60976773282097	2.45483977707756	3.11668316633299	2.75329917007392	2.86609708537816	2.59740764471922	2.2079447094081	2.49897324887005	3.23180875454622	2.5503369258931	2.41413953483161	2.68808182436555	2.60234523951678	2.20786307427023	3.00127171663786	2.21823995513951	3.10432495480325	2.6631203988087	2.51577714705255	2.55006980324173	2.60618079643109	2.50100437509258	2.85021114674765	2.97690276370018	3.34730203984092	2.7552711876724	2.60080107263623	2.46159589113866	2.70426491746939	2.06573769305514	2.32575983487631	2.71098519735506	2.78959749419042	2.65873977045581	2.89140370808644	2.86850367817783	2.4601634278457	2.4285148876479
ACADSB	3.18514319996976	3.58799782765353	4.44736015560645	3.49377838774371	3.52555	3.97147538289116	4.25272162051416	4.8993322602445	3.51262731527637	3.7071590118938	4.35757148867313	4.32929759341906	3.83240192592028	2.44073907097229	4.5235017192409	3.13004075260273	3.60135364492188	4.27107767998825	3.56901384016208	3.3375200628817	4.0024837383557	4.39181687627677	3.89072566900043	4.27860521198897	3.13387091669355	4.09600628875904	3.87368792962324	4.54590067057647	4.23486811443324	4.16988914722625	3.82041	3.21700036395141	3.23146859459707	2.11526475045991	4.3097448940322	3.12266822204207	4.28610212736904	3.48937556973971	4.43137110378367	2.86342772901309	4.58538501846364	3.32264439381019	4.43865437356095	5.98056837132458	3.8093212290409	4.04646582634254	3.66270950119004	3.12250451386926	3.52153603234254
ACADVL	6.39521329132446	6.46501908579116	6.1746361645694	6.04106317426705	6.03674330335753	6.61172688102545	7.24933429488595	6.46925873711282	6.92246160389396	6.9657285457421	6.28408703259553	6.62282945639826	6.20250186761246	6.35627544102813	6.19666335691895	5.81496380484878	6.21971219643344	6.51123386697713	6.62282945639826	7.04025715318609	6.73190504428347	5.97982132419429	6.52322965508628	6.42143036564574	7.23195259851735	6.10162754588017	6.55091498568344	6.46607774638322	6.43767934860155	6.28485214757469	6.56309820728021	6.9492716728554	5.92721450856624	6.87186027544205	6.47462709522146	5.58031779181617	6.48043565095235	6.32401382922264	6.72072323801097	6.70873654694425	6.6962768181489	6.85286930169388	6.66828898858489	7.08160773664451	6.72045416024029	6.44651695734995	6.63209714759848	6.3142412315593	6.26273044127721
ACAN	3.67460001170089	3.30060130092724	4.19101121371481	3.18143860453904	4.29946321151846	3.05679071510186	3.80688116155374	3.03289875819207	3.57138481019424	2.53063488028032	2.77617577529856	2.49950554527835	3.3138975838848	5.55553501909091	3.20700300548925	5.08735865568215	4.84337306305422	4.65080771510675	4.71949717943147	5.53143630011199	4.15502896830529	3.95012139131663	3.77498260843163	3.6803189757374	3.56245100400065	3.92338481926599	4.20684114061176	3.68450403873091	3.78429876040625	3.85732014132378	4.02516134246979	3.60086423664213	3.78980177492683	4.36628795054324	3.63847724658442	4.43618064598775	3.57688303308757	3.2807254865559	4.64132067558602	3.54814291362295	3.80775068080569	3.66543607571632	3.68070725005067	2.66840940059701	2.21510457485402	2.21876078927762	2.36206962804774	2.7677498098147	2.98639197764245
ACAP1	3.64180797311713	3.27088037715727	3.36979658031846	3.33588167581609	3.56828614672945	3.29904571416243	3.60265367510351	2.43338622777273	3.04513305459724	3.6829485277773	3.56932671501178	3.54714425677791	3.4540235056645	3.36189666057861	3.92304138287536	2.48498923766623	2.92561079971061	3.09139634713163	3.3544252558788	3.41046273538803	3.77255016717356	3.56483592682301	3.30479872311288	2.92285660070712	3.04204434705798	3.3496	3.1261723436497	3.59578834495588	3.11698180877759	2.97994172444991	3.59058854336255	3.07347419907096	3.4040144246929	4.32031203052364	3.24981721666927	3.67609909399568	3.5860331248008	3.20102667215827	3.4530636038858	3.3758833536982	3.1321188893711	3.12072554011093	3.00292913779472	2.57588896408696	3.11850340094856	3.24242771148667	3.15494036197792	2.93245170234369	2.93391772081001
ACAP2	3.78882299001821	4.21843837071461	4.19301894509867	4.82446604270127	4.08791525320521	3.36400850915458	3.20276435255715	3.78397	4.08198261742127	3.75838924564127	4.31216929625919	3.9775992144106	3.52944409037625	2.61066739590058	3.81436143772874	4.69774855406123	3.82955522373507	3.5058459080181	3.61662982677076	3.99225227072856	3.49293919312253	3.76262229818983	3.68623979123592	3.80324990517241	3.55641454912668	4.4372297483037	3.61369416470864	3.29431150366436	3.5305794143814	5.05747424138659	3.49930949455717	3.51127489664772	5.12887205582397	3.29596453560756	3.43264523137203	2.8544584474694	4.47889624777023	3.25813657176602	4.34371898264466	4.03523883791431	3.78679677024775	3.98284270589228	3.80251415409173	3.72927748683925	4.28982867742635	3.77097996423268	4.68222621954708	4.07809152761052	3.71771375459094
ACAP3	3.29308056897095	3.18227501230711	3.02961692736196	2.92765756899506	2.5965305028278	3.26803142616906	3.62208010249137	2.44871716998408	3.40047436624705	3.07247317786925	3.05635268197571	2.83975749123621	2.40444943509653	3.37748733491119	2.97165107263159	2.73731061064526	2.71116812756151	2.48186688885789	2.82552166305804	3.4212415583385	2.55480702454697	2.66989685787907	2.9383168582328	2.8058406353524	3.76225285542672	2.67230797527414	2.61825040714555	2.71070638741532	2.99512808413476	2.91718225999629	3.41931809385403	2.89758928860477	3.04920288986309	3.58631465921859	2.59124812995634	3.9841106474204	2.57191465520506	2.98956675112969	2.90250933323564	2.93952738548938	2.79560583087102	2.96467425748502	2.7104799735342	2.81679935043174	2.98989445435734	2.44643849675871	3.05514214327125	2.92731209786847	2.88974002921591
ACAT1	3.99143009539094	3.74867332950787	3.83419049327726	4.02198898017294	3.38418771780899	4.21281390399806	3.61438271199335	4.77225082318342	4.10437414590619	5.42412021423886	4.88355128726717	4.59230502701603	4.42907483209645	2.83853602354912	3.98023639563521	3.6086697448981	3.92220101038718	4.22471591877982	3.11035904016529	4.20006951158474	4.54834621534802	4.73385120005366	4.71680981488451	4.18428897608116	3.46572149564187	3.96767941303973	4.71341765132214	4.65002058692599	4.79313655104088	3.00558525998225	4.47239790148212	4.14300465083451	3.52437547636604	2.37032670514093	4.03991338300708	3.17312953961175	4.99562090261075	4.18588525560505	4.81234559062419	3.38123660360317	3.71883739882725	3.39709872194183	4.79880859748378	5.8847184450372	4.98147557361747	5.27956250440219	5.13225194291803	4.90735238091512	5.1576564816426
ACAT2	3.9786919370467	3.54159030634897	4.34239472975155	3.20832388355678	3.41483982027408	3.94158901628856	2.85397350335382	3.98017125486589	3.34057399111862	3.74620361624603	4.97386876167914	3.76415123878536	4.94728857830816	3.67161181652291	3.67161181652291	3.80368648853618	3.92752248082039	3.07263523924307	3.1936518124855	3.43056450463676	2.39939736017676	4.07592026823424	4.18754782572781	4.30747726219275	3.52629350704014	4.03470850607687	3.87566002675145	3.99570955863379	3.96056352143541	2.62090820419264	5.34267766711788	2.98646732498847	2.80287185218643	2.40703843277741	3.28381734709397	3.36826546074105	4.79689450947951	2.94946944657225	4.48873888972825	2.88695750668243	3.53080473788803	3.23576530050664	4.21563993809954	4.11257761654257	4.22421951462193	4.73775668562473	3.36781688775759	6.8586474375995	4.87240783372042
ACBD3	4.30032656197872	4.76503796070849	4.55860933784699	3.99250965348093	3.95987092778384	4.26703483542424	4.22826107047598	4.92509673239153	4.18455415000367	4.14215549468066	4.05144835651763	3.87761884924922	4.22926377196584	2.60256394286046	3.91814903938062	4.17752958098835	3.8572762315514	4.29295908263448	3.70974217475357	3.54435414650646	4.10714921648155	4.05044712426391	4.47981917420394	4.01102735864813	3.63414170664815	3.59818538205881	3.98213997409853	4.25291085940946	4.13204531350165	4.96600014170436	4.08254835405902	3.99409864590716	5.33636836091009	2.66811945349317	3.85758	3.0185912757987	4.86665479134791	3.6442585233038	4.38786929458563	3.98288275464197	3.9622284895909	4.35531130533195	4.33358478307272	4.2573851222558	3.95502471934236	3.07421924794745	3.11813761400252	3.5432274128333	3.32975582688301
ACBD4	4.77468778423965	2.50298168396644	2.53661185908267	3.47915075248284	3.39424441214555	3.05189940719625	3.03717817013636	2.57918911149561	2.83936715326951	2.92975703182433	2.88830698437759	2.8227933533527	2.53593314415608	3.83425858798577	3.38171778634611	3.07403328763069	2.75614294957409	2.48740233596411	2.89047947012943	3.09700315349894	2.92938030019106	2.69433169878047	2.75024304058722	2.79866224407177	2.72177899292312	3.33114097950046	2.68099806819075	2.89953609677343	3.25763	2.83584799637157	3.83311332108323	2.69589748910163	3.02676851425088	3.27134639351495	3.71127968128732	3.93374235947449	2.57901388352474	3.29473163268819	3.17079866604675	3.0202532015145	2.85164860154294	2.61962969710086	2.76403992675771	2.7397723046496	3.2797959263027	2.7307367050497	3.17510225466009	2.84754998620555	2.89759330951954
ACBD5	3.53962624461006	2.48695979424774	2.50462828867183	4.07283495593399	3.18632332889817	3.5612861621602	2.30630267192962	2.75729422527272	2.42958645469444	2.72836352827698	3.93492955487486	2.76057897020595	3.50635232499579	2.71672951136206	3.34277325900385	2.92907476127138	3.27782891724329	3.55774045436491	2.56047588075439	2.29875014496924	3.20132215014944	3.18914601245589	3.09611320569692	3.06261917606799	3.06997811389006	2.51639623024805	3.82885221325449	2.95638330694699	3.19405977254801	2.59220844219256	2.18068649151593	3.00223334527943	4.16549868297949	2.27966413549396	3.32396039273459	2.18317957896725	3.62797949940342	3.04178336100335	3.40889870266159	2.7726848168492	3.2462925520257	2.49504550485456	3.46179541550203	3.78144622872895	3.15853792890988	3.29600053458875	3.26363512618957	2.9675833156418	3.00366935609905
ACBD6	4.01928744505075	3.38105239337494	3.77841626204727	3.84882871645607	3.85830521512091	4.2698137830753	3.6134663186523	4.6169225184511	3.66218295080929	4.04320811732139	3.96170740114919	3.65208179754645	4.09850290222036	4.04574015344911	4.50528543116883	3.65073609103592	3.91777978757693	3.92413429854926	3.87388045055025	3.88966518947646	3.82951455052136	4.31115625406721	4.11825000707805	3.81324527040329	3.77066718467688	3.4601623433357	3.62630655400971	4.11800544452199	4.0755730751912	3.8754754636881	3.12499518073536	4.03287214656084	5.00753	3.40991025220966	4.07289544707214	3.04099812960605	4.26615328690905	3.99585798636674	3.99862819130991	3.79519908492274	4.15687987208222	4.40534714915835	3.64512397680526	4.50979904385452	4.16677318426895	3.77745849450036	3.83431937487714	4.64075837483275	4.00032926318889
ACBD7	5.99483469280356	4.27471003724827	3.78118767304065	4.1192904339338	4.19856872509475	4.53752585964824	4.75593042458035	4.26262834600969	3.90454874511206	3.87525856298775	3.76285433119349	3.2647444488854	3.99838931108937	4.9196255179377	4.19316475592462	3.83375396055752	4.98434543807839	3.79817085912301	3.63642041390769	3.37809841850182	4.11749468772866	4.17776783240961	3.69991946221102	4.43964833109777	4.62095561483087	4.05831367380361	3.90629338811428	4.09926698362193	4.05481179176385	3.97319059323929	4.37638055368892	4.60211229780217	4.08419088381177	4.34531173250283	4.17518628783328	4.78831875375725	3.93412283149606	4.18111922970927	4.06598552378409	4.45229162762838	3.76901651575431	4.25632334701041	4.15644741199043	3.88492409999003	5.71950617073502	4.42554515717859	4.56911793109887	3.94873011608482	4.30595
ACCS	3.83610248489586	2.79265	3.27169186454306	4.63612633931406	3.94423377439213	4.76556702533885	4.99094745193807	4.00738806293398	3.0409441943172	4.90230866460624	4.62782098350394	3.80364140378592	4.09996415005022	3.64194302034866	3.93291938285273	4.11553916930334	4.08553225147623	5.09534169636745	4.19277908263682	4.29068486562015	4.01468901617659	3.98668832222273	4.04848497634446	3.86659542977725	4.42304662141161	3.92052674231149	6.10682432719095	3.30206750138392	4.06054165338476	3.4972259534207	3.68028578279679	4.21550759685811	5.0675794213029	3.22396459488846	3.73685778724033	3.18061308088977	4.40604968285427	4.27287829365199	4.43047029117031	4.26548575894255	4.4485669846546	4.2246756547246	3.37698570285832	4.85503268930244	6.24832823063928	5.39980379042795	4.92607691639091	3.86830781490479	5.58430868090924
ACD	3.60563966440026	3.47722978232781	3.35018827785836	3.67882880968987	3.05834640733482	3.5962896988379	3.46823143940198	2.9514076361869	3.64755652513441	2.88020405228891	2.56659231454475	3.46711755790303	2.75632961044782	4.0112105571961	3.86994923659329	2.88625048629754	3.39150147875147	2.73693504019847	3.40944038046356	3.53497212060551	3.27539101225901	3.4417401668566	3.25130613644652	3.42083310928672	3.70311490720802	3.53938020857732	4.92559035534467	3.14634	3.32790932016278	3.01449869320996	2.57127538155014	3.42365232572497	2.6271842007405	2.67614877324486	3.24493157228125	2.65972919007779	2.97398451901971	3.82731143090826	3.20279875063302	3.7849907529074	3.39986682379557	4.08755032058478	2.60443914270112	2.33461566311721	3.93525082868435	3.5712007020948	3.89895958022196	3.86952098735994	3.56128771499824
ACE	3.27346257812038	3.48000499126086	3.02574916663811	3.68286860112376	2.66294027218059	3.25385	2.71043408286778	3.91240248844561	3.25204055926222	3.49826	3.30881822133792	3.75321368131678	3.15148451040112	3.14030266437508	2.47563205717772	3.06169701766428	2.82640113669918	2.48572574751301	2.80376645202796	2.56877923060976	2.19078219383784	3.0176398124358	2.88713197482987	3.10706120693222	2.78787017388371	3.43184006454524	3.5420119719468	2.88849464571441	3.39689390921331	2.87258695891583	4.47861190569734	2.61286807311505	2.55445070170245	2.55387	2.96956946255858	4.5065139450089	3.00183119810617	3.25837621633948	2.64663697791752	2.82850249380865	3.10578063981595	2.80267643538586	2.61314269979563	3.18432544079694	2.85641227860659	2.78753327225609	2.89807497600927	3.22415318212272	3.43782413984214
ACE2	3.56641436655347	3.57429419352843	4.25027371715958	1.48214	3.10408259831391	3.98777586328695	4.20900746032341	3.65092935598653	3.30820248756635	5.35498754431137	4.03807816773796	3.65466717677129	3.52055452470025	4.31295732940623	3.81507	4.37553631843953	4.59320714935997	3.89216187108345	4.14749974145761	3.28825164557381	3.47859703928355	3.77736132750169	3.86883529909375	3.77062130502872	3.26592514139999	3.87889189361095	6.04872961404252	3.61989082383867	3.44408319226912	3.36477386077636	4.06857881485386	3.41246668619456	3.02847987515595	4.1199606504131	3.22137391383697	3.37110839188141	4.3606531675714	3.20191609168617	4.76681231170759	3.27166803031888	4.0442442047518	2.78688230304839	4.35954458895157	4.76099487642061	3.92964521513182	4.68484287519359	5.04254525538964	4.67294788129943	7.3827325737824
ACER1	3.35220875898654	3.27588028708933	2.10621371842938	2.42642016167331	1.47686616261762	3.06900039498323	2.87832572128671	2.69373438712986	3.05678108370488	2.94439012882115	2.48275861016324	1.91275896484768	2.8038684418977	2.95347271814936	2.39087143179358	3.02432351357315	2.43141079391705	2.3331213405928	2.62163220225789	2.80308131557813	2.68299977519681	2.3965717063645	2.27640204131614	2.34955396346705	2.30479327861905	2.67159998394132	2.83469749771167	2.65269148630144	2.43392275297428	2.4709541188644	3.50709429391579	2.30483680006439	2.92404410861427	3.8447509408585	2.31415964328325	3.16154016957832	2.64216708628891	2.57209445363469	2.43218441909607	3.20092147895209	2.64317577131835	2.29793734753461	2.32004807186985	3.68901813383791	2.82679973194354	2.16365025424177	2.13080652267262	2.59032847555861	3.04559379926908
ACER3	2.70396690063155	4.07940405598684	3.95755892188997	3.48282714091472	3.22565255914235	3.03120214411638	3.67474764998184	3.31880993806586	3.99777567611913	4.08687297027306	4.45453792303408	3.41348433130629	3.59576843089932	1.90976382999559	2.10003877733558	3.11945381313806	2.80764503326087	3.61125452192012	2.87804255113864	4.04559144080869	3.11687821864185	3.90104823284829	3.45542419893173	3.39152104014408	3.74822174247287	2.48546130777403	2.52922971265245	3.67575246520104	2.90033197543174	3.5799441335346	5.0731392792677	3.29500998124981	2.96340894407712	2.84527738275471	3.13843945640939	2.3629520131161	3.51729052518654	3.02337203351308	3.87480646033013	3.53319710833996	3.77306850004008	3.5381257843735	3.19888510129532	4.37696568722083	2.95737026182193	2.91543821252508	2.97873216056221	4.60963178202648	4.26776224625534
ACHE	3.94122580401579	3.03693689996589	3.16219617860347	2.44960259484832	2.8289071080331	3.64378570905481	3.63597549075469	2.42378089290947	3.06710906280518	2.56668359588795	2.50254290585185	2.44680601338348	3.44054871837859	4.21448440310883	3.81474925290044	2.59674333334172	3.04587337971739	5.68251969567597	4.70319554637397	3.01210025854779	5.48187183486036	3.50876319025711	2.55463335446065	3.10351833888675	3.61442108125245	3.57997640914389	4.3797056478208	3.12315900676526	3.10255081266941	3.53089026243438	3.61977585206811	2.84817259437303	2.69942641008554	5.0106966783424	2.99039806883355	3.58456453135966	3.33123604147686	3.87982113088752	3.93930725916055	3.1564887527909	2.99738963959472	3.49645538470614	2.75150349272638	2.66857378599601	2.34332421675321	3.06971309066072	2.44607669042675	2.57664741067628	2.45151535133099
ACIN1	4.31889240364456	4.29736853152266	4.14225918225877	4.36684324406212	4.23189092248612	4.84035010141253	5.7949403762088	4.00173605314756	5.29252292614575	5.16875149677905	4.03751883593124	4.97601072072685	4.71099608136896	6.48611066348686	4.06129590658854	6.12020614665245	4.59533669042485	4.30782541513809	5.33901658470981	4.96012573651425	4.4462537635075	5.26844429601203	4.98541781593122	5.0341144269866	6.10838785271063	5.69641167712925	2.82309844041071	5.10208280460751	5.69505737641334	3.44363121257537	5.76265652179927	5.47032323329622	3.52109462620459	2.76857728517786	5.13812412904073	2.34012290028864	4.71425	5.01344310775289	4.9507622201988	4.9859015532742	5.86011289790297	5.32612376045013	5.08310643871116	4.99985404718835	4.60857769138261	4.68007986602521	4.34915307744262	4.70585048397851	4.18625426318283
ACLY	3.50979218689917	3.29273637891749	3.89889465791409	3.4794170449035	4.08536837070894	4.08405301177617	3.78355697821293	3.95068501141456	3.81839748446201	4.45957909952075	4.91224921116003	3.73596917110961	5.17942958990107	4.16387726994411	3.46627869139359	2.9172547289747	3.40937926033958	3.76991965167157	3.25604091185685	4.09179280719523	4.19623560755077	4.02262111888078	4.4080288974383	4.32596062418755	4.36578083982528	3.94236346470275	5.15097308295798	4.07802186391234	3.93684660073749	4.11954655106735	3.81955108799173	3.86821782027796	3.14886046918475	1.38629164502274	3.7922745172294	3.15896219902866	4.18274431911945	2.92128971299357	4.37822705689517	3.25249450617048	4.96135119068956	3.64842691441483	4.58440472877128	4.65088489209221	3.81696453544606	4.48389882289368	3.87617883449655	6.32160164534428	5.05132486293891
ACMSD	1.59808234822671	1.70367079771062	2.09909614605754	1.56492729569408	1.54242757673941	1.5037450577303	2.99735395670782	1.54906482489471	2.02121390299463	1.59112866934682	1.54998	1.64732858534732	1.60398862191557	1.68167333943378	1.48485992629281	1.62117399406043	1.58039926368959	1.45799060441651	1.79040595375601	1.40301547674423	1.46500795929437	1.87372061385048	1.57650317841015	1.84962953009537	2.00725999095257	1.74996986066006	2.13023734176918	1.19656073973219	1.68431040025793	1.37384967196596	1.29469376209003	1.95819459140987	2.01841148087174	1.39920750224996	1.68308241277863	2.24864337115732	1.7601123174477	1.46486496876196	2.01046062176096	1.5994666590277	1.34074835748876	1.66631500278337	1.50588238644303	1.03446641421822	1.84079921475808	1.76988825078859	2.01450728467946	1.9201325211787	1.84796775445896
ACN9	3.39011008314276	3.21844195237472	4.08298169091108	3.66588126453514	3.83501703561745	3.1257953578061	2.0495272820017	3.69837100837103	3.2844506072461	3.31951326908101	3.74255295345862	3.63568179795257	3.46673994630566	3.02784069398631	3.69356358079947	3.60693229106994	3.81887482693001	3.43878639632124	3.77337473666066	3.1681217600609	3.27488771744186	3.48169887970727	3.22604335546125	3.26245686476305	2.8144708875415	4.28625219118031	4.06330933121981	4.03078690671764	3.93553682441849	4.02703459099075	2.07217	3.57248513939748	3.37399571128191	2.39747159010948	3.67458092713157	4.48070154637841	3.81075764371033	2.71538254599037	3.37960647425782	3.32110424406797	3.1179953128132	2.99225887873332	3.83031487247715	3.86976126478035	2.89951671674855	3.83316931120209	3.83382289101059	3.86646781864435	3.78207299529379
ACO1	3.48704608580567	3.57123140695019	3.8258406987533	3.28858927227319	3.77082223331412	3.74362305546235	4.1976153283773	3.91275770035385	4.56980679051237	3.86934773484596	4.35403030064367	4.51415565326189	4.03317318975414	3.45169754686097	4.03317318975414	3.79614166784205	3.86378159331472	3.07390682499515	2.59547217883581	4.16737498620512	3.51545236492919	4.2694350019336	4.29873781654232	4.25898	3.32772510079903	2.70992	3.50966587159653	4.17877559190904	3.50393102824877	3.58444232495127	4.3709773724154	3.2379357309403	5.02562981277572	3.06744559524592	3.66220626688361	2.98270884231774	3.87683598379982	3.64580189827837	4.54818159114999	3.22398200018866	4.02277820804903	3.56784708047202	4.37117747997641	4.85103051735159	3.77921002227611	4.10244209144961	3.76489803999874	4.44602861552587	3.67192261960522
ACO2	5.39175984599434	5.03173424868244	5.1437256402695	5.16885991954031	5.2989751146985	5.03041643248534	5.16183795125752	4.78678516304693	5.22880267915674	5.27938664525715	5.42029592986696	5.25566850761675	5.77318463306494	5.64579318010481	5.44123286239371	4.85212943672704	5.09409938942861	5.61218759012514	5.45660738469319	5.42871743938233	5.58574315637931	4.98013277217584	5.36154879679829	4.9899545701945	5.09683477306203	5.96649222295263	5.43306594424178	4.95398095354625	4.88722837574062	5.58980674595523	6.0408235760746	5.28034331086455	5.68867575669915	5.38917338174375	4.71577900485521	5.84070051541844	4.9115044340826	5.42292404492354	5.10663339162521	5.05714791161848	5.56927053091126	5.22886027984363	5.39963189831751	5.56399215129961	5.62908768237768	5.1233927922846	5.43692734903065	5.32547219453241	5.0968767195823
ACOT1	5.20546806180279	5.29567059464605	5.63218490813295	4.38561207819609	4.70337550724737	6.09352987911441	5.21367004845451	5.12173987175789	5.17523785337621	5.05062480375958	6.50671741322028	6.18755681956951	5.13662160677498	5.70686610149544	4.6298281119405	5.6813673391252	5.31721072398442	4.69257849580826	4.81604859563608	4.69956431880569	4.20140700951956	5.8157890590932	5.70162734048774	4.90186217247461	5.36553595581529	5.76138394533623	5.37085191584845	5.28065760844902	5.59654316516648	4.1586617002266	6.56850008264388	4.75281270030076	4.63606128124269	3.79948261910639	5.07154844721799	5.92602549536778	6.02907002376742	4.98151360396021	4.99519146626957	4.4731441464576	4.77311639676079	4.80039194633666	5.66295514478472	6.64074818880686	4.40755244435647	5.85333992819328	5.92565330479996	5.43300378954178	6.1741783990751
ACOT11	2.21868484081261	2.85773470925144	3.21813347427838	2.76722325210959	3.18087424690017	2.90685464302301	3.08900153565355	2.38601586533734	2.85711994933316	2.89931805620525	3.55731146648695	2.89931805620525	3.05365515147973	3.59530255091073	3.5198396153776	3.18181256467018	3.53655291917105	3.96190284142912	4.02179956279076	3.15007385054313	3.27711961140015	3.38034826476429	3.13465021633777	2.81002928514963	2.60356982971725	3.47249960656839	3.47019923612544	3.44428201104303	3.17213393114474	2.2943396332973	2.67809675772222	2.95321695489449	3.76469522156854	3.91278803258433	3.0825305758142	2.95505120885713	2.87766703547568	3.60782148881364	3.07137545072306	2.91361839228576	3.76783485832033	3.33292466551644	2.7458700226947	4.07140703449326	2.35664449241396	3.41065677625588	2.72776953503303	3.07403980306349	3.27817291020687
ACOT12	1.9275136800836	1.82465949639598	2.2477364790451	1.78648217383692	1.81073082987619	2.0295875077243	2.59444128048515	1.61655995776298	1.75534433921322	1.70566835130777	1.70246425697705	1.87541395389437	2.13024091199868	1.91577953008743	2.34908506406755	1.88686376870169	2.45174259302103	2.70324270415802	1.69095807616313	2.31471683097671	1.97136643321832	1.8532305993091	1.62136238575805	1.75760153708889	1.68074678591657	1.66263405243357	1.84820470017197	1.99689332827365	1.79846880028256	2.01817023760813	2.64611317095157	1.69548409699767	3.05305889751284	2.9113608016663	1.81509115015821	2.82509128514403	1.59146349443652	2.21306036608997	2.23231658794812	1.42930098585216	2.28995522115471	1.65325316092435	1.92986844497413	2.20427195147484	2.15709253771998	2.11673103337133	1.76901552581916	1.90415598616681	2.33130365644283
ACOT13	4.00748470118833	4.72737230177536	4.31379840871019	3.9283969563573	3.23167659735758	4.34653823359041	3.45998422053045	3.81830497023524	4.34374450387749	4.23631075997526	4.04274392160124	3.02818110112205	4.27042337548796	4.05497810630801	4.42025910607113	4.60765958391246	4.79921762424841	3.53133686121044	4.20213	4.24254318465748	3.61143572344859	4.66923316231403	3.82434018526593	3.78821969378032	3.96129766138442	4.9717408695976	3.92770383275361	4.61693693198466	4.19419212241659	3.6553201802001	2.89463704693426	3.44366354345626	3.82901647483056	4.93867139992712	4.03651425894178	2.87776166053247	4.33155267188733	4.48949838494697	4.57253064210108	3.49454244795905	4.29011310040002	3.74995939777772	4.7461483726275	5.39934776211269	4.30243736899418	4.3297065737258	3.95500647246157	4.36246664658476	4.26549751624114
ACOT4	3.48767335086191	3.23328218642267	3.61581092248367	2.40641289353897	2.80974435732329	2.86874	2.65401411525091	2.67159399246825	3.59624663376844	3.47541363584883	3.72794991233298	3.64022368606282	3.50439158483201	3.86611759316968	1.81286952708926	3.46908083503727	2.75231140200297	2.9452211346105	3.49550017457083	3.43865873318391	2.00870704587534	3.67839034446173	3.24871807633077	3.17951053557459	2.91454376700246	3.33903488258467	3.00444763039706	3.26291	2.37569105235788	2.97435928433818	3.70767258760296	2.92533121743458	2.62869560491562	3.10123581608289	3.19619437000887	2.76857927962158	2.46890966658599	3.55478406630042	3.10769304151964	3.2567282481279	3.34335817418175	2.93906190336028	3.33372544515412	3.37044388097488	2.40755	3.20402517614749	3.12938017165572	3.09477077098603	3.26035873461596
ACOT7	2.37609141793467	2.39467426886113	2.08600095012662	2.02604168272873	1.59108132258973	2.43525787295669	2.58924552708759	2.28499014483067	2.89638355836407	2.59186977799946	2.63271261915761	2.95355330073575	3.18811837776652	3.5077199229646	1.65590401151451	2.54398307154206	2.07645532133017	2.58807518500892	2.62861768031463	2.82282231525192	2.25598411828749	2.99491434259371	2.65514434052649	1.94212165124432	2.23484431585381	2.32244257334099	2.95241183138547	2.7242089609823	2.56161405471997	2.06796589599465	2.30792618502412	2.69574189405207	2.28208181893116	1.92021538072817	3.01118192186175	1.38848248943936	2.67701378566771	2.41720184309704	2.76194712753854	2.6623334129374	2.45302857181605	3.13588564140703	2.32023515310859	2.3314879289577	2.22179879204013	2.04493605816892	2.31120379236365	2.96692229743192	2.43338541447624
ACOT8	3.79727620727795	3.29266234871428	3.07647637760666	3.47435487391428	2.42757742276863	3.51884320796769	3.5030105396415	3.40677304042771	3.34545590239951	4.1361553393079	3.49932859983033	3.68044290836074	3.91821590774822	4.2863101117317	3.46971114795963	3.57392100374368	2.85814928734629	3.40113399666982	3.86470837506362	3.74373268939751	3.43792395234859	3.30358803442799	3.29100176838229	3.28091701220487	3.13668607628919	3.29906480446757	3.64022116662041	3.72408273354779	3.60102254061093	3.29660517494292	3.44174272858949	3.11738558106476	3.84561979646891	4.49540119961721	3.62509112824287	4.59441169113689	3.43435698112914	3.2721079912719	3.23411971329624	3.28787189166412	3.55763643977803	3.04087835535459	3.63302603603309	4.42948003029117	4.29327549713704	3.39445893347353	3.47537505388314	3.72041748359711	4.30734504417377
ACOT9	3.40193118526616	4.94547010573092	4.57174330004514	4.28163541539006	3.79333895571157	4.16540542525908	4.18378024255276	4.76729730278377	4.94623760741663	4.1257020720631	4.32018493187672	4.26804908504458	4.58359822928145	3.59536228351048	4.22284013473951	4.17813380759225	4.28960502885377	4.52577976895816	3.71347355723471	4.29256908418544	4.13244678384658	4.04382742704602	4.32110969415921	4.18963864272154	5.53881829943239	3.53700075555357	4.53049303757302	4.31868410525923	4.0763251519822	4.64806254564102	3.13674758911588	4.51393807043545	5.05960159750553	3.32940878316251	4.1583251424662	2.92903451956925	4.34317568829303	5.02836117988073	4.36338106245134	4.60463333176881	4.30262669153067	4.39757645169632	3.93232895720818	4.77331673438491	3.85655847686496	4.00559535881829	4.45751674024692	5.44051001618814	4.38450943088169
ACOX1	3.80775347282605	3.76190263723154	4.33425702352088	3.98056943064571	2.83989253664346	3.66159989441005	2.90853412475211	3.74732781364016	4.47663728070403	4.2697577395208	4.29845221804664	4.13189146262761	3.81478434725741	3.47243826452607	3.16530984663459	4.26516430671379	3.30455913598536	3.82918949259207	3.5113134384553	4.32882327934724	3.49841789094434	4.5944514031502	3.95880638344297	3.94788218248069	3.73100247660779	3.86997480506112	3.73670796210465	4.45618820778575	4.22598688121696	3.62914083548017	1.92435395831663	3.27609451657878	5.14767110010244	2.65630354753453	3.7559895084574	1.68460917083793	4.05193177528758	3.74591358061764	4.25699493974482	3.75061330378083	4.26734963551785	3.99436537225758	4.58534254573086	5.79844935731349	3.6157655375631	3.60410384310033	4.06059271178604	4.22979686863452	3.72192803456417
ACOX2	4.35104678578195	4.03712465690657	4.19511297474401	4.74303921567226	3.87011508204603	4.19427336502213	3.38356364163116	4.77001107963408	3.48069605116644	3.84824501991762	3.7588806756997	4.39359786183515	3.40802912218148	4.1300417852498	4.2475823594844	4.77001107963408	5.07432125684734	4.16741255548191	3.96291445440773	4.24027191497326	4.10611147212768	4.33267541185032	4.09468336811421	3.94215223366869	3.74563107068579	3.65977938003313	5.15144506863755	4.01420391717937	4.11488406221309	4.19047551286743	3.85240028500082	3.75354029213951	3.56805480571245	4.94104949962246	4.51727389741879	3.28503689641864	3.74691111976623	3.79297782147151	4.54231400898731	4.48692777152093	4.30103575515588	4.61717613143025	4.24072062995646	4.34261242207437	4.67567190849057	3.32528595191707	3.83645976795235	4.3050937167331	4.26502592023119
ACOX3	3.79278931053432	3.45079527887774	3.37319729770862	3.34285217198548	3.09568602401528	3.8869829958065	3.70160679933282	2.98402017243161	3.40200639487254	3.30368407792385	3.50198016449183	4.02468776588082	3.98968889219421	4.65931362982235	3.96265428219325	3.70071638475927	3.59975072882015	3.52320171182813	2.54004830416683	3.33634022266837	3.54862038426969	4.27121788728155	3.8175686427141	3.62361164044224	4.17658416507308	4.45363832922506	2.55571104408498	4.2180749869022	3.30916044754464	2.55154365269063	3.64627183742446	4.0013676221868	2.63342172331392	2.77451154275297	3.63360007586482	2.09108902553671	3.5009626115304	4.0447171602835	3.83294543305855	3.31998284860243	3.64876172736163	3.6997884730036	4.16245067375838	4.28478717262284	4.60136690966035	2.80527037327283	3.03198659414156	4.61565741465926	3.85610930649972
ACOXL	2.69166059286484	2.43701967222767	3.72996147897303	2.85893617086023	2.80532583235041	3.62842862541472	3.11220806057791	4.75727152052722	2.4324523371225	3.82530357588301	3.94526893074477	3.6824126549786	2.9234958326958	1.14406149091344	1.94493756114261	4.25301959592888	3.23896476788223	2.20223350116231	1.02694998948487	2.45798555325912	1.56418614386581	2.89058490437578	3.38582093284293	3.13599157130172	2.62675330156412	2.41456890501721	3.01260472300315	3.57198803093495	3.8777183017356	2.29127583929095	3.71597676023448	1.85433139796819	2.08814855185002	2.83840784945125	2.68254459958295	2.78706350468276	3.91777201196479	1.90083340877536	3.8266973646552	2.28135864504822	2.69953817732911	2.1266523275397	3.39247726440318	3.66075807308885	3.91521944107593	3.32764145051168	3.8122310906198	3.97915154618545	5.37490110045018
ACP1	3.05517788434928	3.3740267703263	3.33031781139176	3.45111248293083	3.18373340995272	3.45278125375653	3.12730141062837	3.75030517408597	3.5511611774181	3.48732935617918	3.46332205537428	3.61806177193024	3.29024	2.56776576194769	3.28597370330482	3.31808684445055	3.47800269230961	3.18089596468659	3.31931569091595	3.19400945466062	3.10176707754547	3.84393188961275	3.90021768375842	3.75567646270369	3.59622856209614	3.0411207163715	3.15266166249994	3.57335364362585	3.60053135203992	3.27779230671622	2.67067756441468	3.21814153790227	3.2329151480023	2.48353175562577	3.36266466826246	2.6739501142901	4.01636732373292	2.99353260245899	3.50639563174125	3.31885307074766	3.27100896434695	3.25996220239129	3.77414634737123	3.77528766456884	3.41085051703066	3.93322815535997	3.58619247287974	3.51435823731524	3.77890426913422
ACP2	2.51169135026853	3.2105409348586	2.73589787495887	2.57007768753412	2.67537233987938	3.07992226373992	3.0057977378708	2.57893434929705	3.96590380536891	3.32419	3.55166687922202	3.33686024675779	3.25098790639218	4.26257417488154	2.59377019199698	2.81287253783866	2.56733510286348	3.46735404778678	3.79526472623472	3.58906	3.17596468046149	2.85977626286168	2.99758246354825	2.73931721591561	3.20791080170745	4.62503976571749	2.69290467200971	3.08179356762238	2.8513950710266	3.12859909022684	3.53936006065901	2.61234033736837	3.14465495502827	3.93221182840781	2.6273585470698	3.85476493131066	3.51238023698183	2.84428516829139	2.79379466521644	2.61735202451747	3.45476344418782	2.48631597882978	3.46338720314507	4.48290415778352	2.69420723038279	2.60964620980735	2.89136035718883	2.93064728075087	3.14374333721468
ACP5	7.56512521540136	8.78616435698884	8.80755058445493	7.42248551530223	7.26053705380736	7.9771190495316	7.77116146559851	8.88496833878021	9.04882424571019	8.35349821288574	9.51208987478682	8.80755058445493	8.39288717258933	8.23973072344595	7.48948717956631	9.2847528303781	8.67795172084057	8.61985879951336	9.00666674103581	8.18690252069441	6.19693955807027	8.27505074098746	8.05541965297999	7.8381187657518	8.93403235501664	8.27168273411594	8.71716038623011	7.68314901260965	7.69568310792418	7.75158798453506	9.97036477566916	7.94845484739937	7.98067244153478	8.95928141388338	7.72586072410543	10.0299	8.06340385482154	8.63843181291198	7.90069466424726	7.6088432936548	8.30531660922144	8.02070921244223	7.59021788237725	10.0301357915234	8.0999900432836	8.65065830602985	8.81595817533075	8.00420809856886	8.03510918659727
ACP6	2.21055924543448	1.33091394860543	2.18048925899083	1.87166972038169	2.17687072950643	0.488294777418936	2.1548767043192	2.26316516865808	2.38028107070875	3.14658906138503	2.84423839152725	2.73899376039295	3.02847933332923	3.24732354811313	2.00847057710832	1.97300911672869	2.45072507790151	1.96891617353681	2.02026856460646	2.72178887087079	2.3348999925509	2.41422290486819	2.05678475493083	2.2111568463139	2.54929128415827	2.48390974457012	1.51637251783408	3.01851092412892	2.37619869603774	1.9203	3.35021738215926	2.17894470700746	1.79629097805778	1.61101119740998	2.16186456184121	2.06632220606242	2.58623298373815	1.62416147411347	3.33969554850919	2.25558246351181	1.88198860407591	2.2519653028694	2.06556412376878	3.25731951812259	2.67515354765431	2.27766718393452	2.42439160381754	2.23004752351253	2.70477907606823
ACPP	2.00385503158249	2.25490557750169	3.36910537621709	2.27291594680267	2.1097077878633	3.44435149943543	3.14463706178122	3.28076175802411	3.17413613555011	3.58581349966095	4.22373693213946	3.16727088480481	4.08304779810713	2.60173170700502	1.35024791275695	2.10306566585159	2.09127137203114	2.7547511288809	2.40914654835028	2.87466584600296	2.27985719066739	4.12123520473572	3.7258888002756	3.22305590780499	2.72535475414587	2.60304457699953	2.24491935479559	3.8887233846813	2.9684270218902	1.70327783764906	2.34852868912908	2.38328325882129	2.09452229303112	2.77769853004597	2.20180566472224	1.91660847964138	3.90699832822487	2.1297093012431	3.71051823404139	2.15998030741439	2.77633238327559	1.99139691614387	3.56367298877289	4.72448262911039	2.28749611022983	2.37522796597564	2.7478726124941	3.60936602430979	3.33177843260378
ACPT	2.97565754189854	3.13859683912271	2.07145811546116	2.07219883695449	1.99089124545821	2.69482616212915	3.15662676197771	3.1979602649094	2.72992765568671	3.4134931199172	2.2240591791252	2.65189929187182	2.70007961078962	3.09072664389415	2.73393594607613	2.70881903625764	3.11157177477523	2.45810074443805	2.81749057412773	2.9660032904099	2.87796313902354	2.87263062225113	2.45503175475097	2.9433341656878	2.62229204818836	2.84258196214159	2.57767389887942	2.7058511552338	2.5144239127397	2.75020907500281	3.45485608077586	2.19194866330552	2.79308368639416	3.44046531243866	2.43631758667782	3.58416143161843	2.39472398446555	2.73534781529258	2.77984519398322	2.4452804633049	3.32751969404172	2.37373205270987	2.49104092072533	3.20608097527142	2.34309787844424	2.94273096928935	2.91881057229552	3.13035608489027	2.75519515253504
ACR	2.70635890314944	2.56671736537254	3.2460641149142	3.80383808765172	3.43430224862892	3.61795934488852	3.51183877572427	5.41519569552009	3.61178094477969	3.73314503578933	3.46299802331867	2.62910318555095	3.48207947201378	3.1746450966052	2.88018175524004	2.77089129023964	2.81375523419627	3.01693834492287	2.57642568865139	2.46139902460248	2.4766809730106	2.99074756115661	2.91353155129476	2.86331071161946	2.96320363215822	3.33817745978289	3.32574100680078	3.02740572503283	2.95678518934419	3.17982742118756	4.0164513195597	2.89449780006362	3.60345376729258	3.76187	3.02628094227572	3.74878803230067	2.93137688628299	3.56503435834535	3.51949295167524	3.15258910430406	3.09020928752058	2.77567800460126	2.77920321410161	3.08238272434291	6.04143748432677	3.69691303547498	4.04788550731376	3.28421703994067	3.91276211729735
ACRBP	2.91224221575232	2.79083811398221	3.07687446772495	2.73861060075631	2.15536842720247	2.28151692276936	2.73754239038828	3.37825826862802	3.06307846895629	4.90375066062364	3.44548678240839	3.19613871178869	3.94749410083108	2.72631174624865	1.87234423422726	2.57741188210952	2.36846814689703	2.14609823091976	2.75159753671726	2.86780562679369	2.0270381428916	2.65371	2.60614877722969	2.40736925096591	2.31663906047067	3.08861530741224	2.5981270942448	2.77956951095162	2.59356274795942	2.73106988457554	4.07778525928764	2.35575108797711	3.15949	4.02598635039208	2.51215617827092	3.18470491623563	2.84946265815723	3.1674609127974	2.28882960461267	2.54790873925741	3.12863468116109	3.00772426526903	2.56039323495326	3.10972938978273	3.39752012806586	3.99259791032248	4.45485892669867	3.4865032777644	3.33609028250033
ACRC	4.06155981658493	4.09589785850605	4.75605323614098	3.95999484369442	4.44859249983191	3.40703980522449	4.79418927049567	5.80420979536385	4.13474871242099	5.07902740557855	3.66957680247536	3.65168063747938	3.95041461832384	2.35473297898591	4.62073460686064	4.40726134528769	4.3745408907335	4.40450477100653	4.30785315555308	3.62223233108457	4.31989930299858	3.39065477372202	4.36179605317303	4.26829126763685	5.25645619188268	4.99798948548016	3.02624846683371	3.52376620113915	5.25137024087946	3.36729599369914	3.17815835807789	4.45133576050859	5.08942889914199	4.42916577554045	4.01745021925315	2.30031782654847	5.09495058970653	4.52659056578798	4.53264514235755	4.46663070670758	3.99807281634484	3.8117907414416	4.84314441677914	4.69539756927934	4.1399911067624	4.39013246587909	4.52214262930923	4.19737118367296	4.93527073451748
ACRV1	1.64222807641994	1.53923301426627	3.15153751719446	1.60035158633224	1.65088909889011	1.52423443573471	1.57264139802883	1.62680586446182	3.16872921338816	1.59833704645299	1.83237952452366	1.60451297006856	1.59544069730276	1.8157326860909	1.58837709872261	1.61100955160085	1.70804832777704	1.54633897618908	1.61718026126655	1.68796419289551	1.73369965762734	1.83274160453011	2.03584449257567	1.74716283650971	1.69216898192975	1.52990146573235	2.34736143303611	1.68425364160506	2.32342110658163	1.21009498366283	1.81576745601695	2.35829402451116	1.24359628051872	2.01227581569202	1.27759741302521	2.51657684635984	1.38451513858228	1.68964983068445	1.32498740691002	2.23306294579127	1.9896823861592	1.92809039624119	1.32620806499087	2.13536526806331	1.29902031581563	2.4683181313024	1.05002833678824	1.36106743741781	1.65239361804072
ACSBG1	2.1371	1.85723022979735	2.06704462910072	2.02845469929571	2.4370542629871	1.25299773662901	1.68754241774786	1.58849714883549	1.65416903559827	1.50226496803148	1.73515923171778	2.34706588088932	2.61053545352669	2.90938728137925	2.49544789827616	2.42046410217649	2.36849103391918	2.70260575861973	2.71175526230942	1.92883155326123	2.91719579707451	1.80197768533076	2.05970685555642	1.97294289932737	2.23731225531587	2.02012025197431	2.44908690984733	1.94693750048596	1.99333460235438	1.90582043513239	2.94043505717594	1.68899761640203	2.44433766328292	2.4806630780849	2.38720878271187	2.37983432587373	1.94081119732892	1.85240514639106	2.26409508666787	2.0166679262971	1.92234919326712	2.4886073623296	2.43417438113932	1.73912662659913	1.69383628674333	2.7852816777703	1.85488776988354	1.84845987725232	2.21459197440078
ACSBG2	2.12599946642817	3.10131724519133	2.50293929069247	2.25906853903671	1.0308302250133	2.17654681492264	2.50195287418087	3.86803701680593	3.25632696862712	2.64754460960538	0.98384486738505	3.23982584172517	2.07007757125666	1.32669020124383	2.77308127206389	2.48470667483227	2.21304175052795	1.78948786719686	2.47156023043306	2.26599635136251	1.65429929863335	2.38461855399824	2.03451007599375	1.88279262125466	1.57638890592728	3.01468750309876	2.22948530261865	2.06145485453558	1.58598660481613	1.93425292622307	3.44162994519529	1.92939022095131	2.61584617615403	3.64912322454893	2.21824310612407	2.41720860066659	2.48550356858917	2.60082887254594	2.62397708743846	1.73723074809095	2.67039967450102	2.02460057095109	1.98615002680707	2.42441659043712	2.39098192224571	1.48744180997777	2.57753428686239	2.52582231271647	1.87310850254043
ACSF2	3.87422359870497	3.16406309894269	4.21476792675244	3.99756896728239	3.57276526643495	4.72882810440701	4.09354882039004	4.02486357041147	3.99435353583477	4.21698172138799	4.61483873277779	4.76439285926767	3.58552173171972	4.6501564024514	4.28828851196099	3.60934163015559	4.03848871186956	3.89983292573763	4.44990106038209	4.75132061246581	3.61192217455307	4.16316788411284	4.78852975259612	3.91980282747272	3.76258082282693	4.30027368508426	4.20670533321217	4.48964111882559	4.30549374999538	4.43488755975483	4.53443912399927	4.38494739430671	3.23839476212442	2.62071734567761	4.14856803280887	3.56741791725679	4.83507012534741	3.52250019595973	3.83867164760274	3.86472049431932	4.45317431338163	4.00778641158836	4.64580431841269	4.93288986824508	5.29118695333933	4.33906988111673	4.36384	3.63311574819019	4.96506835029448
ACSF3	3.43633581578997	3.39455014314834	3.46236483962133	3.23367640986474	3.5546808952063	3.44279881627962	3.27489271888673	2.59061041434516	3.5210322712454	3.44598520998955	3.50124752376281	3.11740963532012	3.30870134338649	4.18669664074464	3.59884019286316	3.16529915830567	3.2984323726322	3.33774739865527	3.8749679313231	3.59689465439604	3.40434762295302	3.25132290919704	3.52355324652046	3.52790137108446	3.39290107029659	3.05915725523445	3.26102192619651	3.29430766586304	3.13435753004726	4.41380154747229	3.49578913125078	3.36096843790432	3.08785383381558	3.55513129003768	3.49709189034739	3.00849355518715	3.18320038679798	3.55452204390835	3.57788781702804	3.51973683223774	3.65228392282704	3.38623669454927	3.43416912043158	3.88486064015552	3.44146795789655	3.83193594257738	3.42922353243176	3.62719551637813	3.36571855599714
ACSL1	6.3926190761584	6.11526438146524	7.45111952789791	4.97872631535625	6.37276737646169	7.25592179566695	7.39687603870831	6.60299480248336	7.69454243188305	8.35758743252705	7.33002976229728	6.82094773101468	7.12885696037992	4.24729384579123	5.79963346309582	6.54599033768114	7.31361036122615	7.01209000387303	6.9918323650777	7.33923760122181	6.77810788691501	6.69924375374076	7.69145773043192	7.0483801698061	7.9683377630628	7.8690034901265	7.71908678160425	7.2663554030457	7.4201747203992	5.22087875434367	6.29538522460762	5.71547492712117	6.65010991467317	4.58321816649956	6.37339194523079	6.71718676661883	7.67838335244861	6.67191822649831	8.00493658392643	5.26302354945356	6.74628	5.13572953229244	7.78329226109683	9.59467500833921	6.83567408988516	7.98154964029219	8.12907666987795	7.65396707747293	8.0744493148362
ACSL3	3.26323590151579	4.25123544760586	4.89804760107269	4.51913553894469	4.22486730443597	4.73874099856704	4.69873063048273	4.79943516497243	4.86531700558185	4.27871755207904	4.37418474530023	4.2690111886211	4.64301229304717	3.08043576389859	3.88230342459721	5.1023890540834	4.3625687338938	4.47915456565365	3.89788266502625	4.49689584380782	4.58169374068834	4.76737058717946	4.48892985298219	4.54906096273144	4.72709833446553	4.39863203948253	4.57611925004919	4.81270781294125	3.37044157690647	3.50427152021785	5.24619290584653	3.83854841830535	5.15979898369477	4.14187901337304	3.71741735739603	2.98543008120879	4.52927359828787	4.18473697568918	4.62064589347556	4.45483015891656	4.52154893065084	4.76454518667088	5.1260471430266	5.6521052349081	4.19143347057184	4.4498138683032	4.3054971721064	4.63779114518528	4.60625360380943
ACSL4	4.11825720596622	4.39292958049596	4.64178751192997	3.64342415048034	4.59822821987118	5.26580522179468	5.02708687016724	4.50861505760988	4.88777145873806	4.59061048561466	4.43877310213545	3.55569633459875	5.1934772579328	1.96504128006989	3.23283699962367	3.85737980182719	4.05284503541536	4.07806816532835	3.15983202501634	4.34960712533776	3.90039296669086	4.46581425709211	5.00298517795267	4.89816036030668	4.76137	3.50320406886507	5.19735510191776	4.68972753417811	4.42588143136151	3.45715076702213	2.86232299792608	4.05380751101153	2.9298516480052	4.41667171594256	3.44541275180924	3.39205112577415	4.60848780828132	3.77316550729747	5.44718086420885	4.07417165448731	3.52621537685594	3.79401408920832	4.56858948597668	4.87552054776249	3.2217202581262	4.11501490566561	3.12538570188793	3.92458135245368	4.10735109027455
ACSL5	3.99419507443413	4.60126659449643	5.84702186685279	3.86397341741035	4.29336968358675	5.06987399039416	5.73658940807955	4.0293787771155	4.24446066419184	4.48130907747538	4.88467147309648	4.3087118837703	4.89423519100532	4.35249963512795	4.08667694295332	4.58869765646715	3.76557889485168	5.01997346439879	4.92103543248804	4.56631257568351	3.81088119528252	4.86078261403061	4.68847431812972	4.60709842732543	4.1989692120341	5.13206949959693	5.16289571496707	4.62816390561062	5.2438714427564	5.37802671320314	2.68637272437483	3.71922980047429	3.86122920913904	4.8736121945666	4.48729751629371	3.38168597609568	5.0207072668865	3.61327852746262	5.54184220170944	4.25605293041982	5.05100590416318	4.06225468219214	5.32677845029999	5.62495899077913	4.25977964555413	3.65232113086851	3.8483308640278	3.91326	4.01886123116634
ACSL6	1.99861986601521	1.97392108039283	2.47588931905071	2.01768792509485	2.41710379843586	1.88964814554692	1.49344467388734	2.05514029271603	2.12669846406979	1.80364608458925	1.75193302347446	2.24206366068507	2.39135555108121	1.58750600164556	1.87612908983815	1.85289859720393	1.86017876976586	1.85029435212659	1.79794385027111	1.3506599910524	1.89582982247345	1.94956275888809	2.0637752178114	2.1074011448571	1.78451779438743	1.8432831832658	1.85631785650714	1.97358442221354	1.93108064080854	2.05493978232876	2.53749501677969	1.66619970925969	1.91112817710141	2.03791727278262	1.55166354683098	1.64741275760246	2.44574822198258	1.82615302358241	1.94601907722047	1.96183239321551	1.51924	2.23182575776142	2.04213985982094	1.68141350877085	1.84586841054469	1.85955386576605	1.92561242442349	1.45752337594543	1.72477216006276
ACSM1	1.93414722896398	1.4023559967343	2.54446937439202	2.13791253913236	1.87818621156224	2.0276681700662	2.21925271268818	2.94542772824378	2.6888964176919	2.97811058559027	2.33804447244072	3.49435444668868	2.08845427686926	3.78885335559389	2.91049984227903	2.97589561593259	2.04251729659236	2.9917855339688	2.39969853173051	2.01932430359208	2.05922381639097	2.32436027932229	2.28188145771699	2.82860463578634	2.62684934079825	2.39755071122906	2.11430199262334	2.27118816546264	2.42845449546803	2.4017137814234	2.07391253874973	2.95365109939512	2.84829218716535	2.46646372645532	2.52379970873957	3.49031958340594	2.10181028555526	2.39026770329077	2.3653913575415	2.48027049539177	2.56862807612391	1.81515965447767	2.44205302977948	1.78386223685834	2.68339576244752	2.57205352439524	2.26321492309371	2.02889605589004	2.66713950028693
ACSM2A	1.97036666474185	1.87505287437084	1.87897030952712	2.15488146524743	2.6214940387927	1.44699256042971	1.98570791755702	2.3644665716856	1.90941095510626	1.68649156916243	1.49885177400488	2.50430877422402	1.37843802658923	2.63651610610761	2.07701008688643	1.50191455946098	1.51390814358666	1.79618382329863	2.16581342328297	1.94912600341811	1.85856627467857	1.84158615346422	2.23178240634432	1.8372473633678	1.90210534922444	1.91038448498418	2.24430123990006	2.20840405969101	1.67689146438225	1.53733820398289	2.18335255770337	2.29957675819571	1.51470858353319	1.95410961105455	1.92706562749747	2.51825474577102	1.69088358135401	1.95867051626576	1.90104956669865	2.08049227150676	1.7234081280753	1.87478199838668	1.83478332217848	1.68627388528802	1.82500971401315	1.5401092062514	2.00814918614315	2.14083147962748	1.74414364377672
ACSM2B	2.1968795918923	2.09892074035582	1.78426009230564	2.50635406019894	2.14208078067275	1.85573840971308	1.97869361905594	3.02947438427484	1.82791191167479	2.29224294287537	1.22288225078472	2.6622520375564	1.43770853699143	3.29223	2.10204900154913	1.85070088866997	2.09257823699112	1.8115401691748	2.63427688081768	2.2699136025107	1.82261162633416	2.04077258310871	2.69468277487345	2.04514291596756	1.65322250187715	2.00279049816056	2.06956750903173	2.31345080551514	2.11414194793534	2.01470234046747	2.23204140781469	2.11169022569118	2.51446207280114	2.1793265218505	1.94657560131743	1.92410444725284	1.96485391243986	1.82386870607175	1.61647517388106	2.11929706512532	1.8509511183622	2.28739817911695	3.50816573816084	1.94426715346496	1.58590391397691	2.20019053505514	2.15330120125686	2.69273100437126	2.10030006167394
ACSM3	2.59365845778071	0.927428872830659	2.62910227214529	0.94849801305622	1.8536218689481	3.09613123282474	2.46643033553361	2.53775743359393	1.97106085561527	3.80073801428341	3.17335002132085	2.87634404102563	2.47888780282948	0.224905631228929	0.91571290060152	1.39255813540526	1.56994616655268	1.02031272947802	0.950163094067938	2.7518218942818	0.714565511589732	2.29824539199092	2.39997081703226	2.38214450888341	1.15882010940987	0.767859043368281	2.56540141085956	2.00645084246031	2.52883206886086	0.98230346305619	4.44419967161588	0.415064161084208	1.16844135594733	2.10764085698805	2.08486375413331	0.372900994062012	2.65100839900427	0.571122265696093	3.45829739940133	1.34057128709191	2.27563927914414	1.66089989332133	3.25310373078226	4.00107292428456	2.91287416903972	2.51220085028311	2.04387136308282	2.41864622674447	3.81426640767438
ACSM5	2.33323115641109	3.1757239312144	2.57648183307792	3.36182568531287	2.86667677228658	2.60083272394321	2.00177048888161	3.00211431003398	2.66917426871366	3.78790075390674	3.05147451909222	2.84638179375967	1.51840453436386	2.24509439551464	3.4091129724332	2.80020708823105	2.63363011327816	2.46264071167776	2.73297555557982	2.20206857853254	1.66490043937532	2.3925647661892	2.61707344688297	2.57889149375366	2.55903928885552	2.6491363096796	2.77347571457619	2.20365910562975	2.30459056310927	2.67029932779954	3.65829121926707	2.15027654390183	3.05450803421605	3.29105344881771	2.43259563579243	3.75124622344896	2.78625563275731	3.07435829445864	2.14157132045958	2.56176043477506	2.59234020974231	2.23877500164339	2.16235796741617	3.19155291013787	3.31206251591825	3.32589689183021	3.12625032173317	3.42533901283717	4.10688605607175
ACSS1	3.70736271440385	2.73956889713704	3.82998825407003	4.62907537462756	4.33486146737688	4.18548882134003	4.08956989119051	3.5495006489173	3.1600818349958	4.54548667081913	4.90584686057101	5.04930376880152	3.94481388651145	3.96745908785301	5.07747146218279	3.57934256750012	3.9951685273599	4.78871397315738	4.41717238887044	5.02659036223214	4.85612524949323	4.52541298522992	4.54795429164264	4.77686695740559	4.1590974724525	5.15516249595176	4.45043300293035	4.44580292407082	4.44471616975336	4.71578100268802	4.40665095701601	4.35014680904758	2.34588069857902	2.36535958187183	4.24203320400989	3.47363196608057	4.72065267303091	4.3467782765566	5.0146515657135	3.06393128848644	4.70561488034264	3.78614375730251	4.59212143070246	4.14999954793135	5.06635476293398	5.1907221984569	5.04577239883372	4.76668620785845	5.18568
ACSS2	4.71497628190366	3.73175203834697	4.43748857783493	3.51079431318609	3.7391577124397	5.13994943762208	4.53548186111981	3.63227156985621	3.73044031437368	4.71017832475044	5.27278085115692	4.19571389002418	5.10677274373312	4.43748857783493	3.65917885239313	3.9720589021913	3.5023939554162	3.04773638937608	3.79964343458433	3.71688623667553	2.85017430194541	5.21880121317466	5.00608164512541	5.24254617309732	4.17944773288885	4.73769868677322	4.21595283747699	4.68458386483285	4.55017417115657	2.75609244177674	3.00864828229059	3.68597270245102	2.75309173001978	2.64728217670811	3.96765622177672	2.77546704491244	4.9981076322218	3.67280020975179	5.30733794838768	2.77635006908612	4.48186282858374	3.45794724230048	4.77236653300966	6.39166430333183	5.45654461804516	4.90334838108992	4.34282204858387	6.95522113982713	4.89217285779535
ACSS3	3.49077237967043	2.92979249460769	3.15885932462862	2.72794648361077	2.85988920103882	4.10386719537981	3.70248007063169	4.00995092047526	2.96519473920721	3.98658351974588	3.54723887256602	3.41168613818005	3.83719006060458	2.32588324403849	3.19778609037604	3.65916859119878	3.29155231140993	2.62020780448161	1.68084701922309	3.63695363909228	2.0192795659823	3.29167329951896	4.38475521157972	3.29535067944117	2.71091124482901	3.55643744351007	3.40242155330825	3.4111410990817	4.18149021933083	3.15583931704331	2.75599121716329	2.25354550811676	3.35002063794067	2.2256185904644	2.71850993275869	2.38336534921955	3.85930179911466	2.66287350756224	4.3558512737132	2.41331307695868	2.8596143372869	3.04985936210757	3.9560329158638	5.29831987325008	3.3731755623857	3.40640650912551	3.49538778988043	3.94031532226372	4.25477332655305
ACTA1	3.04557118199447	1.80844192713988	2.09573480661232	1.74496288167303	1.36501365199455	1.36321249750138	1.8485490707391	1.18357005512179	1.78883369253627	1.08994730281221	0.938562947257769	1.94638752649856	1.25639098758957	1.39143971072105	0.708963516089791	1.71261083825734	1.12315040920155	1.17680815300128	1.27959570597093	2.23445224610795	0.875874382595324	1.38840556595016	1.19550291399521	1.48284336717922	1.12109250686011	2.02394794436924	1.38270306305922	1.85599609572704	1.82650015444983	1.48279100926065	1.47745226644064	1.40369427426833	1.50819254169634	1.84538234163583	1.34756884068256	1.49864566386702	1.7591674019851	1.79471688672289	1.76803562896061	1.57658409867029	0.863648513088971	1.27741938145072	1.64039043579032	0.875866150203034	1.85082005256482	2.43918426382122	1.31477122104621	1.07318630586864	1.25611753807831
ACTA2	8.10129256168609	6.71454382269857	7.12628043714162	7.39543801814392	7.73347710166127	7.43708129359261	6.88802536354537	5.10535195360517	6.81124352506306	6.09859530740118	6.62431809214227	7.05898207588071	6.94510247301985	7.88681739688259	7.51926733076381	6.22513286748689	7.8518	7.05898207588071	6.69381748085554	8.51050742167838	7.79580368210336	6.91794879951316	6.78250927540808	7.00126127581076	6.6239673511967	6.6094187497506	6.54951208617631	7.10360456506993	7.18828675816317	6.32594874870752	10.0760688841933	7.34510099682445	6.83197285457389	6.41860262200236	7.14249727772658	7.45306173999957	6.50460049451396	6.68233052660076	5.66170603296436	7.69508821961694	7.89738414078858	7.58390714086953	6.89975807085458	6.09054777424677	6.2802625787456	6.58332060119034	6.35547307274239	7.86206303160217	6.72623951608917
ACTB	7.30369780002444	7.29478743859118	6.96300215568947	6.93055488478424	6.92430586892759	7.52356793507991	7.51584016051298	7.0354466289265	6.95589263109468	7.64299450501133	7.46054004607326	7.07508394395855	7.84400696566151	7.2431240063206	7.12066290028579	6.74708657991224	6.96300215568947	7.48924700967246	7.02765793958314	7.60159836333144	7.4036372428609	7.21334006993124	6.96685692946759	6.98169297995673	7.21333997717984	7.48651047850898	7.3357042119012	7.21334006993124	7.28898533076976	7.36467232973913	7.53445562592478	7.05181257602772	7.0981900392488	7.46664822955148	7.28898533076976	7.19311905362892	7.16439489318733	7.42374714236604	7.29758291747873	7.37427978794999	7.31799905078409	7.19311905362892	7.2396440055919	7.01126750825514	7.1909138481455	6.97700133787435	7.18174699983526	7.63316867183263	7.12793333214691
ACTBL2	5.5076510207244	4.28068753378549	3.78058242869836	4.54686395892958	4.34365443365158	5.20687428616177	5.10723273753912	3.66375185068812	4.13859693543156	4.15276500237051	4.44437842522245	3.66681314751277	5.76879717297377	5.62137749808238	5.13187457183406	3.89283135085325	5.79237961253535	5.28595024191882	5.02904002230179	5.45252792226787	5.78611132124206	4.7133616110957	4.64501969638489	4.32244331154101	4.50459961619708	5.00732606778715	5.04126530301429	3.99843822933675	4.33404553108251	5.09368361067896	6.38221440408533	4.17787018767286	4.55728992881032	5.80337567356932	4.2722799210636	5.90690678357837	4.31848950369893	4.24209371661088	4.85715593036588	4.90111676638686	4.70526979523426	4.80666581658729	4.41703162165031	3.6138616973578	3.60719399676138	4.24440073846249	4.44720698616067	5.03024701155817	3.9036187122325
ACTC1	4.11416938494746	2.66499754861065	3.59377040046292	3.01475985234885	3.54458874395751	3.29809017537072	3.3279502672309	1.98528350014847	2.83837818633036	2.84620279479745	2.96336374991533	2.4521334098492	3.71349438463765	3.34892253715315	3.23291211592914	3.60544409317729	3.38318846827785	3.19731891437435	3.02601859841296	3.92166068463995	3.47067864221268	3.41972580617841	2.90642020520041	2.79706805388175	3.02933129904532	3.36695376898477	2.78837205562766	3.3437771070086	3.1318492628384	3.59553022655188	2.99998209841549	3.51058881731747	3.28333283907217	3.34974905176218	3.30760081350177	3.51041291140325	3.30322560724792	3.2541520768659	3.43908649361942	3.24992271411266	3.04637231148595	2.89644238749383	2.81350219653597	2.44511841164751	2.51470166897986	2.85053297028667	2.93066340086647	3.19144965595509	2.87541605563774
ACTG1	5.42177609838836	5.22461482114024	5.69606352120968	5.97047761445768	5.90184708053999	5.84486029094071	5.68373675008079	4.81443859343916	5.53875499555306	5.41316250937466	5.8767253544503	5.35457619517191	6.29876389504914	6.02054844713406	5.74751406804324	5.58985533591288	5.28014738456666	5.60314827951188	5.20788563175104	5.93831077728455	5.64096064374041	6.35981789520565	5.21142235472468	5.55397529324708	4.60550412036265	5.20150005585065	5.21338850169412	5.83928849840978	5.3575347131014	5.49903016407586	5.97925264082483	5.98804194070392	5.62955807108024	6.26541229917069	5.90635509601054	4.80249610834818	5.5339190848756	5.56822215084826	5.59158785342317	6.44072418008567	5.44855291044093	6.24321425615375	5.2463925918106	5.40692732295621	5.67222181634251	4.5020890368185	5.36555403413953	6.04879077538267	5.9868372933912
ACTG2	6.56415535774489	6.58553866406156	7.03797953700117	6.17718722992769	6.65723369748251	6.51395732218733	6.37384571912948	5.16863380931398	6.24482154451993	4.7699940644091	6.54658036072241	6.82108180736155	6.98434501356004	8.01354453303975	6.9104376427459	6.27530303473806	8.23966772390985	7.06363163912826	7.70980362270219	7.75480902925217	7.51123668860626	6.51004212869114	6.6391790728588	6.50134601695239	7.07059319722792	6.82887784859671	6.36881277787637	6.58344117763845	7.06241015398075	6.47789866082668	6.9540953444801	6.46734945158768	6.80581035644837	6.99582060804162	6.8481317837465	7.18410220075065	6.82380161298686	6.16554992605601	6.48915397097951	6.46829471775627	6.60917170444418	6.58846425710693	7.16669512582365	5.38999618729097	5.11718	6.33832876420547	6.61107801454854	7.28541087549165	6.02754094898738
ACTL6A	3.59094452231511	3.65885930639837	3.66897969746927	3.56419277475773	3.84087974990155	3.67860087050222	3.39746847759191	4.36009820575153	3.63231490601548	4.65592847576325	4.1683905550834	4.65264393803738	4.76584889189676	3.41832469784399	3.90914319420179	3.61796436844842	3.03111639596543	4.56695804834926	4.01210889555266	4.1186655330019	4.26261465803961	4.67364421279208	4.61108321226117	4.61618898414937	4.32114615916629	4.31082031236882	4.05004825325245	4.26971667112995	4.12563704960652	3.71526930041331	2.76835122815753	4.52853956044528	2.36102520935865	2.40379221545654	4.14967129752931	2.63220055888678	4.25453092125253	3.33453083800839	4.63788222715817	4.05908056281021	4.55576257933401	3.9826875496144	4.08234442403759	4.06534731631973	4.70339386118406	4.39068389140634	4.10628654788652	4.84122394403192	4.33823275642837
ACTL6B	3.28651385858813	2.67194034700002	2.00744996887785	2.14830090546208	1.86233101240302	2.35963257604625	2.54145235865225	2.40434504575371	2.09672857977093	2.33308933580542	1.76094983951583	1.78754771744508	1.98031073821969	2.88866607627171	2.20713690361568	2.42966741626715	1.45655197299441	1.66297001973747	2.10083582669332	2.08120519606638	1.73237621253187	1.83157225031222	2.22185936940889	2.34335899083965	2.36794808004615	2.0173884068228	2.00591924271322	1.69141542495433	2.2523416585552	2.09275743932809	2.79774739786855	1.83048522424203	2.18099598129222	2.8938795874552	2.05452937007616	2.62942069764271	2.62936259283694	1.98739255420576	2.07828027296431	1.77043011735867	2.49240502620573	1.90497633455055	1.92838803183677	2.19655620739085	3.12272847447394	1.99104309015084	2.37201999203125	2.33684231103252	2.4626955755826
ACTL7A	2.59901646170892	2.56985893673772	2.4041314154721	2.12020406362707	2.46108571239857	2.42871130152113	2.54561958152902	2.47051437415696	1.76098034122194	2.87113486177675	1.97015397929872	2.44201667051222	2.38892606253682	2.53884116783991	2.36135950861445	1.98926824258439	2.69443841048495	2.94724247683376	2.43588643021338	2.67479587903449	3.09907332505354	2.38961710501311	2.34054917357985	2.43211040320073	2.31863264491102	2.3397152095618	2.50207122611027	2.30051995591879	2.38519227694601	2.65041728027872	2.67574396906818	2.33909211076046	2.51446171196978	3.1058789378043	2.27442551725147	2.67783903512057	2.65531489935707	2.55655180118799	2.68442504438075	2.69410165042695	2.3953206318511	1.87195439108767	2.17385066123605	2.63092682403583	2.11054	2.20301239443774	2.51897308055285	2.38747338739822	2.32682829286079
ACTL7B	1.21896479688984	2.07129932220005	1.67382125927447	1.53730125093375	1.39686661746126	1.84353659460775	2.43150766459557	1.58917452180638	2.16165643380946	1.9377634525833	1.78257746803337	3.09405348027249	1.71083965871689	2.50956560088267	1.86453028279536	1.95023137206446	1.90982253147305	1.70545660037304	1.89054560566745	1.77619391240729	1.09991459605787	1.69527991646502	1.77845107773129	2.00007478180828	1.95242673714062	2.22422874828179	1.34104510627723	1.51680804508293	2.01809823246985	1.78575576159402	2.14261382738617	1.90744401643326	1.95809556843509	1.88979253860308	1.9503647138362	2.01357551101688	1.66819030629261	1.70315267371644	2.19769640663805	1.63513914375724	2.00679618471293	1.85745298829004	1.83168843344927	1.80843868687255	2.65381670937606	1.71873096563224	2.65465626325102	1.31349636368055	1.12701925937846
ACTL8	1.37167718382512	2.25310515081341	1.49433324087942	0.497478771160036	0.407480039449907	0.31917526829344	0.772326548887882	1.07486759772676	1.30506031052508	1.32583772371174	0.298615912359625	1.57955460596937	0.319616738591301	1.63521123313969	0.428495402831773	1.66014780150688	0.755427494349153	0.243118428728226	0.895960420570713	0.838278538845047	0.773773377888323	0.46039415360749	0.465163508686064	0.606397227759392	1.13482178338568	1.07998564134922	1.06843077867574	0.605825936285519	0.670638456084955	0.958701711521488	1.78471191819943	0.590432353686292	1.26252841646894	2.27809481506984	0.734362915994853	2.46265575962699	1.0327997360661	0.868658787870078	0.727813630168815	0.588311461353273	0.931786961710326	0.845224465570487	0.497199221586259	0.909861079968547	1.76776975808231	0.781147749296696	1.16742288608618	0.629993146253652	0.691952198502064
ACTL9	2.35112308142288	3.05138459888554	2.77333192577273	1.94637375701871	1.84600435531368	2.10364410999388	1.96210794978705	2.55455064525393	1.76411818023651	2.43118786853011	2.45787864229246	1.92970720949843	1.82382938057714	3.13952602675301	2.79144597758971	1.99525645742217	1.28581171653915	1.5837386142279	1.66119845866456	1.13962	1.35288004346782	2.18808419187659	2.06917610048808	1.5387589378792	2.19809652652344	2.2384354193597	1.39296206162681	2.52971943927282	2.01914872049651	2.31232910702823	2.2807932398818	2.1297518831197	2.09100847097299	2.24955974967498	2.04980479201754	1.70137243569697	1.91708433280216	1.62174224648857	3.89671774107661	1.82833699553149	1.8839494036046	1.80725734406293	1.95319839460373	1.76385969793022	2.32767726366699	2.32676343404529	3.1632168185858	2.69256588727742	2.11236875244234
ACTN1	4.85495986607428	4.61212425536486	4.79097617030363	4.32223288283637	4.65642024691257	4.88798847437298	5.42318783574693	4.01248727980094	5.25776411688763	4.96069599869971	4.7136784295353	4.69585205942238	5.83038891763981	4.68006563628864	4.82493678861125	4.25034590334458	4.96537619305284	5.10743251399405	4.92516278137128	5.61642412994436	5.38765999023412	4.64339704068401	4.27891292955941	4.18586769700146	5.21173169254813	3.73677263636398	3.97772457553688	4.42274433564247	4.73000277417693	5.99261475490013	5.96728432936444	5.36153347124748	5.99708043897085	5.01143244612445	4.90489246990786	4.36759115498581	4.20905817289998	4.77512731509045	4.08406501932392	6.07206184559445	4.97750624483522	6.0445218322684	4.45628229630804	4.56389602738629	3.91783678740725	3.58625166316883	4.05583118859995	4.77365697995384	3.4326382203236
ACTN2	4.64850159632201	4.40606104008797	4.10220774573321	4.90440203093626	2.5459396489099	3.72981151777623	5.02906986845651	4.27094967785542	4.11498951831996	3.78259666372485	2.47824034846404	3.74536343946587	2.78113177583178	3.90468491725749	3.72672909226178	4.3834596001189	5.17021741549047	3.14874718407164	3.15479380126988	3.82722228437215	3.3663009099394	3.62844811726959	3.88336042716872	4.41474643519473	3.8035813224111	3.80031362858114	3.0209204118726	3.84003034738671	3.24946117885392	3.67181407274423	4.11898131056985	3.82802168649116	3.99621381776211	4.10754190965103	4.58073027214275	3.77909037386361	3.56373349946588	4.05812239621564	2.90179705382495	3.97308793492207	3.3435466076838	3.84017788795568	5.17571082481488	2.06987297703934	4.02610644286316	4.37354144680998	4.49093237248357	4.28199430092941	3.98891074607895
ACTN3	2.72284856203905	2.10668632766234	1.8533728063877	2.42854385070333	2.61804218445436	3.06290838968969	3.41368987822594	1.66401789627529	2.26179571967962	2.04158687369827	2.48117258953318	1.45224009879342	3.4349796593384	2.36855527727244	2.94183741441384	1.31579720407511	2.96232557045897	2.92669342548421	1.87297840120429	2.32411299310193	3.26708175873037	2.56558855384574	2.12380558110435	2.47997731980286	2.41131791463369	2.80617138320453	2.72669851068073	2.2669086536378	2.64176353828419	3.39133892784338	1.54512107327529	2.32586383507147	2.66646794341186	2.03544942285391	2.34112867473116	2.85313767840634	1.93147589542994	1.90157440854951	1.91010717502561	2.84193854347295	2.73145810398048	2.57302661619455	2.78945767125116	2.15744617645898	1.91888659964231	2.12087118660473	2.10794735060159	2.47299349212782	1.88391210078627
ACTN4	5.66881532830168	5.28298385694971	5.49658081551007	5.11230275439717	4.76645725846857	6.27688696695191	5.28579048974615	5.07973727203257	5.96388883694268	5.58009766560621	5.17815124090217	5.01180211505718	5.17260509044137	5.51126682668622	4.32261512776445	4.27156735829773	4.88616380806212	4.76306123278488	4.91642419070825	5.85133187932928	4.55924844020794	5.54243127814921	5.31412071514325	5.37836451612186	5.29822494031022	4.76172719572806	5.54896397227198	5.37159010656255	5.0828171194953	5.60445926638481	6.62040300774264	5.51943258900471	4.90740651441537	3.02135015976455	4.99049059757207	4.04742243787075	5.2657419328531	5.10035347922812	5.25481946434357	5.71214645256807	5.44730466138009	5.69846773764732	5.12692006259669	5.77214594080562	6.19373336304502	5.04852290941391	5.93299306678065	6.54797522456359	6.42770369333623
ACTR10	4.54944906413134	4.27071786774507	4.2168525227774	4.48613803969559	4.01726855455946	4.10053822306453	3.80578868393841	5.0170452245333	3.87110735824627	4.70299142311063	4.50012648028643	4.58878779307037	4.43176254067584	3.7846317135497	4.12293307937603	4.27071786774507	3.86948541450723	4.60732970884323	3.86566461614635	4.30892420303703	4.22748086955519	4.6170468758661	4.54124933194245	4.35917243550827	3.78657717757897	4.04259486788386	3.88261656067045	4.88358381866802	4.66244964029095	3.86285370525591	4.0858042273236	4.27444042324032	4.13799921059838	4.0145102444459	4.34522447005514	4.23779224311209	4.30069114154521	3.78972663203684	4.68334541694947	4.43396832031684	3.92683719071024	3.93715370285262	4.74022247605928	4.79220976380638	4.08325181310304	4.0320451082809	3.95679952713042	4.32668294444757	4.19218094094139
ACTR1A	5.39416985980623	5.03508983803275	4.98568853888418	4.71561889157362	4.83983796610737	4.99030259372838	5.01108649622205	4.66351525774166	5.21727733917203	5.02719223999129	5.11505016914117	4.63099607157817	5.31592323909534	5.57379178120657	4.27188043653791	4.62169246176418	4.96326215252655	4.23715750142598	4.54683764858156	4.89978649034594	3.80893930805364	5.12505208798636	5.19614750837582	5.35107256530277	5.13370389653637	4.83111221286927	4.60755092868282	5.19344875958348	5.07554327301506	4.58833473476439	2.51804721490495	5.08507569282215	3.80997883248801	6.35915190290078	5.05860377665336	3.23985464932978	4.97503593223513	4.80662013759158	5.15972833514617	4.50691671206842	5.63523176484132	4.89270047660827	5.63762759457353	5.3792170982008	6.3453069929483	4.29398913138872	5.38200495786392	6.26257368600812	5.45356201856335
ACTR1B	3.7231045257483	3.72629628817081	3.7495713529984	4.02430149479153	3.7339508569197	4.08965849145733	3.44343173496729	3.82747704398577	4.12017567600455	4.39249043001849	4.44412069167131	4.1272129190822	4.29111153692477	4.48002936679709	4.88631727019736	3.83946232754188	4.15641457992827	4.25607223965479	4.06477002307411	4.4619301329249	4.25885694453861	4.52829083094482	4.18205997194292	4.47821438339553	3.56466726847778	4.15721684011029	5.04202059884352	4.54938222388318	4.33190207477402	3.99674375782891	2.71517750175559	4.08973022335715	3.35624221558175	4.68009273288291	3.69791798520257	4.46687350021885	3.99400653435819	3.68692127680832	4.3549777321992	3.86352358251878	4.66330179406865	3.66684752780507	4.0475413094579	4.13418822861181	4.73105743020307	4.69311151146917	4.70601409039534	4.54474220978226	4.47839619048157
ACTR2	4.79388985752706	4.6676098784917	5.09074493825121	5.06327377416158	4.9627146960107	4.07023020917766	4.03235226033213	4.52846051909979	4.76175040900171	4.3307638938125	5.18722716706042	4.30928951064161	4.80336724427803	4.14492619473155	4.55636650132477	5.36589757953127	4.8605372426199	4.49225177731411	4.16322839757222	4.30706870964387	4.30429150629284	4.83695262228027	4.53774609604967	4.56003394544971	5.2283673086705	4.45799725041475	4.24263333262076	4.50031642815582	4.15848951952993	4.78088163143883	4.77224694566338	4.75681649175358	4.07306966213892	5.02705564685909	4.83930009891773	4.12914128690885	4.53702620661316	4.27308631645243	4.9546682797743	4.89705	4.94354463680155	4.44442388328208	4.92504386771127	4.79251026407056	3.82079515880058	4.35537940022105	4.95838245295055	4.53808146595174	4.20532338157562
ACTR3	5.6573487836502	5.62310903079717	6.2407688311752	5.50816	5.57207459443325	5.53901582867623	5.43180864169376	5.62407529296663	5.81673590236918	6.0558587268692	6.20169333100949	5.93569173708875	6.51989970087313	4.66114047258406	5.53977357697073	5.45693411997874	5.35027084365731	6.13636637763408	5.28225805411392	5.86645093391586	6.24872607556054	6.01992491706442	5.83891647998513	5.99117456931603	6.05606150992661	5.51143127318504	4.52999706463232	5.83326891390588	5.9283075465971	6.17787270279163	5.64263419606201	6.0683368001132	5.02209377610093	5.81567439363382	5.98055913181488	5.19915115532386	5.5132256676647	5.90226423680642	5.86310696427113	6.38704075022353	5.86822000721724	6.06534398459442	5.31803800584466	5.81655057261112	4.51625943672041	5.23187407844509	5.16324444704289	5.80122022771235	5.0168040924296
ACTR3B	2.73484022442344	3.43530242124617	3.06206318920024	2.71191397398009	2.50132292334051	3.14511	2.81475196046533	3.53583933359347	2.63835366152205	3.02256315499538	2.93909341175287	3.02885512199452	3.03975132346553	2.87474052514056	2.99802740437304	3.53230740384229	3.04125025525893	3.19051653271434	3.18868276647022	2.78820094455082	3.12724638180248	3.14619385324187	3.10082010325672	3.35720331263739	2.87784399565315	3.45257847088556	3.59634127145331	2.9009589670404	3.02606097111827	2.92528205620278	2.90442591035126	3.1510251256507	2.45440484514214	2.38334847166344	3.01639281424401	2.5603116276908	3.43524530937023	3.00250656347581	2.9318278377493	2.69804423377598	3.09177023174872	3.31013302283626	3.20607626682864	2.94480532728907	3.07856587556924	3.13154884186636	2.94154442408037	2.49820279898362	2.87690651712067
ACTR3C	3.83255907408658	3.66925763768829	4.96115779459595	3.05553191086777	3.80640860785773	4.08066989490492	3.8422165944238	3.67857102318433	3.59155785218511	3.83014540307131	4.14362860776022	4.08147161563385	4.41058648368602	4.31990222590565	2.52983757818921	3.69366946662882	4.05219746392343	3.52141296095651	3.10487082558523	3.70848522788234	3.76316579604134	3.99733770644732	3.8938442524364	3.86676073570552	3.18261511824064	4.24845033021506	5.47470028272335	3.87668796490157	3.64244544531313	3.14050632454167	3.70211894760228	3.60303284176794	3.41156876342565	3.37472298180195	3.67840392837416	4.85146809631089	3.96097280181613	3.52750082563289	3.85295108702256	3.43869750051411	3.38460306597536	3.39880247415637	3.89454812705251	4.80435045062095	3.91468842089912	3.87774	3.36647876608898	3.42471933712605	4.61415751867108
ACTR5	2.32692777902941	2.66252944543613	2.2869499807814	2.48154639496061	2.39007205955022	2.57702439460903	3.00510187829461	3.03827073145492	2.55416571241333	2.31750366490437	1.90823140798752	2.68557031811864	2.35478821247784	2.80797516642285	2.31568741812595	2.88547854686353	2.26728132953172	2.68117058760494	2.97623430488806	2.51245427549582	1.89946023740836	2.97643868494246	2.6565433828908	2.87666234584278	2.61158295872429	2.1039174994725	2.39117573192979	3.00020539114426	2.80983227470148	2.27602306210755	1.88747156608771	2.56100816699154	2.15671903149354	2.71423124307642	2.23752620909981	3.34320990463975	2.90165970426136	1.86902478470594	2.33335745612423	2.42728077642299	2.10716	2.35840520440873	2.80395780038178	1.9167674198963	2.81998769243951	2.25927837753321	2.86366955085714	2.54637962182229	2.30579091668842
ACTR6	4.02094359845472	4.52057595993591	4.4251554858994	4.81385055287472	4.4813184555797	3.89752392964353	3.11214548758782	5.3214722510868	3.89521363605559	3.99486999121193	4.23116591419652	4.42152032225746	4.3236095451148	3.07579385116837	4.47762877476939	4.95230358802066	4.56773536782845	5.1346851173638	4.48237999742421	3.86589574298181	4.60008256393717	4.7480834947818	4.21140270721648	4.18342592008131	4.12113455709903	3.8637456751569	5.03088561405806	4.59015048717324	3.90019099718611	3.93678096334579	3.02187378120668	4.63433762962457	5.75727451575757	3.4895549647005	4.76077009117514	2.83911781845502	4.42025197778637	5.13472023430231	4.5661185245302	4.34810955190841	4.21666544289461	4.7391827377526	4.22812823196951	3.54171546537644	4.18849579146171	4.51568814074783	4.01845814260181	3.82623914682646	4.21590078658573
ACTR8	2.66995775600763	3.33327690112485	2.92780927813248	2.80062869747929	3.16365685099514	3.36026817399896	2.79053791759203	3.77639703073082	2.86615687186543	3.61946862167596	3.47136246649243	3.14957927505782	3.51345226179555	3.17941771246063	2.44940779013987	3.0409071781159	3.09964222978294	3.61153841980174	2.68374819074416	2.81043	3.24265641433916	2.8929587442451	3.08177590968435	3.28616527177555	2.67271711737486	3.10015053242465	2.53030641305229	3.66966174062708	3.08400678342718	3.99900401109394	2.45354790516284	2.87063106308443	4.42916487493355	2.82533271060587	2.75061882965918	2.24513317774529	3.58949701392682	2.3425417954777	3.13387533962341	3.28045798696261	3.60919997519771	3.28858616567339	3.38144124652753	3.86256630556062	3.26935657463593	2.85401352813981	3.3257	3.10718585057107	2.21500277769389
ACTRT1	1.55996233451067	1.51135011835748	1.70413881346746	2.73331606695091	2.56279713777247	1.47881615148867	1.9755514777867	1.56316779185967	2.20244274945178	1.51896599479136	2.03147034005016	1.50077755086845	1.55906228423913	1.53629498571987	1.7959767644943	1.54168578585868	1.58319866114648	1.49420511083381	1.46010771690984	1.41725426770513	1.7122833182758	1.6988335485307	1.63048590855036	2.1220396628101	1.98006179594212	1.33002320396185	1.62151215052477	1.62149892399726	1.70718742330072	1.33747688127011	1.52333340041729	1.86793822971284	2.22346199834522	1.72631333477545	2.02961224774457	1.46461988154498	1.64911829442818	1.55368496443744	1.93319982416131	1.40138364444869	1.68531972452898	1.49182132018161	2.79796861696363	1.62896525607193	1.35106045405051	1.84585294491568	1.20082138473184	2.06289951589844	1.46989627124756
ACTRT2	2.02970761618658	2.66678353351433	1.99334528349979	1.26265911415865	0.618623244266108	2.08372655865192	2.48703643878543	2.13578262119339	2.25107621549607	2.64315879484648	0.555425099004637	2.44539631513223	2.15588047783822	2.39665444751513	3.21878747585616	2.41285590515748	1.75542146416838	2.10674975805087	2.64603758991907	2.26241379847847	2.47825110098679	1.83189662481233	1.84049904519676	1.95172568308251	2.11507856989301	2.01193773432898	1.76939211657942	1.93780944197143	1.89484380877201	1.97465261714517	2.76822263664524	1.93306229508946	1.87705810896943	3.66226651312277	2.21563973915469	1.95711199928228	1.60453286147222	1.88807264761193	1.8654684912266	1.80521733376742	1.81900081461165	2.15524469271107	3.85090459867345	2.16385733114802	2.82780686966431	2.60056098416803	2.24374856980093	1.59601525218886	1.70575794438418
ACVR1	4.01173233371604	3.55823050654275	3.96754755112589	4.29045025159519	4.44227763619533	4.55056093211411	4.06183499907178	4.12577685370172	4.74214849528858	4.14534513192512	4.48708804935785	4.97917009375307	4.50183304726169	4.14577092223441	4.55146171963163	3.72913510459922	3.72324132317188	4.62452392234865	3.94187058787564	4.74166245163364	5.29645316551776	4.1444915160387	4.43177662152607	4.08400089118473	4.60595196584198	5.24003024438317	3.12906816658108	4.64003210453676	4.20382090532566	3.87797212992624	4.6113009374913	4.60621663376538	4.02595464756436	3.94847561067425	4.79739627134783	3.18043326075038	4.27168624746316	4.08560304671673	4.64554135917447	4.62164822047119	4.7811152372871	4.63705770121454	4.27501933925682	3.9197361928689	3.21299349378492	3.3734405494128	3.78354340783482	4.07617529922183	4.16231131822388
ACVR1B	3.14048076978386	3.29442210519763	3.80996514283276	2.49366015383868	2.31451916857431	3.44831227870976	3.60240613450951	2.11858163447253	3.82368522034001	3.09681360408219	3.03783648064711	2.27203644916135	2.82298834931976	3.12172269294429	2.29429380700871	3.19136948616672	2.54305262592855	2.76569763800071	3.28583752423147	3.39397254726404	2.70915794478486	2.88362006485867	3.3005813417741	3.27669539054524	2.83762450315436	2.29670225857396	4.45332277224104	3.63031572459047	3.13382246348149	2.27867508461837	2.39622943256608	3.02872673796511	2.34202026511526	2.64250577342911	3.21540189317904	2.14677712887547	3.08553200600746	2.46735879321772	2.73752145615779	3.00424237846115	3.62076037067395	3.09992327641777	3.60241910356441	3.29455463334251	3.16297511695781	2.70147233922438	3.15510689966651	2.7908291733117	2.62943205780814
ACVR1C	2.0594225674895	1.74636371295036	2.3728407554362	2.08051057624553	2.99568354964665	3.0151806482831	2.84033233274144	1.98119402437924	2.1942146954399	2.93644631078894	3.0769794718283	2.9961264903322	2.15031790969566	1.30308504053611	2.98697653354685	3.21988091278476	1.9357668103761	2.29541804417554	2.14081810685345	2.02131721638478	3.46038525288832	2.58279562072944	2.82199873127561	2.36060506232898	2.74525062811817	2.40483761961633	2.60167268548736	2.52277636081247	2.98463273265803	2.41225	2.13115139937115	2.31151353741641	2.58563721154447	1.95845194624205	2.11632797606347	2.2768470314096	3.3215219819183	1.84439128834602	2.68269995870004	1.92296120706137	2.47310393335774	2.1656698258955	3.00800878350147	1.80628742509488	3.14886978566092	3.30182767729176	2.25568651762719	2.58655433492814	4.05042398455796
ACVR2A	2.40024281820915	3.69821404761432	3.29212089591353	3.36865647270028	3.56004950966975	3.84886272861629	3.72059364196774	3.93607567537318	3.28447186254417	2.67207217342646	3.30381426838728	2.86449793317308	3.43306493344687	2.2208175629085	3.68260222986044	2.85921727737263	3.50859827736703	3.15604245797878	2.69110869661845	2.4370038148934	3.26286631850085	3.58359687222581	3.24880585703156	3.46980540085553	2.88036162955148	2.53881398167663	4.67351737280099	3.59809836450292	3.16772028061276	3.30376862788521	2.37291727114505	3.61216806207936	3.03780063231762	2.51219030457637	2.7769090360494	2.15242038145541	3.14966441357616	2.96085739922715	3.29410125952308	3.76706215571759	3.56864704872235	3.55439306765665	3.1368364323047	2.5946131146565	2.84297495770188	2.98390621216417	3.1843635939158	3.31411316124922	2.28099398335047
ACVR2B	1.92971937736697	2.37567368295883	2.02600706068914	2.69121994025148	2.12398707137189	2.09005837883071	1.86668452419888	1.84120077225537	2.00362679937097	2.46462572155781	2.63426317362979	2.95128537546343	1.82672583018232	2.75767417624757	2.95973098390931	3.18169701451742	2.60483978510379	2.29072739791499	2.61034819712827	2.5207596991865	2.44337813080141	2.16566204793049	2.53150402100959	2.30609740304252	2.06806110580909	1.86361823136295	2.32625100006593	2.21261220854536	2.71054678814958	2.57800979416855	2.86890284979352	2.48855412987021	3.01087713118333	2.18681449964573	2.07302118959956	2.07107125833027	2.39105455162966	1.93064558780636	2.3072064806484	2.29255909692707	2.86385935716507	2.68338134052772	2.49086784299813	1.78612112753154	2.99883794150939	2.89776198142603	2.74809309557741	2.34491012258999	2.26511216255357
ACVRL1	6.19828589222853	6.94981364272121	6.51135478613867	7.46440272649357	5.24343733244551	6.04761172030265	5.97076577757718	6.54226840967136	6.67955454653096	7.40391815421936	6.59312386976516	6.17370229105879	6.58609796039721	5.61218662891285	5.16054179943372	6.11446786043265	5.99408129699969	4.31036333198709	5.11410999011118	6.63505460262527	4.07161554789691	5.75220469792146	5.95177558679619	6.39893816515914	8.71516603977566	5.38056248706112	5.78758397903697	6.55078975600542	5.6221000046416	5.51951765844615	5.58819622506575	6.24275312604728	5.66904507380968	5.92827394418481	5.25860208583166	6.00958835981104	4.84950513743534	8.22459446291109	5.52998754034084	6.40292837816331	5.99083109126795	5.83558777556661	4.96973078948077	7.04191612498794	7.74486486060241	7.88015398595741	7.65467342735585	7.70847642404732	7.62092292197773
ACY1	3.58743217998714	3.74308271502738	3.67190109433496	3.49653200745591	3.67930652288178	4.25145	3.93559243239423	3.38782153003801	4.0209119849348	4.01724394635843	3.48179917068059	4.13142776582929	4.09405278250938	5.18819672318532	3.16167638655275	3.38563696112516	3.22066624889277	3.35449601796179	4.6339002880944	4.6384818145644	3.32220427510326	4.56495049731745	4.42254055335038	4.43987144104722	3.64066093852742	2.48742468175821	3.42833376718601	4.36789251639331	4.19622520262903	4.47319	2.88166465355519	4.23180600855983	3.58729049480983	2.95577291727887	3.97124019146017	5.01184385055695	3.23453953221545	3.88783564658871	3.68601792729623	4.08303317013818	3.67105423295197	3.9081248858405	3.25701550541703	5.09875879831905	4.89367306497201	4.01012028388422	4.34360610668159	4.55870727294012	4.04027211775328
ACY3	2.05354010619419	2.70947603611812	1.90733236429724	1.29154339547851	1.5716367024442	2.14436326624128	1.79688602404333	1.85146443253492	2.31059019297417	2.07294728387601	1.53824365635514	2.39419910475516	2.32183884905663	3.05027077397075	2.07212399556357	2.10120407320297	1.51621966119852	2.50005096507192	2.98679554016736	2.18366038134655	2.67044921925449	2.11640925939025	2.17949778579414	2.08096558747388	1.9028403454653	2.31643097612677	1.93605504556181	1.83617362647144	2.07213182105886	2.08205657567335	3.13639965156025	1.98776292828035	2.61453124809981	1.64821083784596	2.2067082960048	2.04379535749344	2.02597097372393	2.50653034005871	2.37437877171074	1.97644002923158	2.27840924705962	2.26418075929463	1.67388548239365	2.07889773850792	2.56352110755995	1.53020782796753	2.22532690800336	1.65526003449367	2.05976175666309
ACYP1	3.95192373119657	3.42037552317157	3.70977556373924	4.58768780657603	3.76216047785215	3.0956218976375	2.74934985989898	3.62137626847767	3.34782346569399	3.97177630392359	2.9084830339211	4.07460924753136	3.32059925651465	3.65946899210974	4.76949677533737	4.18155139374554	5.08653748495373	4.44934003581965	4.50388045125162	3.94802523156444	4.54103045218655	3.4014796572769	3.42304240055098	4.39291764048733	4.00502610406662	2.7948117245106	4.38620247816968	3.28932913519334	4.08928854656102	3.89569460848077	4.03728319506787	4.52949522588945	4.70275057986872	2.67789167546126	4.63374226388766	2.82206140876451	3.89623524460282	4.99153943889478	3.6489077515635	4.52989669780736	3.69196078527476	4.34776269340093	3.10969246725684	3.66950472169411	4.80995368367202	5.62359559102307	5.32281492866026	4.23413887397571	4.00940054703779
ACYP2	3.69090454763853	4.00204060857669	3.68347594486352	3.88253767333455	3.63593160929976	3.3555897035436	3.3555897035436	4.38706840356816	3.37095803055254	3.78440509137589	3.7922854890119	3.7742164327228	3.50600270901289	4.11503861053741	4.25237785926148	4.31536171375166	4.26015603260571	3.81074062454586	4.22771624886942	3.8373289802946	3.47700751882285	3.68424681643527	4.03686838147271	3.89161675673986	3.31696806758693	4.13071788177523	3.68744312250353	3.83307332021898	4.33517730267296	3.08429849020054	3.7695089996156	3.78070086291759	4.44928291347678	3.7621219145903	3.92496436424523	4.2179043674619	3.61948696624398	4.04540669444408	3.91263516345537	4.18205108851029	3.13952878696398	3.9743	3.64653109294592	3.58513106991823	3.12721511566341	4.58137511659793	3.95801225584185	3.65401946746695	3.99070323405044
ADA	2.90669271011877	3.41148049102713	3.24759966885656	2.46723798356491	3.23283870089662	1.87862993351755	3.23692195340498	2.14438821003797	3.08537405485629	1.95880509348738	2.54446	2.61570569387021	3.26074194059112	3.11777130643965	2.66583659426349	1.90929793882005	2.34453452151344	1.48936391793644	2.41539102175977	2.1940464835885	2.35661693262425	1.97663024713702	2.50302148497905	2.27665679244308	4.39290439792529	2.59813077583574	3.59536517616802	2.17926866949605	2.40893678839612	2.61649099998293	2.28587173969322	2.6603707486125	2.24570412349411	2.1867419722265	2.16861019139454	2.51856245438424	2.15357633603958	3.50821617294581	2.14502919533005	3.22535385863652	1.81046690513384	2.94440272134688	2.24898018285606	3.01547322875813	1.6174791134499	2.16922886452118	1.85482492479718	2.17978638778873	2.49228542281116
ADAD1	1.73427828392484	1.88348254543781	1.81064194680007	1.68067361602376	1.68471837846045	1.85144045413043	1.59281764643285	1.66106616214933	2.44832582627662	1.69567902275485	1.64841800567168	1.82255559776396	1.72239167870661	1.85668021148727	1.54182858682929	1.73229113334887	1.83893820233333	1.64732194124224	1.91537090303301	1.85196571098038	3.24232486318466	2.07025075947523	1.97983735308259	1.73226032034974	1.54714456713092	2.1692891289777	1.79359123852977	1.67824265012165	1.96261164612361	1.91737878612576	2.02300285698963	1.52341763559175	1.77037426774327	2.0458522762762	1.81271360423034	1.67240167886313	2.52919732941683	1.91036838735024	1.49333997042579	1.71513733440435	2.37635320329449	1.58665177810963	1.56607285073696	1.4243322307931	1.71539988457818	1.72865156093959	1.28084636356677	1.61141073282308	1.49864951123941
ADAD2	3.43024076325726	4.53767826533089	3.73700036724833	3.33904791815166	4.30864235398026	3.66545374390896	3.49728194225676	4.21644677278683	3.78077854678778	3.05255	3.74527070038971	3.63582793904104	2.6662370865457	5.48154377120111	3.7872805049702	5.52072035362514	4.33117674234611	3.75185089468142	4.1268729970881	4.66192795689144	3.73307781178382	3.79297213686319	3.70897307042734	4.29155301186164	4.03487361325592	4.12007033927883	3.81503024965952	4.07551315978476	4.20356499839532	3.68148258740218	4.29262423814578	3.31729974516812	3.49908980990321	4.87599943084946	3.83222802005445	4.76710877002247	4.27812355131231	4.14722215130252	3.54062015849993	3.96604708601401	3.66626917995885	3.74036894350518	3.68503067194654	4.12179754004664	4.33885445225874	4.31878233220816	3.96970751553052	3.6866336484757	5.0321886817573
ADAL	2.18204913828718	1.99717101462135	2.39779560341419	2.59447404555401	2.17494635689318	2.35597650542917	1.45768739605296	2.43187717388258	1.95805235947461	2.44943455653427	2.35801101920212	2.2103729516236	2.33647885078693	2.44193332642792	2.02915501247709	2.90625427285358	2.36047031395015	2.10888771811186	2.41262136028488	2.07533279289804	1.98284349187966	2.30018991366152	2.14627222049858	1.75167560356813	2.17154516862038	2.34404051461957	2.05291344884183	2.56449770545525	2.34947144064837	2.08131435849121	2.55059816668698	2.27155070632583	2.36186396397566	2.29746175303318	2.24932301130109	1.66178753145159	2.51372938302963	2.00984105466232	2.27800072552191	2.55309831991361	2.17087502739926	2.49752584654613	2.33369837290165	2.66533951190433	2.47634408544719	2.34609907587326	2.37723333755801	2.1244059433486	2.39556957304707
ADAM10	3.45084055865166	4.37569448365387	4.20737249498344	3.58594238904823	3.52156093990354	3.61683749921661	3.52447077894623	4.31426824526251	4.67918888093742	3.8328401144735	4.3233657773769	3.69275747850837	4.28246670914147	3.46155836496619	3.44252846126154	3.38792310337045	4.26258684205741	3.70257087539072	3.4801153946199	3.49952742895421	3.75978157773306	3.70259998874276	3.59781919828004	3.82341195771187	4.07762440051134	2.80379777078302	3.99429361300335	3.71107776765761	3.58909458593654	3.36558928969063	4.15635281260424	4.14625637601304	4.3559781019923	4.7009615207899	3.61363350751198	3.37254830986519	3.60944438297465	3.1534665519732	3.62212349051026	4.17134476935376	4.53247735107761	4.27169519804821	3.93533451428411	4.16839791897723	3.23555809581594	3.48987724613767	3.96936373617811	3.94766966432975	3.54073252019012
ADAM11	2.14603256893184	2.58014031581775	2.65581793573022	2.54153998390027	2.54197684544635	2.45750982265804	2.72946839235337	2.22577268693388	2.69079451683749	2.29515070049424	2.2183089545626	2.06998345956077	1.48606048837204	2.48595170932941	2.30118756134095	1.5945291245059	2.89282569600661	1.8787619322014	1.7528402058687	2.10956940141241	2.08725866225237	2.17833253010051	1.94837553026623	1.97345350401373	2.26775343223152	2.34715328278483	2.49518693327635	2.1847847279333	2.03481185454716	2.60751059232462	2.83591345027784	1.84483055472107	2.32639	2.89132002648262	2.01100482995797	1.82219691303777	2.46729945511206	2.38650859640135	2.3392733833359	2.31332206706676	2.51037026702562	2.22571778828961	2.13312550813276	1.60901073028647	2.32583913763698	2.34834952743935	2.31136524495686	2.18215399905033	2.32527229193318
ADAM12	1.47289043213129	2.19851083293473	2.19647888759304	1.44461043241636	2.44164549829806	1.68361839580291	1.61125664523441	1.41986199767319	2.48750480875502	1.28613675401161	1.53488674900544	2.51849197521575	2.48111532993329	2.05134868333125	2.08729794197106	2.05417283611102	1.86876803051723	2.17841828531529	1.78416514400506	1.89664682309553	2.18985543670337	1.65745155331322	1.79218396810991	1.7568630090598	1.54275254840018	2.04311055262057	2.31871904626251	1.75398491900261	1.70000530055857	1.95516347122311	2.40913359919363	1.76495627318146	2.14391163693197	2.60688030267125	1.94255176838953	2.82915549623002	1.83217168029825	2.21907260960458	1.61331944061738	1.71734739643318	2.00665614597592	1.83738412109196	1.62576935079215	1.76976871958246	1.48605310753881	1.19688185939665	1.49856558830788	1.4092382538688	1.43438299192669
ADAM15	3.69416990349368	3.24480568646051	2.95394728115114	3.78362362393273	4.17125870579899	3.96014855851281	3.80415665900759	2.4344542698715	4.0896143497806	3.74210072901204	4.16786829545056	3.53774938677111	3.68676507667141	4.41233353090893	3.93402767586288	3.45419654895351	3.68768491811537	4.01329434150704	3.91228790788398	4.76314	3.44105526890778	4.35117974285691	3.50542779666794	3.58481145305705	3.86624669159433	3.3147161277414	4.43144411860929	3.95717903133206	3.8662463757545	3.08727402381729	3.26550717693853	4.22962483665537	3.59391237773066	3.72740808242857	3.93401960210841	3.33415787370732	3.65541645874535	3.71553332792334	4.06917710257044	3.69097842702687	4.09630342080032	3.92770974053791	3.70052956207754	3.95479180103354	3.95440698050925	3.54737469469947	4.23325714662017	4.87694444495333	4.05943641505437
ADAM17	4.94132892128859	5.16928039541088	5.40047271279875	4.62558155514076	4.40996835863069	5.26596182502034	5.84454122684472	5.93785702953944	5.30867785797875	4.99749568986357	5.2326963876798	4.25182745019489	4.3649932707407	3.18922993132401	4.2301398165292	4.88719636163584	4.9306975898206	4.83546294421891	4.23967399364793	4.59941465935176	3.97017780478344	4.49481049588803	4.97489475205231	4.94139008400314	5.19154343286605	6.26082835431734	3.61589500162978	4.80374534828541	4.56399467567183	5.30708149472646	3.92056725573492	4.25864566891995	3.78614898667097	6.72375164298068	3.99571549820559	3.1127143595907	5.15769007865034	5.17945546137951	5.06992084119949	5.14511852150007	4.6906337459538	5.11721180864113	4.74001058528567	6.59393294300917	5.12717005222668	5.38058502784606	6.41753101838561	5.05342993562252	5.07300890010275
ADAM18	1.57272619852343	1.45367109388781	1.52005332918768	1.57587243946629	1.50145177108707	1.52499043325198	1.50241256554273	1.55512312881789	1.56827590767665	2.13725790311789	2.32295749663184	1.54147872474936	1.56486179916435	1.49095681595624	1.57437189987819	1.49159520693012	1.53587034776404	1.52521258689489	1.61207145328145	1.4477691853743	1.53417973448146	1.92206850105999	1.52218314777846	1.50576227197465	1.39065770163988	1.8079052141134	1.81872496625082	1.55327488175429	1.31523783131789	1.64848957017025	1.57802112189273	1.50742025622927	1.63515210895909	2.02229008188807	1.35572902567822	1.43598625277228	1.49292148772227	1.63850858341031	1.79685935016581	1.66599962974444	1.99130506373945	1.52646613769251	1.35027141755356	1.19517115263571	1.60727178889902	1.48847251215791	1.57314086165451	1.9038901411378	2.00662768106405
ADAM19	3.64723987779462	3.30370763685341	3.66668925251813	3.17919875277269	4.72469174908482	3.35866204909883	3.89376515009156	2.45692125253054	4.12746404226385	3.36922056348375	3.19331810389554	3.44118576581813	3.95619	3.6730103442293	3.33467604437537	3.39225773056016	2.50546382249439	2.60715118441848	2.89681173031569	3.11250696724752	3.32813122105993	2.94007981894469	3.01178350607635	2.98672902520646	4.98221038086703	2.98540409134055	3.34489822751662	3.30627368930349	3.1738508765057	3.42452685265935	3.39401117204052	3.29983080095736	3.28013386903251	3.92694568112276	3.25794653763464	4.87181005505641	2.98847250068845	3.02846063083989	3.1723054658227	3.46742778901129	3.42576893352259	2.83394297103396	3.12486715122751	2.76430903309217	2.93979696919151	2.69227643831352	3.00707867538391	2.72807655187165	2.59750151783301
ADAM2	1.4838975276962	1.70470021467245	1.48597049569201	1.55601369534804	1.53082983136926	1.55276938484159	1.5480763085983	1.50559510646568	1.54055197420758	1.54895173300099	1.58644702326267	1.50853579266344	1.47724553522788	1.49982162088033	1.64853588252736	1.49982162088033	1.45878301952397	1.62199726846062	1.56917126247086	1.65060885052317	1.55601369534804	1.61259097634201	1.51114440471076	1.49072303415322	1.54481920785867	1.51993380288864	1.45036836729895	1.48353270000623	1.26166140529737	1.57454	1.56530370547228	1.46174748332714	1.6076801207357	2.2156759448479	1.64833864456856	1.94380482993621	1.32668893818753	1.28187066673116	1.4793095289053	1.64166165476611	1.50335706266829	1.80921088903007	1.55633559368498	1.4387696478904	1.97990996576307	1.79519769853744	1.34509597104538	1.80172656876099	1.52059643835238
ADAM20	2.24181748749998	1.69928339080134	2.20536603009965	3.07458490235989	1.71918237724974	2.01709776501375	1.82164751993509	2.43509531360461	1.9609497089156	2.58925041157048	2.0914700025051	2.41263831928737	2.36377312759587	2.30315335437883	1.93017872483253	3.06866614377054	1.80232103706248	2.3430484981528	2.66288674987091	2.37546210330625	1.82420986026343	2.21172317823307	1.79384553574681	2.17310874000745	1.88371082092767	2.14062054836991	2.61583316816277	2.11900338608693	2.11673184301496	2.58769986374524	2.56778563262423	1.9125680462174	2.40669717800613	2.18669357563382	2.64967804936503	2.64361807222412	2.5351912565068	1.66330620813393	2.01056876863871	2.57569485724688	2.11501818559382	2.13181067382748	2.21242460245052	2.42601508252401	3.19405110566744	1.84416784927988	2.47485829348791	2.21719916493962	2.43803642938984
ADAM21	1.67355876405536	2.28162768088852	1.88689132016572	1.7449731466726	1.61942821235907	1.52868052250779	2.02290161055498	1.73401186634114	1.87982714032512	2.74638932039647	2.1214015832129	1.6677972721167	2.5796717096411	1.72544830562328	2.06374152117631	1.57071800314592	2.07544958991889	1.84926814580922	2.21533763394897	2.50333226390146	1.75404488465122	1.84573567507177	1.93850303784383	1.9895795599527	1.73638775633811	2.06807140057362	2.45147317670537	1.44309971616148	1.77478414871224	1.87763642856263	2.42247578830476	1.92245688079472	2.29379483205939	2.08055011576028	1.79974875275441	2.37795138750066	1.89734907145474	1.47647220469463	1.71591920737545	1.99652882428465	1.7998638982067	2.29540888454078	2.24847355330972	2.21058705253431	1.93450610934846	1.83343077418086	2.3432767096079	2.4344328492052	2.35966950682594
ADAM22	1.61819563539375	1.79599487500541	3.06024181169089	1.77311214700229	2.05401402888556	1.8952584307177	1.76213741431256	1.85271835938983	1.88183106932747	2.07197697399938	1.90693111312053	1.4612622597339	2.00624550804189	1.92380900425789	2.03310604101766	1.79221970059464	2.14017995179217	1.8471376667826	1.60486559477518	1.52211461416935	1.92694578345761	1.62922583578965	1.96512960503036	1.8794933305987	1.75690907719013	1.88527088260784	1.79643672102591	2.1573654825845	2.07446178358088	1.24781528298057	2.38968860431655	2.03502356812688	1.74815070374334	1.98222523098234	2.2038801299973	2.00932755075774	1.56991763495772	1.72692039289295	2.56907760102547	2.14614694717461	1.50875294230214	1.88701461641286	1.83947000776573	1.54707651542105	1.51464547582848	1.98371367084235	1.82546104569545	1.59094222063475	1.86984855948904
ADAM23	1.78286134966503	2.15937258164501	1.97072084918172	1.32738731083297	2.57438350783045	1.24110594083016	2.21316365060063	1.88638472405204	2.06403673619809	0.435318204864981	1.48515340099563	1.79195823010118	2.04978394720546	3.16257238295372	2.20275625398178	1.5271754019212	2.72062957515443	2.2330024559262	2.15717290681961	2.26299422791834	2.08864105491529	2.00471065377807	1.43919585378864	1.52438895909269	1.52679797619186	2.38700192108502	1.7119415019462	1.80112306603186	1.77484641035487	2.32067666917268	2.34735849096616	2.05473851794407	2.64542534424627	2.36348904560571	1.62248152959662	2.12857396774718	1.98689297027395	1.6585804462656	1.29780964584826	2.41366647357287	1.96142697576465	1.8554901894758	2.41526261537207	0.89367873675444	1.33983372799449	1.21721024329832	1.59306455061893	2.05088939582881	1.42910452367977
ADAM28	2.87466782323917	2.78153826938086	3.21547133742407	3.40385985614097	4.65807641836637	4.14059533134831	4.27409815934018	3.37919567218702	3.2747755152438	2.32206448860163	3.76054597410268	3.82042445749058	3.98390359228754	2.9263243688972	4.64699191359174	3.40188766638133	3.95752871089647	4.5181780258132	3.84649711566775	2.90603468267527	5.04102011275203	2.89494398658729	2.84424263783738	3.55408804950451	3.62008739787594	3.33071405419353	4.92397206536112	3.09194499453514	3.30949322627288	5.13425158351511	3.33039974273537	4.00648062549545	4.09173534553379	3.35621276272002	3.73265017142088	2.70084909180882	4.2338767165055	4.45717039629819	2.8750751845856	3.76761712352587	3.75760563630772	3.98958558072155	3.4153113063686	2.75529846886194	2.39332590221941	3.39254918350155	3.12952235850002	2.8850737107954	2.84838858694289
ADAM29	1.92228867332286	2.14940508488804	1.8475018686465	1.83074274580997	1.86139193755285	2.03277353028774	1.82186583543007	1.83549607297462	2.61137731239834	1.87298517655866	1.82013627094538	1.90937644305292	2.92771009472495	2.0401420303573	1.74275611126473	1.96314665910559	1.89251616449538	1.7152804323378	1.98380126892371	1.69439276767225	1.89394920387634	1.74900079896707	1.70562616901465	1.84804474070158	1.87975880515821	2.00118570752471	1.8153143292387	1.70827354904885	1.80152842154918	1.85155793342242	2.77037388049609	1.87384156670335	2.39928613796351	2.65402572777433	1.79618017752253	2.02850825495688	2.37613172984547	1.83360319920479	2.02264253091738	2.01087809117298	2.22545491259136	1.68109825555028	1.67928371395328	1.90027342013873	1.77423734440632	1.78413587211023	1.55272799729731	2.02095841426575	1.88312835308252
ADAM30	1.76760136252483	1.50396929849974	2.06016173437391	1.67768601888314	1.83473884361308	1.55882028840368	1.61643595481444	1.69435087449371	1.61935902424614	1.75705431364272	1.67722907929381	1.71601710670169	1.71815109138039	1.81186498534761	1.61524176815663	1.68710127832026	1.92151512747099	2.1722232887838	1.52751512674951	1.48112327899075	1.49143129854987	1.85341134630097	1.79877451001534	1.85431065501168	1.5884674686718	1.77711976939904	1.98497884680879	1.81592606877731	1.88902220907797	1.40927945371046	1.66337308906789	1.71893264916151	1.96403766317782	1.35349950203104	1.50150343526258	1.84235867528404	1.76923512475508	1.68970663589245	1.73548745710283	1.6184885653296	1.86748886817351	1.90840868284301	1.36227113818371	1.40304417266528	1.82576807584973	1.69312060890771	1.62986827405328	1.95122665277729	1.64216322415056
ADAM32	1.74835132397004	1.43143985966985	2.72344489924524	2.07303151942871	2.74419089593849	2.05560431810518	2.0833275414663	2.66695016446712	2.00130311433188	2.15287416766657	2.09995912506133	2.12090255717318	2.29498	1.23182677541566	2.0735956206247	1.42662149528746	1.26413332099417	3.10952868509795	2.15287416766657	2.17007925414418	2.88541715598636	2.01020847457353	1.79265015633161	2.13098331713526	1.6468806482593	1.89916867054461	2.29659811759148	1.93768	2.06401180653078	1.98416500936227	2.60444320109974	1.92909944397399	2.36260298320792	3.11043306507887	1.98941878216992	1.75890703168585	2.10577138602792	1.98735741093662	2.3404618760697	2.30897164579166	1.8605373361847	2.48317903630432	2.10975553272779	1.8524695221521	2.04143966990703	2.0099212488169	2.31615101352133	2.9311142083674	1.67938669328857
ADAM33	3.93900511241517	3.45144774329297	3.04934294298113	3.55347313946213	3.78694170113692	3.47051321424219	3.9259621600347	3.2776217735213	4.0518474523211	3.34029027890829	3.67683647975915	3.54304363846295	3.27449649741655	3.68183963791496	4.21544407601339	2.40593423072361	4.50571803360325	3.1230163947617	3.79324229207639	4.2479142078767	3.94074360086137	3.58947399543136	3.44381454790555	3.42807291778511	3.45241508249824	3.84959792901354	3.49966645967251	3.26319799275116	3.48797621484292	3.63467789494838	3.84104856568962	3.1813780334468	3.97121981017487	4.7390819205215	3.34283866724046	4.80099914218318	3.38655789790558	3.3431079384147	3.36114319291796	3.42842645544706	3.85321309106522	3.48999013351535	3.27322962016547	3.59966144781241	3.29262103843244	3.0628784393034	3.43120712495078	3.71956053006866	3.85242223245392
ADAM6	2.01247760074986	2.03855591338325	1.45404844195029	1.72262187079277	1.26617292419808	1.89215405961778	1.96600466080765	2.00422480732363	2.64086960676672	2.31245860126988	1.77201834511708	2.10015983226274	1.95814488817513	2.22490630461842	1.7105392151639	2.84678420003298	1.59541113876321	1.5429991464668	1.84279746629055	1.57984339858381	1.8606943853473	1.83421108137586	1.47090965064985	1.77844917788658	1.64613749930846	1.97803736088233	1.65181717700253	2.08249212245567	1.96335024690559	2.20650992785855	2.6132292810892	1.73064821922742	1.99198041449865	2.44634105148532	1.61368275835312	1.89084102971901	2.29497389567643	1.6582796974707	2.06270977930404	1.4477618760201	2.10216151750119	2.23005057344598	1.71628357725641	1.79877	1.40253189138171	1.78971337071136	2.39882771237033	2.03932126173742	2.35506476015071
ADAM7	1.68630314965473	1.92129832488051	1.73182974526775	1.82379823254114	1.60838426522341	2.68560805537313	1.78444126844383	1.68499109766386	2.7580129513151	2.14469489923198	1.76533	1.67962876492127	2.58575117145414	1.92683222776084	2.2845973256136	2.54534870182996	1.88325264683596	1.97574809953241	2.32238488251342	2.71553478939948	2.14389755765434	2.29691937250041	1.86828311126561	1.70907888410548	2.06151301865061	2.07458632798168	2.54339379531095	2.00298765660478	1.73677131409561	1.63394562042327	2.96294497036705	1.82866896834028	2.61234362664264	2.0642808775643	1.88915405804089	2.08321	2.2914940427563	2.18196479874999	2.01189360790118	1.21929145894357	2.14673466643554	2.40202266246679	2.39580942316658	2.3074067493619	2.63698588507748	2.58186027720687	2.65787848094032	2.45020945090827	2.45970727231614
ADAM8	6.35970134420862	7.01612315880914	7.11321966322576	6.35030602689716	5.94793310284668	5.72761331985281	6.64899899307406	5.44259721050903	6.36473454991119	6.82223611992743	5.88210672747581	6.02617675875023	7.07216359523044	6.01398487608184	6.59055261293395	5.30760428779649	6.03192695403921	6.69194493546997	5.70167420726244	4.99699889150692	6.38634520758733	5.38733620082886	5.71916761870099	6.02498045311774	7.15404733808019	6.5567869185183	5.4086332295975	5.70393738358016	5.83102720391403	6.66402092391726	6.58775688125684	6.33933497545201	7.15450888101559	5.81697677040469	6.29069548568295	5.88051917337459	5.5178886239906	6.79710766627986	5.93658722504623	6.80413822032967	6.70027281946276	6.31150685025341	5.45782687399611	6.38383299678046	4.24453107945916	5.82214425310396	6.60755275404292	5.41072621544871	4.80854592464925
ADAM9	3.64787080296332	4.42684961747483	4.52960392353736	3.97361079270754	3.46770805332384	3.9753940576438	4.0777036994522	4.14364917470931	4.49616655400249	3.95816811771255	3.96028852877587	3.84878839106211	3.79362928791085	2.74640426613723	4.28846841201815	3.43449723984247	4.28415463116242	3.71245924585938	3.61618981883295	4.07310269159985	3.57682589653618	3.52965	4.10429221842324	3.68809453594146	3.47122641672164	4.53001885399757	3.70295393944571	4.24444610855102	3.6346561129964	4.18855555892932	3.73957678189085	4.3847187100386	3.91390984500167	3.97636916745498	3.37999844367302	3.37238743711296	3.97006235822242	3.45186914436002	3.71020338322677	4.06174785670498	3.46892717078952	4.31344277145608	4.63146337991372	4.56549478522276	3.30576691681031	3.77809758086103	3.75902812540211	4.12114063815594	3.73281427369608
ADAMDEC1	1.3152666834982	3.26909230753834	2.80927755566059	2.29129180684504	4.33018100515186	3.35883338803821	2.74302630636991	2.87558249433569	3.22951815250668	2.92356992100997	3.87767453934312	3.09519021485556	4.38026304335014	2.0635871467312	3.94609005125109	2.79531976677987	2.86363515524125	4.80194599825293	5.20182670989417	1.91794308301849	4.8564581361968	2.85232501512439	5.9369663690243	3.22171146998277	3.12341781438948	3.03705352852573	3.26511255846938	2.90905286356209	2.68708972150417	3.47218329500904	2.60568716090587	3.05210605595249	3.22697807590625	3.21431390353449	3.12810924664366	4.03411845127414	2.98932937405142	3.23436198977162	4.03867456138606	2.73900818267021	2.90501517749698	3.35609078816859	2.71016517171766	4.56042140490331	2.03156145635832	2.92158186872132	2.79556035188847	2.35044478785935	2.52680828934679
ADAMTS1	5.2736255559503	6.20716128315827	6.2542417152144	5.31405291118225	7.80188176785809	6.59277207378374	6.05728310364909	4.87492450622242	6.14415642533274	4.37493036184643	4.6813298841639	3.70933739020717	4.53110803578566	4.81410062391211	6.42207108561822	4.82022828390762	6.16268149917861	5.66950455554183	5.51140916525312	4.87358287582973	5.20772044129066	6.0001	6.28387046719986	6.90754582973204	5.78415555057918	6.00149501273397	3.62936463458328	6.69717150503913	6.9520697328841	4.1991798087985	5.94484784402426	5.51531911574181	4.02700109876196	4.14140826935788	4.45172888240354	5.63518021435924	6.59677720742887	4.56747572516627	5.88200002557084	5.91416417563939	4.75410723944268	5.4633711435631	5.0636770940551	4.18241827482513	5.05570015639004	4.8548614984297	5.85653567448999	6.71521749934007	5.51673275430908
ADAMTS10	3.36495318159812	2.69865259912183	2.46049274674854	3.14784279758033	2.53758753577461	2.89636035137566	3.09894883990282	3.0960544230549	2.45566641968786	2.88858979621603	2.83701752588735	2.52479370753102	2.00135102666254	3.31895670607629	3.04704475000963	2.25305340869865	2.67149243975619	2.36177987477838	2.57703191596953	2.68013200966444	2.20123514742261	2.41740905931414	2.76866893606087	2.56012959722176	2.63723185813191	2.6398880798334	3.21531016923814	2.77498758368375	2.70994417007791	2.80649577659655	2.62067271395724	2.67831789787694	3.46969821968236	1.95232566874235	2.8334096309202	3.27465555179489	2.12432227722238	3.0311042283083	2.25961184713492	3.03597199419993	2.47769105926019	2.73032249872931	2.81375237591355	2.90656232231544	3.44838091083184	2.49303601108881	2.44999623219278	2.75175310092505	2.68421186123779
ADAMTS12	2.39825716870082	2.25058365436021	2.27080695282442	2.54436176800464	2.26850184199353	2.40396759407713	1.79499215915629	2.07920381745392	2.31712757419452	2.1099571697599	1.58335713622805	2.00018955886271	2.09995472290391	2.19697224064244	2.13264672413438	2.30946950194512	2.37464327960706	1.35144809912533	1.41643864583407	2.93303879149121	1.75350589016752	2.20477226515439	1.57444936237956	2.14313097765715	2.36518715485017	2.37770343250037	2.26174110537871	2.16133631348222	2.02405679382493	2.27877980713868	1.71889702540406	2.21219349976244	1.66907767971867	2.67981503328938	2.14231359285368	1.93651514639104	2.05943856201809	1.83664184969652	1.77345187287795	1.99578278919205	2.06765054060493	2.12350536087876	3.20441037128115	2.46580831585765	1.80829064519134	2.10130671874859	1.82164146471038	2.71983190021889	2.67766783245212
ADAMTS13	3.02296	2.83819977953787	2.22516863190264	2.96844456622616	2.51207259321141	3.01490475007665	2.97839069305201	3.6634809324317	3.00799790711705	3.33617573571532	2.34213542457968	2.98960269056478	2.33536506363484	2.87446475688557	3.14285834494211	2.50990679423964	3.08043317741472	2.95027454499824	3.05918463374131	2.89870225668228	3.02382640877919	2.80978265877396	2.83314318540853	2.58050721267841	2.73971696877163	2.99794144352832	2.94762933184122	2.5537933832396	2.75377787134127	2.80439965823297	3.85246138499803	2.56542562110873	3.17945486994326	3.38221226441459	2.60084782798403	3.69457012368986	2.81630098482917	2.69714088434428	2.63641477556407	2.76381450254387	2.99938893025747	2.97759882431875	2.60002693642211	3.15051	3.27086042257526	2.9575881341845	3.02342352608646	2.31486373076638	2.73508373860593
ADAMTS14	2.10748739877081	2.83379913034237	3.04043675071435	2.12315306674125	3.36681387068522	1.88271036770451	3.39985324751715	1.79984614821812	2.83379913034237	1.06535570232699	2.17437211112352	1.51324937454097	3.28368839241896	3.83222502624647	3.25717309096742	2.05493084088656	2.91417974828299	3.2219951713556	2.35656889048162	2.43107693685456	3.60745456772809	2.64587165091708	2.57964056165257	1.94853446082527	2.70594323152694	2.56927741507236	2.51679331597957	2.1672947887686	2.19446326253821	2.56498180601327	2.28863001278336	3.64568463741967	3.10486158424531	2.16476206632228	3.51607118940247	2.12855035427327	1.85166547451197	2.04151478473343	1.86826143829858	3.94743607939376	3.33982485578108	3.63539754975608	1.99232907623992	1.9410304036085	1.4478153558191	1.52978614813865	1.45095116928617	1.12106085384892	1.28899288799118
ADAMTS15	2.15635796985919	1.30131691645343	1.36447183764714	2.83860082041787	2.16738735643886	2.21266190404149	2.11151714501876	2.55319780359186	2.29990859748271	2.01631255520682	1.74071778157788	1.76408994056642	2.80941860904721	2.87852652787143	1.71757	2.20433870314711	1.50877689852603	2.0810380415014	3.21936053546117	2.10155007376793	1.79749453465869	2.0041748537842	1.89775017116828	1.99073393359356	1.74080747210939	2.11636635130079	2.58320216937586	1.83902888518882	2.19015810152477	2.15202786829969	3.07115093632344	2.00277166001488	2.34906972173524	2.69926008870935	1.35674006198856	1.96764854443673	2.41417378051503	1.78085589340661	2.56467740305075	2.27258060437411	1.87395031008583	1.80079841952206	2.40441344006865	2.11195567707653	2.42426126314058	2.00025286801823	2.32275610575199	2.48485463578445	2.4395831112595
ADAMTS16	1.27667871040353	1.96218378384742	2.56886347069696	1.20930869891478	2.5084523756643	1.58074880224135	1.95319153496798	1.84829778397179	3.60170877878772	1.27891323712648	2.01064955220763	2.26049878292883	1.7405558970598	2.85224998643092	2.23281217467528	1.26016139366676	1.3544332887986	2.04505377744166	1.75481863448561	3.0237403874386	2.67210154634383	1.58917392503934	1.91540461843563	1.60297893623508	1.55522981799016	1.90668293712387	2.48863892810463	2.22100168448272	1.8342951197523	2.09435253786934	3.0330062151911	2.00908499866593	2.79940649598736	1.90796676622035	1.77111762162542	1.62581643920991	2.2514939038086	1.56398207336525	2.47038249135733	1.84013011069381	1.87091306970442	1.7037727452163	3.00668849495898	1.38027823460406	1.53109349719565	1.65043402774349	1.47401498851826	1.52702897968446	1.34590139541934
ADAMTS17	2.83186710372861	2.40606903038503	2.03736536451689	2.53296822487007	1.50876002703491	2.9531745926959	3.08894628538274	2.77971255062056	2.46623819389237	2.19705382050115	1.89228325600522	1.40308547931224	1.43085663559012	1.55046127111177	2.90956661221448	1.86859406629223	2.60186271754196	1.92369200014527	2.07088544591816	2.33333163109657	2.14349721310165	2.2427061770352	1.77699833052926	1.8499934167405	2.00041750094475	2.20143031701026	2.08945265447284	2.0063747223314	2.31599304717485	2.28092216109329	3.18904316175898	1.6851114185929	2.4269773322073	3.37553435028342	2.00482679303482	2.24822	1.81101959418584	1.98136864249891	2.28325145306417	2.00620056260048	1.95189434583575	2.2031025052118	3.49148276484555	2.90932813234966	2.24897949253111	1.81481414471339	2.10133179262438	2.41084	1.75483188745049
ADAMTS18	1.46724234590798	1.6867775954847	1.47175856322831	2.13921772266137	3.28925170252341	1.71035760557091	2.36012649202938	1.92339383488653	2.42030561436372	1.38685006703935	2.33525871311365	1.46276975626996	1.49837220163778	1.72649909582355	2.53846743088862	1.71548385824213	2.49527000779207	1.68156709625453	1.51794749136866	1.83099266036183	1.98382644909912	1.85611081110609	1.9173517357811	1.7619759133319	2.04649281574032	1.84958676981125	2.04946375792817	1.74469200907089	2.22301345341325	2.36966659025998	1.81005885212377	1.5052904086287	2.91515778747233	1.36454800311886	1.75079106341966	2.16003379826187	1.89663874389269	1.79500125140103	1.48202266823647	2.16330997500735	2.14620913596595	2.13902478550253	1.68781152433871	1.60081886176723	1.42370026961741	1.46563961714878	1.54085466916078	1.62240593333602	1.52730512903536
ADAMTS19	1.38929015975855	1.55160156181945	1.37856468508018	1.5684861175792	2.57259973422052	1.24510161073962	1.77297409054684	1.32341495066429	1.25231903610175	1.30632631027451	1.84320471385705	1.31916985246458	1.43279879656132	2.95415456589549	1.97047147546075	1.35179029846503	3.78571118046816	2.56735144974817	2.06394085706579	1.63531624968898	2.62823210120743	1.32058515043939	1.68544163885187	1.59405191785414	1.51483334059713	2.09471360588513	2.05111540849245	1.51034334518459	1.84670702678852	1.68231887333534	1.53653649617623	1.58949528358395	2.4260014011676	3.85031955664261	1.32990416402428	2.90359505951472	2.48956713506088	1.26089383726432	1.45843195572998	2.19372323618664	1.55260060874436	1.60868713794087	1.41041329988851	0.722611742654527	1.81520807403168	1.40088520034093	2.12353690009888	1.79333166346932	1.67679538714039
ADAMTS2	3.79517481188091	3.99584019133701	3.42427696931196	3.63029239963601	3.69030039062887	3.3742430251101	3.55170656982752	3.3243605128866	4.0863686836552	4.46950304862699	3.79343620905908	3.12452678148463	3.48937798608517	3.74291031556535	4.32990240980735	3.2237957638836	3.92283933660074	3.12056744916391	3.62833933639076	4.2030015933892	2.56770975994705	3.83077906079909	3.43123011816368	3.14160277483073	3.76538588841815	3.76453423939129	4.06444590559881	3.48743	3.14317410490168	3.7958096159933	4.51546098109495	3.28191165866706	3.64366820121679	4.17633563619237	2.99286133015416	4.50907783392939	3.6859082667349	3.37483052583205	3.71421223699668	3.38592344631346	3.90619818585074	3.23672544436443	3.31597402034604	4.94621367703594	4.01245136532906	4.27978772753423	4.41483588156254	4.57947178885763	4.48640457242014
ADAMTS20	1.52049060324258	2.68665056319367	1.50905729999214	1.5132221176112	1.50393576130345	1.47390639495719	1.49204258331514	1.51768659972799	1.77310582896598	1.6501804683196	1.53936492622917	2.2234898938325	1.54089632856503	1.57264325246546	1.48096926663666	1.51395571186866	1.4987389821781	1.5810260749088	1.62736575177504	1.4257868925892	1.57817731630688	2.02461285737295	1.63821622797393	1.69496260886915	1.55672187844871	1.35819404536131	1.7991428145144	1.56111028996046	1.50175431552101	1.43660930946258	1.68333245850075	1.64119849927495	2.06163159145954	1.93319145095013	1.10503926804035	1.9921830815326	1.75304784727437	1.64485567133823	1.63238504643463	1.48137742422225	1.29601346490447	1.67317976650219	1.64576075710182	1.93480868965302	1.94497337764739	1.70838917368138	1.60923539827921	1.66596140083596	1.49879876852138
ADAMTS3	2.75448670321759	2.10516722177407	2.24033052581576	2.01491632071014	2.80346573529802	2.26755538872938	2.81280520303913	2.35443498007153	3.20244480110649	2.12460931267433	1.66916098568233	1.78197514198128	2.26206561609712	2.08980094610651	2.0527921480833	2.56388369118134	2.93558560379754	2.05725448740274	2.01322253965729	2.62972280499763	2.2423634870544	2.60471898840245	2.86829359935524	2.48865417499072	2.22347597572467	1.61071893104398	2.73782610460587	2.61041282005415	2.46281	2.06505605969229	2.56096854239654	1.89106990841095	2.01631438930759	2.34083142509998	2.24569551943198	1.95833740557215	2.81658577306565	2.5548680423728	1.97596045822595	2.5842930271598	1.79992840490227	2.7370162645204	2.30371501806697	1.95638263612897	1.92029831634183	2.13078781989155	2.12352248614574	2.5116768837936	2.29342778404626
ADAMTS4	4.73645373522554	5.41293232482277	5.70943237223492	2.54887883679163	6.06732757257887	5.4397144593316	6.18613128240243	3.77552276326823	5.76872700417375	2.06785034823025	3.47499480454206	2.81675395731585	3.83680774213608	4.65719070999453	5.24303342545035	3.04831885419395	5.06638439726724	3.77123909073434	4.54101150376568	2.84375316096257	3.45188645042743	3.69163557501693	3.89723894596634	3.92221228228023	3.99237993060167	4.49849237590479	4.94870986677276	4.12206011989144	4.22201911571596	4.01018894842667	4.27412625249331	4.24160520237103	4.19207995435569	5.93674972827771	4.0569458640673	4.78642204553013	4.08572396769072	4.48355879715694	3.7044549436669	4.1419290899873	3.97645716820874	4.77842874670755	4.13220394828994	4.20626042731632	3.57519966182619	2.32764699478694	4.31593307658836	3.57550300140816	4.69103406589043
ADAMTS5	4.05411565736578	4.50071992433439	4.34379109520508	4.99193820886763	5.37653013790757	4.44970128947019	4.55149748299567	5.20298511186081	3.75979930630427	3.88776758050373	4.91664312184356	3.77305	4.13465159969358	5.54925	4.41700523129194	6.19487705082725	5.95567998587298	5.18912126703201	5.05436752224825	4.67419113551771	4.91664312184356	4.23583392346413	4.61219740838988	4.30112106909176	4.43602	4.65919871958272	5.31656352962832	4.42267689765813	4.66990036561775	4.11975281111536	5.09495026963704	4.29165482670754	5.09043197684819	6.23263289826717	4.87475636863703	5.98354444792662	4.67973568729047	4.94960974490123	5.02933913629709	4.47985740214793	4.17550919928373	4.17925195646736	4.34667317732637	3.11213643566217	3.65291524633116	4.63555216535151	4.89988380736468	4.62328952124993	3.85718086160222
ADAMTS6	1.62567483191328	1.80198270021283	2.02052842914106	2.22164630490509	2.24312897210684	2.16194585761631	2.19167001153491	2.47240413519755	2.29996133313398	1.77541093265177	2.25605819434171	2.20136708901428	2.12095197071043	2.03615721586127	2.6489242637497	2.72654011957078	2.32110824320889	2.55921536244641	1.78041384248426	2.93823563125602	2.23285557588101	2.09762295211219	2.04226047188567	1.9250923794938	2.16137406041713	2.12758295713058	2.36082246523972	2.1026176504274	2.33688315642643	2.40262212962475	2.51899080066684	2.31937523185206	2.03945826028607	2.35151597588616	2.39034934604331	2.36719116000832	1.96448536735535	2.35387889993404	2.17864280105885	2.3923474835451	2.78894533397541	1.81016897059276	1.96877543327399	2.16022503302939	2.0392487871642	2.40982472749026	2.6159059966767	3.00870118996259	2.12783687419001
ADAMTS7	4.48838713933948	3.48077233527241	3.07570389681473	4.15252458755859	3.56799171626808	3.73060184217712	3.90469777260227	3.15733758560756	3.53883651173066	3.41770521713729	3.16487230367568	3.57598354309113	3.31723094498006	4.07418283944006	3.44664891417071	3.48037204942901	3.1293428311966	3.14532711620838	3.13544245506589	3.53559129211694	3.59235043570717	3.49989948732592	3.28472538200192	3.23508359584589	3.41388172070463	3.69897429975605	3.67774669608057	3.59429106162434	3.4690461038771	3.48218816908078	3.96122733070975	3.15122485389056	3.38889366871488	4.23483583759786	3.36420812943977	4.24282114833615	3.19422793024133	3.44153	3.45477683763932	3.34182527793564	3.4119513219825	3.33457704950546	3.83500560781636	3.25592461287913	3.8247342251501	3.01251535783973	3.54745310532462	3.36070276756376	3.35102819639874
ADAMTS8	5.31109946493916	5.56508216107265	5.26143931917009	5.13473402744941	3.41419536398615	5.04185310781525	4.68857686330785	3.32877578717515	5.84759121743396	4.96547749608267	4.69447086568391	4.36004664174024	5.34950933457994	4.48629443432979	4.12762180132382	4.50787234742005	4.15897243071805	3.31420458311597	3.71233484473317	4.75423133151891	3.67345028392711	3.96820738930094	4.12221242396167	4.50450498590576	3.96005408462982	7.07771228659342	4.03278560748533	4.71190763511271	4.02806229588239	4.21519055386031	5.54852302548644	4.32976323587182	4.0018471512437	4.37510125850952	4.46164134516274	4.48981754172487	4.74060217942931	5.52093143629092	4.07483331518051	4.25579668690468	4.82969187166782	3.97911498186165	4.20994438543926	3.27339443893369	4.79249136391586	5.08225831848511	4.82977451613168	5.52285307717456	5.26918807056652
ADAMTS9	3.69775010237776	4.88297414649324	5.51907031499626	2.80181683831337	6.32441410866563	4.79892024513534	5.40461100941989	3.43479770556808	5.52722356744108	3.03219704763656	3.59918027395458	2.4085804941804	4.42441012728813	3.75318277384465	4.01004624552692	3.3527176821337	4.97728404859486	4.61100562602967	4.27414566872118	4.65860441946028	3.55828274004371	4.22169051316828	4.38569868600051	3.8819000207561	4.77189841915522	3.3641355010131	3.18240985114443	4.07320576418744	4.46909026428299	4.61967384181996	7.18334065344419	3.72641455273217	3.75157241720749	3.36095254575261	4.02759216174144	3.95102992722811	5.86655902264528	3.34666243103551	4.06167683900464	4.54494887241759	4.04979030868115	3.40502162104454	4.38186498752694	4.29172114869858	3.65815632939605	3.09650226889505	3.77950576180188	4.75000249707739	4.62499082367937
ADAMTSL1	2.63177896283565	2.64864719121127	2.30926484608974	2.24180256107547	2.51997135467802	2.09782497181451	2.84674994792681	3.02173165489135	2.3152029006987	1.83568312086643	2.30059854031319	1.61488772423262	1.66879541646677	3.13269634217581	2.73168593449485	3.02762310766737	3.15462700124656	2.56120580107801	2.19982493807634	2.40392216214599	1.83503805338929	2.50797119297616	2.32121180539588	2.35342889203416	2.36504845027659	2.46963255321365	2.45551369189788	2.39404425691969	2.57670491276282	2.55644042692968	2.88668757545825	1.39466019195904	2.2780453674545	3.10441423326758	2.40083980905202	3.69335966258369	2.25491714676825	2.6234460041549	2.4345529386001	1.90649134136561	2.19879348263488	2.29265842032057	2.08761337349492	1.41783937259514	2.01439721896004	1.62716802801729	1.83431551864802	2.23983659006052	2.16594952232386
ADAMTSL2	4.96682903725917	5.12224094294168	4.47519950161467	4.53646146234611	3.8534299191206	4.17106776466348	4.54523358672311	4.21505259097073	5.44947545065272	4.86926496713476	4.60362014025727	4.88354697925589	3.76820922462288	5.1146046156309	5.19694541361488	4.70279662321284	4.60541885972182	4.08924623095088	4.84545363259249	5.5719193126386	3.99328409858587	4.70292335711742	4.63555742762961	4.38733158529317	4.49144502013587	5.03955689843588	4.88400302008702	4.12102040072285	4.35267782571107	4.87967292276674	4.84920925093419	4.36925458800059	4.72149595120179	5.19693729899272	4.25129457749783	4.34313336855955	4.50531856229152	4.77763393561275	4.28594249369884	4.72449774684791	4.7049567249835	4.88786649490088	4.72964710818555	4.40842787120877	5.30089029141678	5.27423294628612	5.16941214120583	5.12273644344489	5.19833640677765
ADAMTSL3	4.48530244331127	4.04548342912584	4.47601904649324	5.70441038692981	4.39211735253216	4.41645473536502	4.4635731738361	4.16871559905147	4.42182596214653	4.54432583584135	4.34299577545132	4.06397351354549	3.58254251732002	4.63054066854446	3.27297100768606	4.68129132795303	4.64880378858157	2.96215712507305	3.33879384189273	4.75290689422308	3.32462794299151	4.28465930477878	4.34817331301465	4.04456488985119	5.09372066861749	3.58888859660309	4.23873280228916	4.04447164745527	4.0447269854611	3.35477551848582	4.87559333452164	4.65638829794601	4.0977259985218	4.08046162742431	4.20260582027286	4.86142554700193	3.81425552692408	4.35624553831907	3.17754827297108	4.25323870099936	4.16672831529413	4.33039784371841	4.6548354959184	3.86867818108061	5.64269788316079	4.70801689861939	5.54438710627603	4.96780401521362	4.81699731031663
ADAMTSL4	3.04811879026249	3.18905654905621	3.70481482925447	2.45624764641555	2.59792902886536	2.87841910002615	3.17854878890191	2.04780420128386	3.81130730404255	2.88167513772458	3.80766871770392	2.80020738843264	2.74673170138643	3.0416576153084	2.62508680104132	3.02041145236851	3.13854740344018	1.88155778796169	2.0823449236197	3.36762564144519	2.15750260864702	2.37517100184684	2.5008220633653	2.59207428878071	3.65762999154822	3.61286249129423	2.2230629358745	2.47550094048071	2.42707769666672	2.66408578415195	3.95010566857327	2.63189843001933	3.13111831908002	3.50691767113473	2.62162370503286	2.71500501681484	2.39754735310786	3.62109558165996	2.9127306027666	3.04670752600409	3.21773674269352	2.80151462320828	2.32296512838703	3.2682666521492	3.19543873027689	3.46059188849631	3.69581690265133	2.80171659681538	3.07229791776256
ADAMTSL5	3.55503125521461	2.98254081977075	3.14913491551529	3.28820374754448	2.97801473121341	3.75035709888931	3.81792730592613	3.21955469442136	3.19730007501306	3.0848488577853	3.30533258179161	3.61203282260981	2.93035303322258	4.05763880229299	3.31076024125675	3.05375377847548	3.56637382763551	2.7533260399731	3.24440664844494	3.13553233781878	2.92182255163319	2.99822317367931	2.94405566335831	3.00004555479443	3.10614458721838	3.56229632718301	3.40115100751686	3.29661979374806	3.57614823127901	3.22981779259751	3.9608294961464	2.69775104052692	3.05325431071636	3.88998030950512	3.53762470575883	4.31715514630704	3.10315258888585	3.4332404777127	3.11562011943622	3.22993628022732	3.46670378387077	3.23159508753459	2.85057397348061	3.30465180608765	4.09523429361853	3.14371970131384	3.25179366914355	3.09371484980681	3.07795537064253
ADAP1	3.37028042368108	3.56760511300484	2.82724122536503	2.79557065398089	2.03580295428155	3.2709119833979	3.01563698911797	2.98997644092912	3.50634260680751	3.66433180245529	3.57863750664321	3.12863391595914	3.48349282383154	3.73933573846938	3.09326024751625	3.10939190913559	2.71249247648892	2.74216851798418	3.48381403125541	3.35194516699175	2.77564618150861	3.55633530587609	3.1813040591578	3.48050129122063	3.3399537027534	2.89673457917955	3.07822852475339	3.33984858859953	3.2653407145924	2.42751447663127	3.55178681783522	3.08336036520845	2.59106601049542	3.79603813444541	2.72140507011351	4.04755699437561	2.97313634175936	3.53166848605366	2.85062599535413	3.11363038296582	3.3146160052315	2.52290041752676	3.03965747263241	3.98350468142786	3.49600360370362	3.57312003650754	3.77454399550539	2.93379564826981	3.36211935595218
ADAP2	5.62365321825183	6.32546796473095	5.20618578622638	5.08439351739787	5.4318455222276	4.65582878873066	4.86270477084221	5.0949131853087	5.30284704366953	5.98238063578732	6.08662098144916	5.83879744793251	5.84549344669369	6.5019585115691	5.0329953804806	5.54720480480065	5.10771839860153	5.42500553244271	5.95810607968167	4.98129511210897	4.91000790292356	5.80590984014878	5.13071006108968	5.45601798701382	6.27330705210176	5.03431268858567	5.03746706498345	5.12197488844663	5.24242312845789	6.38424175592517	5.22462846502812	5.26190822372138	5.63432129477939	4.93415330210527	5.66268605253814	5.49593936245583	4.63064507249196	6.01776252644456	5.28862021855964	5.14037922153894	5.70489056726536	5.15089850817889	5.92585528554351	6.84991519312032	4.95848002825357	5.23389054887932	5.24725950580519	5.57762083574696	5.17729915016067
ADAR	3.77572838576275	4.55302911343002	4.1052264801834	4.35432498152158	4.16404167895607	4.78794953973321	3.52038715146974	3.82591563155051	4.29584883227753	4.52322045934836	4.8420417917649	4.53308191937316	5.02795966674218	3.8485422403646	3.99535992106562	3.24749317796201	3.98150110667625	4.49501470478913	3.57262452553556	4.34727090436404	4.81063419593742	4.04080215943191	4.40955926837383	4.4813654362022	3.72509140955278	4.87189855301879	5.01405826486494	4.09194423621237	3.77474908291245	5.6788161138136	2.8143295380543	4.54832807733477	4.63206568733403	2.58860178444879	4.27035810890199	4.84626682497638	4.30002137602485	4.32473663920695	4.06902522791746	3.96781303268774	3.61575798716135	4.24493524898092	4.39629517434587	3.7179827227233	4.85251993360473	3.62742152866483	3.64223381108663	3.33083812420489	4.01837364603777
ADARB1	3.04259059256286	2.96233432059379	3.52592694943472	3.70833525177838	2.76737467032843	2.8476038938004	3.14452116336742	2.78336624897551	3.54056272216447	2.71444329729292	3.09514159610785	2.51854455701874	2.39132955828089	2.27101699789771	3.15540395712402	2.83779712306921	2.86960615566327	2.62724739528566	2.52791009914093	2.82420187221242	2.62569210670219	2.35789373925104	2.86595291601752	2.88625477376466	2.87823307119085	2.88205682103337	3.86249712372615	2.76423537065479	2.95025862566163	2.5041267976891	2.59397107914923	2.95612474033731	3.44140242151066	2.69446149210817	2.89764799296107	2.43550084278455	3.09332376528681	2.50764991147602	2.77049091628959	2.88743	2.85594970738257	3.64646397766026	2.93818849402274	2.46912807372842	3.49296045998262	3.49364518567228	3.52728973761705	3.39020487863082	3.52755684232302
ADARB2	2.42148124257125	3.51075338635075	3.2113694711814	3.27250875937026	1.89285986073368	2.73038631361417	2.64048831918056	3.55952376695711	2.76276803397592	2.1478010899285	2.63072695718644	1.73633028224082	2.05209090426963	2.60928941473949	2.34505869765942	2.45271828400303	1.96754859559046	2.30990094589961	2.17864765411216	1.70393831612037	1.69931918657449	2.54126441326426	2.16476572847553	2.34634929455561	2.42798250835357	2.44828459429463	2.32753678923128	2.58445439607478	2.49426521655437	3.25152122960118	2.48507279094756	2.20167861200472	2.30774518369114	2.52557733264624	2.46805989309815	2.44987892830514	2.04904200490562	2.92192005184154	2.7796308004116	2.51907781084718	2.37871408983987	2.56863521924939	2.03677712079371	2.63046686306124	3.5507743220794	3.30432108008003	3.28565573411269	3.51312061881746	3.29448265673144
ADARB2-AS1	3.71400633696577	3.80217071591044	2.55722889417839	2.42748759209469	2.45362551163609	2.95815284958264	3.22053039728047	3.20009754656971	2.90160828973209	3.8382567014886	2.38542122605331	4.24583124042124	3.00956173511539	2.55604421988063	3.11128451673313	3.07913423608432	2.59802507246037	3.18904267215148	3.51615251984348	3.67362451659544	3.77261921021763	3.25152042332325	3.37877991597386	3.52799573656035	3.11128016500857	3.44942229402731	3.28976015235991	2.74461135930752	3.11693879679719	3.32625473444696	3.35892419235143	2.69796729421885	2.56805228081957	3.44111399382448	3.22271504120452	4.57742781891643	2.78906469671364	3.42507171102339	2.82999309673685	3.17203953813485	3.38002783244369	3.1451312473555	2.60344592631252	3.12885546611318	2.91197684591264	3.54332829226955	2.73442185475907	2.91129752541085	3.18654072872324
ADAT1	1.42477252016375	2.44880240384465	2.62551930145841	2.66263401079916	2.83523592073412	2.74954295816821	1.97500988934473	1.84804986709773	2.79117939870781	2.5985281750947	2.86433888662675	2.72750493191397	2.51109869791816	2.78306151133484	2.35541018554541	2.07107183964195	1.81596977640074	2.7001197993012	2.61497963429594	2.99295560325291	2.63145486973634	2.7596710907569	2.68776177949568	2.62319671737778	2.25669613728615	2.01024016029393	1.8949872619659	2.39074246879104	2.41345444786498	2.97967515036514	3.47428807109072	2.71681742831364	2.31015609942179	2.08149504314313	2.05609574331179	2.29699198286467	2.70111272011344	2.1926071084784	2.24695915037147	2.40717958923288	3.22230222017755	2.16594044559486	2.54713777353399	2.60435002599973	2.43653776435909	2.58680291783138	2.51283566946433	2.36731808865018	2.50532780298957
ADAT2	3.56845009800035	4.14395467187337	4.34617622601924	3.96383680422039	4.31080622540205	4.82267278122317	4.54118078807497	4.85668098846891	4.26287754508597	4.04150664154621	3.55759970347749	4.41313997936237	3.86340033096587	3.5241050073417	3.57392437549626	4.21358267615355	3.9746337232639	3.83823755403768	3.72533250360427	4.21799403692972	3.62709072262563	4.30172798673713	4.1181216857645	4.0985569688824	4.1326945425262	4.01186351725462	4.50174106586422	3.95795463539915	3.98340800205454	3.89941876518808	3.73200906507705	4.10109433674063	4.06740480928794	4.27566739696458	3.95867043351595	4.68553178475463	3.98178497138039	3.73119124213397	3.79202099569762	4.09594189010599	4.19117286894693	4.32311253070273	4.08994154279698	4.21203295653306	4.7907	4.04154508076889	4.33068877191838	3.71683087958086	3.89950761529145
ADAT3	3.64131134321692	3.93154534327475	2.63089375550435	2.83630778825799	2.69355203811594	3.20519128826447	4.12471807211422	3.52163198336961	3.50166881826224	3.0790662902892	3.02015792110051	2.9820448713896	3.01536330760711	4.43009879989717	3.63987571087662	3.37490333659252	3.75905122355096	3.09248893079534	3.9394759547091	3.00134857550788	2.59134412458842	2.7270846840113	2.9314609355917	2.88510733139032	3.37245063217783	4.21628392615452	3.11551162783513	2.96893144861772	3.09527489143181	4.77925665732352	3.0406679346984	3.10352531865764	3.09667127304854	4.08312084996969	3.32378162152711	4.26119917505292	2.68393300762767	3.29884852617342	3.83568007218602	3.18515795808247	3.20408297393405	3.45506770256237	2.76306309071699	3.89102355563287	3.44655638104569	3.15752633227147	3.20133148358529	2.9144972028884	3.56522398668605
ADCK1	1.98363443763184	1.74936156656361	2.31090626368759	2.28317772437701	2.35174912455245	2.52618651380064	2.27376126012581	1.7072398184609	2.8484364501917	2.4861973674407	2.98000214323618	2.67125329408672	2.63586086465856	2.99477740106089	2.05556409597029	1.9822025960194	2.34435610517756	2.31161847855081	2.5276304839538	2.87076981030662	2.24513588260998	2.46784012202322	2.6201625619203	2.63514034402993	2.39921374136761	2.31610056642749	2.37704667221193	2.50988410341381	2.36790001709251	2.36382379035451	3.04265728314185	2.5827456487188	2.01491147780521	1.5199647148745	2.24695021463548	1.78786521124137	2.31681442894615	2.43004634934745	2.28759536860831	2.65450417724465	2.46282117344375	2.63708054979694	2.48826788993498	2.52596151618376	2.4839414391749	2.67115698111495	2.05233423201983	2.88779699827461	2.69085094187196
ADCK2	2.75355873363657	2.79025215908531	2.81314469698674	2.87836259770223	2.91517156700079	2.84505955893238	2.55548108658359	2.14817250971753	3.33058059305218	3.05287672721164	3.23472128867866	3.21171485755385	2.89506033462709	4.00740262743325	2.99044755984278	3.10135727596805	2.9451246594392	2.75250233272396	2.99652434102989	3.2720312230975	2.68087752553617	3.63704730050419	3.18364473822219	3.01106257923524	2.49778241156181	3.21517356536833	2.76861456486895	3.05856321707158	3.21403985078105	3.30971165213467	2.14016992190185	2.95900415290593	2.89881180111855	2.66371488916686	2.84622567976765	2.4357482187271	2.57524298702543	2.87394779481128	3.01634037079811	3.13434810184523	2.73417072087919	3.39341004160703	3.38368202803582	3.18374731692916	3.28604195759632	3.1586595091147	3.09596011266979	3.10327748108619	3.48780416334084
ADCK3	2.77235439977143	1.8925497820686	2.68729311816371	3.19228890892535	3.57923545681533	3.65675103865077	3.1925952656681	2.40476493607222	3.00654081984432	3.32269431842325	3.67155206528264	3.71124324527634	3.09679684622024	3.5906925330009	3.70714206088113	3.0671881330273	3.01634756557661	2.96644338417003	2.82117700867755	3.26472163280298	3.6729666342426	3.04566952364695	3.23994929481183	3.47515405613076	2.77227507612562	3.1369090790799	3.51126061332882	3.57317207316685	3.38231980214291	2.55291927167151	3.74675681338077	3.21097438278436	2.37121551397243	2.99773591081715	3.0873465861286	3.5417869067212	3.70815003611432	3.13587967919486	3.31617	2.99379815999568	2.97020631307443	2.66906441169457	2.90434752149814	3.04000285160551	3.96079674619379	3.97075507834265	3.97164	3.0750901072752	3.96480278205654
ADCK4	3.04421462023198	1.95053522200908	3.25159474499565	2.95050962655076	2.86481638379962	2.36335132494057	2.98577174250855	1.4817912453992	3.08459650174042	2.51802676643476	2.99124964032686	2.88497949974107	1.88431	3.31439983530258	2.63484071591318	2.5930550277215	2.60213489243231	2.67577281065489	3.0948288522449	3.24118198199545	2.8386260543812	2.33870080650187	2.51752788299117	2.54950612325609	2.82367038275037	2.72823007721216	1.91898579431541	3.00223071562038	2.72633726311469	3.92585169483272	3.65556696232892	2.71522867467376	2.59442097073436	2.20167295931041	2.54856295310909	2.38669658751861	2.82608433317553	3.85770004813299	2.69838706143707	2.46755726574932	2.96213603635765	2.03057229467907	2.62185673374753	2.21232510234078	2.74429450681437	2.48139083146145	3.01970514437432	2.69312740896233	2.30848556366509
ADCK5	3.38242600494031	2.78570211444724	3.0258537563922	3.17629189177143	2.91929926321159	3.01562477476261	3.44663416854133	2.07343630466524	2.96188672456747	3.29066248809531	3.24747883037347	3.32287113836838	3.27162010102443	4.10665007795788	3.39172479538112	3.21307112072962	3.17354657918577	3.12853297319407	3.86828000185518	3.36262900807116	2.97870898250071	3.39823689169122	3.20491300632562	3.30340806915579	3.34388515809305	3.05305674391563	2.98495850087432	2.98885432921271	3.46480448140071	2.86605459420488	2.99382243128492	3.43130115417985	3.12308398450503	3.31518047984366	3.16401497278793	2.9105593586673	2.73205396182138	2.76085403306257	3.15493778537195	3.46917822602677	4.17205903887684	3.10223158450623	3.0653050754882	3.61959617416348	3.74586329671121	3.15491729776868	3.32067182292864	3.18434127373937	3.26076459166805
ADCY1	1.55010880325792	1.2745192792422	1.47030867397771	1.94843742237039	1.45659045026416	1.81100628623916	1.62682802965615	1.6958827226035	1.45799828520897	1.74248361489526	1.78781201107116	1.01663347410974	1.09229721320405	1.53891768216076	1.56350034703952	0.981899619250513	2.13421641061991	1.05950243708372	1.14078273757938	1.44809443860554	1.22840996246708	1.71338510674685	1.36894497540228	1.31728572924242	1.33083661437475	1.69477832558256	1.80041544274045	1.72979297505709	1.41046125738226	1.18298775219741	1.17697934412542	1.05560023928958	1.26318372272273	2.09823107391835	1.69708720481464	1.4859121355339	1.23447207380172	2.08389090350894	1.6437222339139	1.72566586741897	1.09468257007662	1.28832448602894	1.45492280913983	0.617436345759834	1.75948683093844	1.53934694259919	1.87669396453396	1.52472279307495	1.70447944998677
ADCY10	1.79213039217591	1.60973623831368	1.90705877727108	1.80619035373428	1.83140840178571	1.64337349272346	1.5922778795603	1.7910224035146	1.69680568061454	2.15203544715244	1.75637797233702	1.76694437781026	1.71467859294868	2.47437817904318	1.65372979490464	1.7059268015585	2.06487178812868	1.8289681886626	1.63165575889638	1.62930505166003	2.16007684445196	1.88349982759039	2.09666249372555	1.67528089301828	1.47567461508956	2.07117944668674	1.76904581923866	1.72169846767229	1.92571957501566	1.55288847086776	2.29490772405089	1.79251577071412	2.03806624090388	1.84102675907707	1.54482847336072	1.98023404227237	1.94621473817193	1.81460561177332	1.70602209663364	1.40181185734991	2.15376042720173	2.09737158924214	1.59268032942433	2.16028246044028	1.68944935958828	2.1279658983398	2.08796891454564	1.67975333423674	1.8222859836861
ADCY2	1.92643934242564	1.68124680788125	2.81856869597877	1.85628102228265	2.30105436816549	1.57077581170825	1.71723442356087	1.8154707081751	1.78367775570255	1.81622315291534	1.91998801028941	2.28857017227641	1.95166254086651	2.70268422248366	2.57649	1.97952228971016	2.46841910160717	2.46157724333254	2.34328907147627	1.8619918849265	2.39986213821904	2.09274084200988	2.32601629770129	2.21338826551692	1.88799923662817	1.9254027277467	2.60894326516304	2.02948979836815	1.8671921758603	2.52548246977801	2.47093620965434	1.93914800302009	2.24904020765181	1.80047140391545	1.65408466028047	2.62720457764836	2.3995430905016	2.22070463394808	1.64085365187772	2.24235760507253	2.12414543760384	2.01584154229616	1.63109451131503	1.85614901967523	1.69463750852616	2.34672319829396	1.64872929037919	1.4843209099249	2.31321673132329
ADCY3	3.90807586398572	4.35627832216442	4.62183576750462	4.78987531904107	6.01402938459215	4.97318996672619	5.02250511536779	4.51176770222405	5.47110142678751	3.94136953506902	5.55833528114576	5.06326850412935	4.10874704207827	5.15419209709462	5.30118875309192	4.38900693613532	5.00319028254996	4.93172995531562	5.04238837877331	5.12177	4.86191925750193	5.17946864453019	4.57809739040024	5.30237062057409	4.95372323358167	5.00326753166725	4.76348959797423	4.49969586595174	4.32243686844149	6.16619682172501	4.45348475213667	5.33482430352798	4.34865394216041	4.4478519537136	4.39866102678773	4.19390634439897	4.24890912981443	4.99340815080446	4.90229440219162	4.4606385767221	5.70327182106928	5.57068986006975	4.45403024985746	4.58821355088154	5.2853800990923	3.89537857897058	4.40444187754995	4.93940556022609	3.9496637251377
ADCY4	5.37801692392528	6.76901798071114	6.10335501778558	7.90802866247244	6.13081125267566	7.22464758671968	6.21943643899383	6.75063782420571	6.14444141467851	6.58660383627335	6.75324968784953	7.02353239725895	6.10673110276714	5.9321677492432	6.37792496667759	6.4869434627268	6.43073139445074	6.25485155356155	6.10493581595604	6.66822267514478	5.79587710697974	6.02194071308788	6.15589065033304	5.96771783866885	6.86232505914697	6.48993729644212	6.69862338361747	6.31945726012855	6.15636455052596	6.06001403846353	7.02517237704473	5.99948436320548	6.56262614739074	7.34835132996429	6.07695484202656	7.44195427418102	5.91672303634942	6.39532895253676	6.62349587791729	6.45786384627524	6.21051967967218	6.14085989318104	5.86485870412747	6.16830694636845	7.47429949455065	7.03383397698924	7.39778952382369	7.21731601759859	6.7298365044616
ADCY5	2.56269439908511	2.24932553323025	2.25478824622514	2.48628477875267	2.15827617352165	1.93039728141635	2.87463319559193	1.63148309526344	2.59658310666322	1.80444345748504	2.0834754675209	2.50400078995188	1.91373224344154	3.67127573333537	2.6166448182851	1.91035697595082	2.3959176539624	2.29978122477669	2.00458204253131	2.88107644865164	2.38097339474922	2.18616448481611	2.26757629167057	2.11785655045288	2.14089807871348	2.37338021346817	2.34713363911861	2.40829313894012	2.0133595160668	1.91083440316928	3.18801475155466	2.22833915126061	2.2110007999273	3.4328860517037	2.05182519876641	2.15640774576786	2.12017343767096	2.60512111029151	2.03035356458673	1.95806339163024	2.85502522908561	2.7852116604279	2.18801098226926	2.73500302393757	2.90964083259286	2.39978570840163	2.92840198220619	2.57167264368802	2.23268885386757
ADCY6	2.68174187787022	2.88472699803883	3.41398889350681	3.17428397466036	3.51010435132543	3.67722250861729	3.32990807078753	2.20740198033066	3.33717796640201	3.42072370722952	3.47270040102059	3.34556117756548	3.04285625029561	3.87517770208782	3.2538754446162	2.91019360086101	3.34262	3.29433297076084	3.11126278264299	3.92104175215641	3.50076866301152	3.19193657304254	3.6369386430206	3.53788387243977	3.45689919141213	2.55344830051198	3.1708783871218	3.68493052089827	3.21393534759309	3.21818844400619	3.13988126767336	3.57168336783216	2.50389034961655	3.23183501715239	3.51948175651045	2.96106029437599	2.94493498151353	2.97109571888778	2.94308798188984	3.40311216491467	3.53761344441776	3.54706584229735	3.73618746427122	2.97429067057886	3.81517174185205	2.98881383429029	3.13009473546998	3.25950194132077	3.55669198506449
ADCY7	3.75006577060236	5.20318841593389	4.50082134516569	4.55071366212012	3.38753294979856	4.44763740390005	3.94392129907025	4.91917541018004	4.39302971939375	4.60202722013024	5.35284910259495	4.73263877271201	4.86545475024107	3.35940839087944	3.46930685638536	4.53679025392569	4.00119255946351	4.34335133925317	4.1221231584458	4.09716761677499	3.82734825519095	4.64340830329251	4.37807737325002	4.41031016637482	4.47402968985599	5.56315769126534	5.02211774601865	4.48350395156204	5.15250692386021	3.81407658673885	4.68057821621946	3.31457803855899	2.60554870228191	3.26886149917813	4.29458079640447	3.07978173938331	5.02165378761564	3.59755793373267	5.25642078222962	3.69579266102437	5.12605581167607	3.49585595273598	5.15037127426588	5.06904169289244	4.16801975772096	4.45704079238868	4.09441652214186	3.49787013974897	4.38386937820462
ADCY8	1.58420016487711	1.13108765679331	1.90010896870405	1.89809868046303	1.00301073913359	2.46475264717375	2.10150988273251	2.81240272701239	0.924713103611614	2.71579637323216	0.960352411518754	1.78098838926193	1.94547831678689	1.02585639220013	0.877692188713968	3.09834492324987	2.04135553027688	0.853353162753504	0.950622928363897	2.68317667534291	0.862344593284544	1.85785902498477	1.93835727246632	1.51242026885119	1.26212128048458	1.85048446437864	1.63948582883341	1.59104010579704	1.61236695365858	1.96234833142337	2.24613742500944	1.34522411822824	1.18133575978536	1.96369531687353	1.87242482984846	1.6803088686459	2.36612381986426	1.21680221673051	2.74097675463196	1.55420710945868	1.29128439595146	1.25265484368052	1.45734396572708	2.04659350000885	2.76607578077909	3.18104868401526	1.83336896845982	1.33206567514507	2.53466938774862
ADCY9	3.18191558844887	4.81115467672114	4.46318970250829	4.20253341179739	3.61316033265207	4.39381277273786	3.52744811470854	4.35018382618278	4.72134628231471	4.54299788058354	4.44076505817252	4.4780548147458	4.39836194458707	4.72936979150561	4.30798250145123	4.11805938124312	3.7763278980886	3.52100185308998	4.39672429762989	4.52525007043312	3.95249231297243	4.13673923667071	4.39344158446393	4.06438155065247	3.61414251789806	5.54857544452662	4.52381608576653	4.59330176114407	4.68504427306686	5.2802988741047	4.83409253245275	3.83006843605783	2.79770068922285	2.5464381231004	3.97801154070908	3.11275588019324	4.67128096804839	4.61203750639104	4.00269386878497	3.97356522968432	4.28479869055381	4.36236000675235	4.74220768473092	4.27195934599759	5.44975622619506	4.03537201138043	4.8621903201112	4.99879159961919	5.17974441981179
ADCYAP1	3.36619647828774	3.57525787337366	4.75752439269725	0.895711533031351	4.40753146725109	3.32789535638493	2.53550501996952	2.20434542681334	2.41110452486961	0.726259018819823	3.97956379848458	3.24412171012834	0.82789982183199	2.55481373281919	4.09137318280715	3.53044631913659	4.24957070773659	4.09607087993327	2.65091459506771	4.01941067792712	2.45656595084456	2.70898012023221	2.52682912100265	3.29150210971384	2.98141550761197	2.91984291266207	3.32177032526807	3.42565533268611	2.7521700707831	3.16930697556291	2.94379933070806	3.05458785006086	3.37532605506655	2.85732376574511	3.17697601073743	2.7801282542592	3.39246192499447	3.50215252171893	3.65169383064458	2.92118986618345	2.46556467791818	2.89161092846573	2.5359432084316	1.53886392447751	1.74238101585035	1.65641594351309	1.5622954924834	1.96648204935103	2.00051265745507
ADCYAP1R1	2.11274032134257	2.71286862805703	1.91608928187196	2.1702086383758	2.09200658376955	3.00387662497073	2.55530010469017	2.70048164999659	2.58231809588391	3.08947718797309	2.40475628291911	1.64432457241372	2.56314288187133	1.68833584463543	2.81481517724464	2.19367009074732	2.76050690108568	2.4246038714639	2.16680257769045	2.58591165710488	2.29088254997816	2.51009942818329	2.4594607889649	2.10750542562015	2.22825487382026	2.91790081925782	2.61521641824914	2.26591511618904	2.15291380388259	2.55750256951617	2.69240520049915	2.24369930139992	2.85020972430594	1.88975613201995	2.16791965233798	3.95446144226438	2.15555199838349	2.3995897858346	2.05796293855414	2.25743663717658	2.06931023070744	2.11905679080502	2.26757780274107	2.83345628790756	2.97042978433497	2.39579811559758	2.72976105286325	2.81199757570085	2.99011888151362
ADD1	4.45339992307377	3.26142886484618	3.97085375308225	4.86325375168322	3.86883	3.87111	4.0227224092723	4.30447810036773	3.95888813973713	4.24056151931973	4.43149040244533	4.01938710167007	3.5095360605171	4.44287532498073	3.76072711903186	4.13061476171805	3.40890065186038	3.19534737825516	3.45506839012045	4.5168970536728	3.61734159123013	3.89373460947588	4.0257890795233	4.02847644882031	3.81913601062619	5.13090555115314	4.74578312008768	4.2363787520041	4.12850534536707	4.43171939143244	2.82945220365209	3.73381480880221	3.3426473983341	3.21528310357446	3.8720339943327	2.91099647356303	4.37726596672282	3.58661483041815	4.21878303817539	4.12850806757634	4.33261530855115	3.65272396733066	4.34742710670971	4.0719464056085	5.51185834646576	5.06660185269528	4.97338291673306	4.80514	4.58458865364356
ADD2	1.41888366590293	1.65964897809326	1.61782669039847	1.86810267373674	1.71046626172056	1.33110945698859	1.32249471862995	1.35105030925243	1.52269458811128	1.36343860528368	2.14625111405923	2.15910974457771	1.46564083845538	1.60165214129072	1.19744680387418	1.64242373317728	1.58977952047491	1.13602160347642	1.69298106329621	1.51141018767603	1.16725350614899	1.52344581123432	1.39841226065011	1.55436222154719	1.37918316978893	1.9015341238008	1.77581343385749	1.74637681616124	1.45181201494208	1.43238622740134	1.25815168845893	1.43403723915574	1.80584005778474	1.36137143480545	1.77638148247024	1.44432069940721	1.43940200524057	1.35473128455898	1.5160855496334	1.41353609787545	1.89449715087306	1.86543637299244	1.5411285070085	1.49828229207806	1.50239912186326	1.34730186846032	1.5958556457757	1.29475965266939	1.51951048639199
ADD3	4.57359706160358	3.92371703323597	4.0054673698251	5.47452948809908	4.99545327877127	4.97353482900308	4.17572144566621	5.78123949346922	4.13083913283398	5.13194279916639	5.45374165772611	4.93671760119003	4.84923469655141	3.40109886856184	5.45374165772611	5.25411	4.61195045707317	5.60784180413578	4.20433021281215	4.65178266994012	5.78659191122931	4.9083314407735	4.49589781457321	4.64712382553067	4.15240758626847	4.53247820867208	5.24265663205928	4.50895252555263	4.71751990586493	4.52538590501096	6.34346336431418	5.39897036671852	5.74347193345414	3.44464243122005	4.71794790920752	4.85572577365401	4.67971050251215	5.61058679358511	5.18716939023586	5.16355971589127	3.94905270431239	4.7939427988413	4.32317768614851	4.04634457725594	4.23720302188055	4.88293680496754	5.04122997248607	5.79868082895107	4.99099511145784
ADH1A	7.07772307148506	5.22376230793955	5.23572393094519	7.77300600264101	6.68651496549132	7.07501800677145	5.22565120753855	6.65132800739388	6.07545436145283	7.62157939409457	7.37952889427821	6.56580805165307	6.4141122036445	4.75645023649226	8.74554117348515	6.27030876731986	6.63672889350043	5.91857011063292	5.5165354107386	7.22356533683467	6.32078641518406	5.57202240836736	5.43632785227793	6.11516533734016	5.50594314826156	5.44121272984514	5.77964444757579	5.89881695445064	5.69128610659454	6.0021008880384	9.19675950666014	7.84370720856783	7.7107128284208	7.49182312492463	6.58376991398261	7.49056430515601	6.04224600134342	8.22879462469542	5.92149935606308	7.03365773213709	5.02210629917299	7.16473161419845	4.44940398614829	7.80131776329767	6.84207194271579	7.68678161367314	7.90869312596668	8.78973716036504	7.83886887340542
ADH1C	8.46597234016846	6.33126664858479	6.19010033652118	9.09268250082285	7.9922357670026	7.70149771256661	5.80716133516363	7.8320879800114	7.28190109401405	8.7554016418587	8.78249441973583	7.73391556368019	7.23443714643835	6.00609061249038	10.0414472994725	7.68168287678784	7.55113137031287	7.42625492583127	7.42207558126163	8.7291593252606	7.10992665111301	6.26038983052967	6.49475407239464	7.33756925645145	6.04767270641608	5.9665183422267	6.91524482405498	7.21800345027954	6.82541989595523	7.44270070081217	8.97241186595077	9.51608866872218	9.62103538635794	9.10486292209997	8.96617447210426	8.6611286274731	7.04129141561029	9.64768193011384	6.8852035193224	8.4466853356506	6.50670634575869	8.4466853356506	5.27935400779627	8.35703950719923	7.80513785138033	8.69008182955107	8.57843841099222	9.1337796496976	8.83470896424407
ADH4	0.161329617145574	1.07721503230277	1.27525000453286	1.01626291877119	2.47238454456091	0.701654922899401	0.560471616641207	0.0716999251108663	1.47969706285763	0.069728091224579	0.906348546792434	0.468020579098448	0.712852591130008	0.644229318587923	1.51668258875766	1.72760182058449	2.86372208769401	1.38059151761106	0.859177169349507	1.94498770063455	0.739903665674396	0.561755636472397	1.05233729132754	1.20637736385234	0.841880888025067	0.928363497887854	2.20506281447792	0.615192837240076	0.553068080254337	2.92074298114028	1.16995468160279	1.03738164341122	0.344613043980666	0.791943787504469	0.941668395520078	2.10140506863054	1.30694314680011	0.778472520374504	0.892504518646981	1.60513239998642	0.801759766885186	0.345876126023909	0.831881209845305	-0.333927	1.05794968382509	1.01565536891098	0.967400271182785	0.541660893759988	0.312579401405975
ADH5	3.48612706903137	3.14305170015193	3.32547	4.15961913642623	3.8371681782046	4.16606075587351	2.98926735452179	4.06811666386608	3.65453505966763	3.7511345015804	4.07743533751999	3.86595528680183	3.38052923972953	2.8116778242933	4.19029206846216	3.14596280778326	4.09973388816561	3.61594056475375	3.21835026472682	4.06758929596448	3.65505414430376	4.4652527639927	4.02161551429616	3.89961442933425	3.48812906508877	3.13364206672401	3.43179545714398	4.07000884209455	3.54142499107753	3.94426345438393	2.99008039906937	4.01050032009577	3.03019262114805	3.60158279117773	3.34567709965621	2.51347574593753	4.02102632484392	3.57873426368412	3.68767578462736	3.68504608750246	3.56976181333491	3.85863499551602	4.23857673494536	3.68457683160784	3.92838208506259	4.15423649267808	4.10402660059823	4.21100469715041	4.0630912865356
ADH6	1.72440983866697	1.67431499278065	1.8246610125102	1.53914479747713	1.73514	1.66103020779879	1.50311630410649	1.35998511220701	1.04137104916849	1.75938475291871	1.61900069171914	0.645562520307647	1.31587638428531	2.15790873989765	2.07689400177951	1.61900069171914	2.24511267312269	1.8964730025156	1.51957300500332	1.29844808036373	1.65467333431753	1.31314572795142	1.42782530703945	1.41615549312641	1.24545	1.46044112584648	1.56717265210488	1.54304178373353	1.40008377493045	1.51562501453491	2.90432707475342	1.79898338753708	1.85086896442508	1.83785564899743	1.45888559898398	1.85458606167783	2.35741799704712	1.49191064537377	1.70588642434657	1.29056998197381	1.06231516795026	1.58238890850278	1.66370797054824	0.963912955323169	1.75087423256478	1.96996210523123	1.45484290718263	1.28490161522733	1.92963834190683
ADH7	1.82563388199052	1.9248194410408	2.14688268606921	1.72425535026844	2.42381363257015	1.52251741746123	1.56891282809648	1.69911188308413	1.59637860340691	1.73170278041699	1.6853851347701	1.87190896153851	4.87255862539836	4.23055462027235	1.68176128631246	3.49574260372053	2.26493730561128	5.27898628625521	4.10981833650006	1.45588755685434	3.88053686339405	1.61734589774709	1.93300104379189	1.5228587521918	2.25387587253535	2.69406221563122	1.96572711744835	1.98855481226621	1.93053260785453	3.36952072259958	1.87637564893758	4.22262072271302	2.64031575941722	4.89226124278313	2.27115574526646	3.91125665256096	1.40485135215263	3.90596869863675	0.935708497051372	3.77251001087634	1.18741967321026	3.77980903008784	1.07830754997878	2.00938536999799	1.44494829997266	2.99905195678225	2.04380896405107	1.65535236303879	1.65375132296423
ADHFE1	4.82523424315616	2.48266196473906	3.26116083873287	4.7680106604206	4.86325350283209	4.80598575357865	4.41872831667382	4.5948562777562	4.16220377268972	5.26657493323963	4.13601032351517	5.27718030567554	3.58119863814145	3.37643815446861	5.07663006292129	3.71891975581959	4.00273830649517	4.0873703683257	3.86752837083356	4.85086163981585	3.89706495500427	4.21808723836948	4.43890109886787	4.21926234769529	3.45498777697695	4.73234650450236	5.18661854686411	2.49215779775718	4.74665725273341	5.50874261504162	3.87804293101045	4.30626219558785	3.50424609916789	4.28492111999697	4.26015564725557	3.07037206857197	4.90893496565613	5.07460789647188	4.54496098092956	4.08959469743159	4.04217	4.16136525995118	3.92428604184599	4.56333673433931	6.07941	5.38113869324116	5.93940663364356	4.4532649082693	6.1627829018837
ADI1	5.05530813911004	4.25063717611005	4.8009357994419	4.85173176142219	5.01097034589964	5.74248620890548	4.96315198823639	5.35259974370132	4.66515262537015	5.89290642645074	5.58078301937128	5.32892	5.38852675843291	4.70586729856025	4.48758561135252	4.55458070457345	4.87952005794803	5.18144572239348	4.8832736865864	5.08280630493877	5.08326208118959	5.71173532988571	5.37323857326594	4.99730000407823	4.2947645733894	5.24373675129563	5.42805215576754	5.33997794671687	5.08298089003758	5.00535325648557	4.60005545180195	4.21119425618583	4.9112701142542	5.51944745035113	4.8381939242418	5.11712294024745	5.62459787821102	4.41284738670664	5.34962411797572	4.29772728833742	5.34157657909029	4.68540178805669	5.56755331570136	6.0292798461763	5.91543189797969	5.63169730817408	5.50263076808302	5.67462576930808	5.80979145313017
ADIG	1.56434267759053	1.58607152555505	1.59798018482078	1.6048729714125	1.57906410235537	1.60438107614923	1.58878528671091	2.30486181622133	2.38821096742067	1.59700681580405	1.65206052570437	1.55626496533283	1.63490359409574	1.53736451513214	1.60268966510624	1.56434267759053	1.57407115700294	1.61337588127066	1.54076088518089	1.59411172037741	1.61897848494726	1.80853768173088	1.73843862706044	1.83875147441424	1.34116795387099	1.73358283009265	2.11787268882524	1.58039883559968	1.38356657209157	1.53929037861929	1.89772294350427	1.58096267486349	1.7945362245089	2.04781028646277	1.10404	1.50285040528457	1.6143544118239	1.59274419695112	1.61374770793041	1.91780598153854	1.41546113510936	1.94714295404332	1.76259339269566	1.69094111563374	1.81944010805101	1.23163521461423	1.80589898759907	1.1829810215143	1.41299526112586
ADIPOQ	1.75817241657344	2.00283696898212	1.94801610945759	1.39169318663839	3.70197904087075	1.64374965848882	1.63431	1.74218965013996	1.70219018767965	1.75144774168593	1.8790252525656	2.03333245118209	1.66718655010087	1.61011396027323	1.5778467882674	1.67405969717151	1.78303827959234	1.75700752612474	2.30200078899296	1.86272676267549	4.91765577890599	1.60583572516648	2.17030293762042	1.88147683909099	1.92586946831297	2.18147243049468	1.67659603781239	1.94128337990838	2.5029428853299	1.82356731010099	2.01507426371343	1.25844293419646	3.13978655631282	2.28990801900449	1.90163966140723	2.82684289813541	2.9678976235983	1.71668026481287	1.36569098944381	1.62897331175556	2.14911716401975	2.33161087780895	1.11563986942721	1.83679207604361	1.83252588214197	1.88126269109132	1.82423332413719	1.8182257024983	1.79823364950164
ADIPOR1	5.79281359895475	3.91214949816239	4.91070146586804	4.63383999703423	4.95297824092283	5.52253844530826	4.99433334800958	4.25797449730633	4.72919285190087	5.6038043458001	5.5981335786076	5.1938248913081	5.54837697227429	4.6502513172408	4.7595528150873	4.14869747935274	4.43818078097071	4.60219483947006	4.74480979958252	5.20506116215358	5.38540575721289	5.89728990129757	5.42990373714433	5.29170520646827	4.96543240284526	5.70971724104199	4.64079809717777	5.27226905551154	5.23356626312039	4.14985914240303	4.98058494514065	5.20186967613119	3.94376929580337	3.61419253846856	4.8116442888781	4.11979413542275	5.50462511502076	5.27542327372794	5.54760869536668	5.29756810483754	5.41279877521871	5.2463602901958	3.15450824082864	5.85252728514315	5.13665227191829	5.66010558552023	6.15044558845482	5.86427867695133	6.13909582217158
ADIPOR2	4.2355087756374	3.55440461536339	4.68515617188352	5.17896	4.01861088652049	4.75717742505556	4.29962525711982	3.98753982185788	4.28855962862019	4.19779202268004	4.44981171175919	3.57140066339543	3.54126365558716	3.5269509172797	3.48611958960871	4.88985872860264	3.97100028359474	3.35004812250134	3.3467810272428	4.70840661412267	3.40148751703723	4.23918979257575	5.28960812598312	4.7504415731955	4.25822586937168	3.7888571364009	3.46720431731266	4.7023677622013	4.79279828141047	4.02218836833906	3.25415523645277	4.45091916877349	3.08490240826061	3.16029004339546	3.72825950307035	4.84318671244321	4.59158349053777	3.31603099253525	4.74486146447193	3.81237502834165	3.61799710250835	3.64908565126123	4.13639199213248	4.2041561296044	5.62346192238941	5.62242855836328	5.39491452017181	5.15913341528424	5.22692064321975
ADK	3.56136011365873	3.80553123641644	4.24453635851804	3.81140105488067	3.31875072239706	4.72446364294344	4.17548037616355	5.10822984231723	3.98628566665862	4.58839178994131	4.62875828500074	4.59920797983328	4.68249410779038	3.28588506913902	4.2763506413406	3.98918792877328	4.06827923527173	4.45059963372981	3.83285753999099	4.31370827145287	3.39445205882217	4.81865412209748	4.73433456248667	4.51901933065863	4.22227938808053	3.46145753961948	3.38931761656099	4.90452035676095	4.62378503904951	3.6717807748984	5.42086462611537	4.22781956666615	2.64707643206556	2.60395803649376	4.46006	2.16664262942157	4.64322301442608	3.8825359432265	4.75204138263974	4.18822171545057	4.16673288189135	4.40930764816174	4.78207604592257	6.38341663604484	4.33068	3.56191094964582	3.6524484759486	4.07145293698365	4.45383320122814
ADM	6.23400552084801	7.46154459293833	7.58420507422597	5.82077814123131	5.32660338049925	5.01241976034713	6.96319982723479	5.04207116719981	6.04483453500867	4.33694036888304	4.51715029654266	3.71498320617672	4.56548612000084	3.90786205726132	5.58975587390622	5.03159318526759	6.22193922148463	4.09305418894616	4.9794166889684	4.00470105710179	5.05467330298994	4.62014161784454	4.75292127467532	5.2697199836655	6.57792286816642	4.41756566322411	4.06598040689607	4.68410551235911	4.92994625765025	5.21027510972915	6.5230124359571	5.96587039716944	6.10344915116549	5.40806970596242	5.63682872105034	6.98355906953323	4.22097661827978	6.18770851361838	4.13390269543022	5.95799798415651	4.78839137726425	6.18282949349056	4.0820195904835	5.28174782058656	5.43457997204865	5.34775590042944	5.3389786498582	5.62982085713917	5.05524881330674
ADM2	1.6248259177756	1.97369800706101	1.61169137518057	2.03910874454171	1.75396436935744	2.37758978367963	1.49816511634987	2.33875457504857	2.51214078431495	2.31198377295214	2.64886879164225	1.56429507806628	2.55548757830635	2.43448293414297	2.55653838038192	1.64455721599501	1.74802883601428	1.94876200012506	2.08004845742164	1.57941328750499	2.62858164135894	1.66548300200302	1.80150529161741	1.69625513473692	1.86604886911444	1.81157258450752	2.77777320505528	1.81588751126964	2.25319946585466	2.10676273531947	2.73533805934579	1.69184877428345	2.15898695984826	2.9358660356051	1.83347877957833	3.34423900046195	2.07061761441311	1.85753552723579	1.83893811573336	1.69904804021245	2.01207	1.98892910646616	1.97247218237836	1.8375525327473	2.25147996095085	1.46655254767005	1.98582462245084	1.70563698055491	2.37759194905319
ADNP	4.06196764722568	4.17116531260636	4.31958083607457	4.66787834646307	4.6030249106786	4.52869066372585	4.13227947821778	4.5844315835375	4.27675256902537	4.46295927171784	4.61800131858942	4.56820613409255	4.05095134270455	3.41600856563421	4.77448492493823	4.42736670320594	4.12674295978686	4.63695829073413	4.30093914693811	4.61745724614157	4.70957475681305	4.64488198804588	4.68237443730793	4.43032686610153	4.30762459945741	4.10491662270948	3.81842144946658	4.63871398517909	4.52563015221483	3.72975958109733	4.20766936140522	4.73876081707474	4.86398	4.06754001589686	4.75634856320567	4.79662966215515	4.23787652811974	3.96961133243306	4.63670805512507	4.61171051012507	4.41875135428773	4.43048579317003	4.16974324940494	3.64202505898707	4.65669621989871	4.5492401308099	4.65282041523861	4.33294426223606	4.41529721249874
ADNP2	3.65404743022932	4.10714359218241	4.3772238460781	3.64784575572246	3.90130267300298	3.92989782850237	3.72383590724205	4.49975535998791	4.13428180979309	3.30831743086281	3.08008826770699	3.8658250308992	3.28157094205901	2.88769391115534	2.99567175722646	3.75966023981396	3.59674923669817	3.70869464619303	3.15737719922801	3.14966202705818	2.97730763644807	3.52298184640614	4.22580405929271	4.04380882585279	3.57391435080679	4.59531720438871	2.79893327544757	3.49879584174365	3.92572410145487	2.98626104731242	2.37757020653126	3.58607700680222	3.88944	3.98290387495707	3.41865831184092	3.57726560798288	3.63528840568787	4.15892772613524	3.80078577627042	3.95434	3.4274819397768	3.55464	2.76924209860407	3.49802785682645	2.87251221555311	3.81395772615662	3.01553030675753	3.51278222804833	3.3762965207307
ADO	2.14972587352888	3.22831296212961	3.16722845640138	3.40765101084096	3.32013880588739	3.16663919476452	1.75801914900424	3.14033102277044	3.29839931487886	1.91376084736298	3.61995573577893	2.45997440929676	2.71435652623441	1.80463400787175	3.20110719392125	2.91612686710357	2.97259016077011	3.30019831390716	2.43755049165833	2.43090949778449	3.10216148604469	3.1688937232875	3.33962720780729	2.97938831786652	2.23846723593326	4.03446270933282	2.01814368845586	3.03451228594969	3.02674033300946	2.35663728898669	2.1504952953485	2.88134845906072	2.57382819492343	2.9259813443374	2.85985407735919	1.62511026160381	3.21407771109623	2.71275194083298	2.6677987149219	2.84964521688122	3.76683762617499	3.1157099334619	2.71545043173904	2.83620169867377	2.00847492858726	2.19199630162185	2.4788315913264	2.05739184441675	2.37852560384393
ADORA1	1.61957649327757	3.10428007767902	1.95896438986963	1.9183091464992	2.11244254678108	2.4010004219582	2.07704668601195	2.37767614291503	2.9714063337389	2.49297520693007	3.3032508844128	2.70871712844635	2.64860989871723	3.43444647237925	3.28069396133767	2.2858872781278	2.38109303559669	1.92151017679421	2.39021774757966	2.5922210726808	2.17773674076243	2.68355483840823	2.1634114162747	2.92424760326785	2.31822334001606	2.60991142531572	3.08363346631202	2.20825193420152	2.2029432312515	3.1038795155006	2.44992829981559	2.13213590260003	2.33035548395815	2.36144597175799	2.21656919881499	3.71679041671771	2.03303292129896	2.39588381055666	2.55815128285412	2.48733528606197	2.34468245832238	1.98852073592532	2.33201775445921	2.0586724814557	2.19697093726155	1.90961146080753	2.11999046323535	1.9904025815353	2.00233732603744
ADORA2A	3.52270086409265	4.2301979156985	2.87989585161261	3.22558136284959	2.66839212039622	3.29636890477491	3.50375347353668	2.9779044233169	3.37430318094675	3.3174616398916	4.28158907079295	3.11163090093512	3.57186217251846	2.81419104841727	2.9058367375179	2.8155298392763	2.0814612890195	2.32362415070418	2.31102703049696	2.78359939351277	2.8804716010494	3.17486438383574	2.79198802731716	3.3127098841054	3.94712293739539	2.99054380281809	2.21902460403397	2.86658100428786	3.2540797809615	2.53038378578633	3.2189342785792	3.06061389774015	3.56628931202507	3.14050937507263	3.01738405812509	3.20428480713647	2.72172217616631	3.21222821607383	3.28561920268501	2.75413713834852	2.68158654761652	3.2124369699798	3.46169559001068	2.62985947387848	3.28324103100733	2.5988187831721	2.76135087459027	3.99886037413762	3.25056047382856
ADORA2B	3.28118512690174	3.13675909916935	4.60438431885587	1.30818525264786	3.08812791292554	2.94958978666963	3.79933201219303	2.57444050856834	3.01586778873655	2.72696862294898	3.2882801192908	2.93046032898922	2.90314523050313	4.83567378197244	3.09279361263116	3.66363294954156	2.86438054582768	3.09630022062099	4.10827528702262	2.88363800136627	3.33316647930871	3.32591492523174	3.76407722199708	3.09443752072439	3.60201294837444	2.06956193196558	3.54004137645536	3.37190030099487	3.12605570822624	2.68966052596581	4.58618163404446	3.82971392753661	3.42687489441539	1.53801975320631	2.89136739411074	3.18675327167986	3.31778560987094	3.36407868008192	3.1291120600713	3.89142666817346	2.27620044601119	4.20094080535369	2.33618653598837	4.25906599223213	2.57796024061604	3.00274532928419	1.89391909161408	2.48336046971691	3.02102563464451
ADORA3	3.10688410323121	3.09838053824062	3.05399935747329	2.31240601096929	2.59913300438274	2.31558137592073	2.37685923919265	2.89554018469446	2.70748554172163	4.58531086628115	4.55296044411105	2.85218331520178	2.40513646531144	3.56940339760164	2.82201957492672	2.35519104755906	2.45568132783585	4.04345554621928	4.46831225107869	3.22031633378694	3.11040060837238	3.30900082683783	3.77963936359515	3.0217145938709	2.59223492083023	2.70197	2.58927488829186	2.42513055990023	2.7530797895058	3.30242181793848	2.83003115429746	3.22125510892337	3.32909	4.01789505630904	3.25297789710032	2.83849403706009	2.68158999504106	3.06888687404495	2.34959655800833	3.08579373248046	2.81016654037895	2.42926909196434	5.15726801901415	6.42952540928494	3.01647315079658	3.75382047539618	4.13014448266243	4.53296950843434	4.27149706241339
ADPGK	3.13816293907665	2.97878820080301	3.55274101774097	3.43116078495507	4.04950165177826	4.0949857477756	3.92642094458847	2.9742895040742	3.99584083366595	3.79264060980509	4.28970297461288	3.60187587429581	4.23671923307895	2.85542939236089	2.79139975990939	3.51316975425225	3.24634796154215	3.48050830717346	3.01709074093144	4.04950165177826	4.0110118931597	3.35720325048853	3.83966578960059	3.68258992486742	3.92652041520702	2.92063048701527	3.1990459189239	3.51932156257468	3.47304987053079	2.96149228755568	3.50546772079759	3.39926985169263	4.24342495348393	4.89231	3.06733265128737	2.83079253374376	4.25725651548591	3.57825497821087	3.71936983052475	3.40236020178685	3.50081174167986	3.29648576473179	3.94323549264939	4.1365750406675	3.93161436148597	3.78678430830356	3.91266062943298	3.44572369029601	3.48147631435795
ADPRH	3.92145477457234	5.04079264968298	4.4773346053161	4.13642845204081	3.49058513778177	3.90311698044488	3.13810159500161	4.07705978738496	4.38053095833341	4.62281024483496	4.58163	3.75120895859486	3.79901146738595	4.1397704599757	2.90600447990236	4.93638158161286	4.14364494245216	3.05098808598408	3.34046775816645	4.1610334939897	2.53078854298085	4.63297319085461	4.22139114692447	4.19395115257116	4.50958117767606	3.69446635459371	2.02267803847347	4.74796149858922	4.33857004388367	2.89243107266763	4.85349413821808	3.36130823726888	2.53364203319937	4.43825987185968	4.54044	4.0062981132791	4.10734646566306	4.36095576472256	4.23078338833451	3.07827036423752	4.53666350689444	2.90516823038925	4.37044574647646	4.70784097006368	5.0259744629225	4.81631250478394	4.26911145492176	4.51131794332018	5.51555873111166
ADPRHL1	2.93898109835036	2.16133366049408	3.62091585059915	2.00508446361149	2.74049012263979	2.64903936487309	2.29193409378867	3.25139211580828	2.19876550085525	2.22982480898315	2.80874119836236	2.75137907681262	2.62682542330487	3.48328459366913	2.89291342490416	1.79778290220141	2.54903506044663	3.24246700776432	2.9215575840347	2.18337115282048	2.84274160995841	3.18208692745864	3.3077308097244	3.39083094047205	2.21255097651899	2.59622487405513	2.47841126405714	3.13040439787954	1.91600359263321	3.01154047371617	2.23008851725941	2.98348833846372	2.50653519734462	2.1529338933843	2.31755794689796	3.10296979795038	3.12972124426359	2.37397470935434	3.07461213716969	1.63368196075337	2.86773245565973	2.75335737326812	2.41052814437159	2.90054154818442	2.55401240236367	2.81410523838146	2.31851732731844	2.40306558095726	2.99191906576025
ADPRHL2	3.83633715223426	4.20124538775265	3.69520779441576	3.32794873747385	3.81019090033342	3.28880203403534	3.83680192033503	3.09770401291896	3.65423857336864	3.46725992944498	3.3394687198366	3.66284374605076	3.90784181157203	3.99865523554547	3.49847946460304	3.69520779441576	3.17179884054863	4.31816	4.22152546549778	3.87480498091885	4.61133273814474	3.70683483481225	3.5876014403799	3.4542745743928	3.58629058999554	3.82545875544875	3.87001327938003	3.60289959551225	3.45057368834606	3.68749270655695	3.72865752517035	3.66085903951019	3.73873129745073	5.05165440572308	3.29111915244428	4.70848818713682	3.59818681982815	3.64003841250271	3.69349343624582	3.72016780759875	3.51702714937086	3.66876899657661	3.25328027189241	3.77608950707866	3.86297473549734	3.79145788738947	3.54413277059644	3.39657291980105	4.15229
ADRA1A	1.63539939418212	1.78628001314367	1.84707718574358	3.39132389039633	1.6150578515049	2.50012700313615	2.40420984889883	3.30376464455781	2.55476130471525	2.6089382297893	2.70537625080123	2.91050591485178	2.4179619645694	1.6479797137124	1.8896951832939	2.33428980261338	1.69227434750763	1.57156	1.68047625275484	1.79889978293854	1.75394867208419	2.02260536532079	1.93730601236402	1.88011280870376	2.16935577907972	2.25425659895232	2.38438445978189	1.9868795978642	2.07346487504584	2.13211749927579	2.68111836970749	1.70314627842653	2.26226742422075	3.33880879629244	2.06958546919559	3.44663789518777	1.88558043412764	1.99989039645089	1.74732001607335	1.92665474158349	1.96635652376693	2.17344316627409	2.56304332340649	2.09557443205773	2.77103942934026	2.79249631843269	2.41590357993537	2.94509981513651	1.74908161992322
ADRA1B	4.20519677731763	2.97087186153507	3.04539551838875	4.27612199672748	3.78580054549537	4.07959583150788	2.9020041343901	5.00648913997378	3.94121078012501	3.89656945915388	3.38727229418044	3.81671249711825	2.04335417460502	2.44498431725926	3.70798977082206	3.85803017673841	3.84809925464841	3.45337727706273	3.80881645748802	4.92677044559246	1.70984041787983	4.17142366476472	2.6441462372749	2.99195289884347	3.29463661967378	2.67165338914713	3.11853401646035	2.77001014254614	4.03624877538014	4.41396194567068	3.84980353479921	3.4177797080644	3.46146081065629	3.92485033489899	5.13028633290253	5.13863504780724	2.64841862648985	3.79083783372179	2.35064342500164	3.48365023338847	4.53812190999081	2.91089390094347	3.58776309008126	4.08975277884803	5.17647167064053	5.18424889247627	5.35156444077117	5.86349312775337	5.44973258768148
ADRA1D	3.66087	3.68760419225491	2.60830233271022	3.04150780933112	2.71098279501422	3.7939558168516	4.11591136998982	3.32535808128198	3.40477482621727	3.18454992141235	2.76967912081254	2.83811376179933	3.35042471593155	2.99609991257131	3.42280592042978	2.87068283802193	3.57858245677228	3.01335027635208	3.11046251029378	3.1003315882516	3.35158204151823	3.2853768268624	2.93914677887878	2.93607016563909	2.95044	3.19073217232522	3.32057434030291	3.36794737455327	2.91538756226244	3.20388983038138	3.50557079922327	2.93068148938628	3.4721903346727	4.14375688914172	3.0368976379058	3.2925507067242	2.98307229661674	2.95170877606882	3.4828989087171	3.14735847210993	3.22354158375579	2.98571743736951	3.64619634180945	3.52196983100778	3.3237276231347	2.77445898498631	3.07746006346537	3.27188081883479	2.9434137148608
ADRA2A	4.34913269200633	4.28338049548748	4.58011144488919	4.38095259697431	5.72447658940026	4.32125568087847	4.93592857184783	4.02248495017471	5.02568151167685	3.86346742659317	5.40107643907214	4.57886177987877	6.12335548134201	6.4351926000597	4.45202804184925	4.34880639533239	4.62418114200648	5.52275691052076	4.52034277769227	3.47299451781447	5.8129482595672	3.85004372730709	4.30403399932181	4.59742454357064	4.26224562445682	5.0128653514417	4.62019529586873	4.47103691751409	4.9118508574514	5.00457047206118	5.38943	4.97056153256281	4.64950568519872	5.51484723039361	5.42676774268188	6.71056433186693	4.54970609400654	4.67847591439976	4.30579525187486	4.2968095801502	4.92722714048797	4.13672285851139	4.48747114088751	4.0184316620612	3.05592461874803	3.34001289417993	3.21441094409935	4.05338954898967	3.70198933701674
ADRA2B	2.08060980199978	1.88069163986731	2.3308914813772	2.06625117474446	3.54212249523087	3.0308440036114	2.91832443802207	2.98376183008998	2.67755374054097	2.63430907069621	3.06026680522538	2.06727231028634	1.36836097122022	4.0645164255417	2.53217546888296	2.43845798989549	2.67949059991266	1.95432463087261	2.70050697916516	2.9251070026599	2.84917176812766	2.30086069362892	2.18058647569817	2.88735191001559	2.66100849740937	2.54458092454603	2.09881572553084	2.50385173310434	2.29912587350358	2.25282817285038	3.56233617997854	2.27699392533088	2.62908132911246	3.93609488273171	2.3940439547874	2.11322077539689	2.14937365212471	2.42285364191817	2.42499830409694	3.24546380516993	2.54651092397056	3.43295943719495	2.44744157374236	2.53952391612981	3.74735948102753	2.29345793956563	2.36410186493079	3.34350804655878	2.68841177237154
ADRA2C	4.39340030281039	4.07709	3.92578999464608	4.20638640088727	4.90874427263369	3.28091107257129	4.67963218646414	3.06814771077114	3.96259652400083	3.39763407351865	3.32893745786271	3.34169977024662	2.38527165524057	4.02047185505006	5.21883641725984	3.65139334354282	5.12125724988041	3.63453363028887	4.73151215792926	4.05135237331218	2.64622199883873	3.56184981534589	3.39234179056704	3.6563387172726	3.57179503156423	4.25687487215855	4.50770597781307	3.53214611522411	3.54103376574622	3.81990986700456	4.36150916018339	3.36880767308925	4.69922307186574	4.78812060975494	3.37824244263167	5.50142641948175	3.37408199504392	3.69553247386155	3.31988	3.69172214365467	3.51326156401259	3.66902008802475	4.27171738722878	3.00333803820865	4.88601034100216	4.94603971469632	5.00804968855313	3.93387493563571	4.76421051323118
ADRB1	4.65502908429476	5.15303589353487	5.41744552112408	5.22610036755641	1.85310714474986	4.68311734402551	4.0655034751167	3.19822943986318	4.52086184218203	4.44745738057927	3.19765588938476	3.5672716740949	4.3795755743926	3.35712077887558	2.60142052529479	4.54995577946398	2.78002400142224	2.49476584965551	3.22288568209853	4.03083831276419	0.867873846781189	3.29996180225574	3.39316982052658	3.55427251690167	3.2741188416155	4.86644635086054	3.46356119620924	2.94203021231703	4.48027176769871	3.46701743275492	1.89048839113034	4.88593068068659	4.54574804316732	2.39760732787842	5.58685048927196	1.68158153158022	2.6041756641201	4.37182498465487	3.03157302574615	4.62423951197356	4.24481020306146	4.36631523068492	4.78361607384685	3.74131865049245	6.48214408393444	4.99919042077416	6.13218292518445	5.14390517464143	4.22012279237643
ADRB2	8.26614816784109	8.24600935164438	8.43859340013007	8.43434142595428	6.54752825061398	8.24024267557224	8.03920653207858	7.56618280380348	7.57197504138303	7.86635888863007	7.03100298377666	7.45618798576587	7.20091397518793	7.22218407066982	6.09159348553695	7.53354294982475	6.7739389373511	6.70541291795231	6.60918114583408	6.9287693697181	6.99141478175456	7.20374242906458	7.97453165367205	7.77190273116356	7.23833243558229	7.73946551983623	6.11796334485507	7.48086682804739	8.3578827392491	8.0657322060452	7.43761899712727	7.57425427899427	6.52225429013552	7.37673635255454	7.13454612898735	7.8285762916705	7.07601603446444	7.20008324245061	7.53302282581885	7.91934113852892	6.93787625237905	7.97376181394528	7.09806285715009	7.66500199346234	9.52363438833321	7.34275559954455	8.01022245067178	7.99282956696599	8.4632354971939
ADRB3	2.25770815240271	3.17444478469933	1.7761500863218	1.95357171707617	1.2305733769577	2.6142487973323	2.58125747178684	2.77588951895207	2.63397962784187	2.9670454350261	1.77379740775287	2.7226453799424	2.92912906886907	2.91353592338721	2.03158438539864	2.52228841900489	1.99179226035065	3.30272115698352	2.98688579433311	2.69541026211135	3.30845170366538	2.36678344476507	2.35569071123625	2.12723991695258	2.76037	2.69674453104258	2.64163848932969	2.44197104405063	2.24734183429651	2.51562809577924	2.75768845564274	2.16860698665235	2.82233927675562	3.51998483121069	2.04851834401727	3.32550097059108	2.02210440908321	2.77454801535034	2.67721994433772	3.18631890757466	1.79770397730521	2.21701024310923	2.22835719746164	2.34325255123051	1.74644027212255	2.75982823082262	2.64904409717639	2.59154438482437	2.20142268732311
ADRBK1	3.56492644489541	3.41023615155054	3.10369886420812	3.29867885739299	3.52327062857212	3.90820597187653	4.00123295106898	4.4251377851675	4.07120625182946	4.36504198786879	3.92373675411872	3.48329931902361	4.35332522514172	3.39055815065098	3.71157627271618	2.65031553177225	3.09383394826949	3.26584467347177	3.31463391320966	3.12154426982523	3.30865706103999	3.60592910450973	3.60228499436996	3.62801974373216	4.08461767026671	3.01931150594302	3.36837667849758	3.47060340485692	3.67864507200207	3.41739141171429	3.29198248270281	3.68843843652313	4.65699289590107	2.91082678263289	3.62905112853029	3.96406564278201	2.93027956110784	3.28875387389266	3.45628631635852	3.84973981820092	3.65384504385503	4.08853657302724	3.40879408830706	3.58659662344647	3.4315297972941	3.84146206961706	3.97258667314228	3.97704107863695	3.54806616370809
ADRBK2	3.4692365871602	4.1929080124167	4.14993178827935	3.43389970493462	4.14233635710224	4.37813362439102	4.29912582768769	3.49674272170764	4.72217985990714	3.29575991149381	4.8804780582983	4.1075376628551	4.09601841346686	3.61797800822683	3.42224872334244	4.18718835775027	4.13215019258113	3.8118033686937	4.18899657928458	5.22113866358175	4.28391132109172	3.84718009635847	4.33114417156097	3.91423342779263	4.14834813164165	5.93303662911379	4.34692805884151	3.86836082022192	3.91297351338837	4.4443166568987	3.37309073872995	3.9206797642371	3.65750615204904	3.13503291557054	4.03477070178261	2.8848869825943	3.81231083599926	4.12293330134916	4.63814916589929	3.76434359535866	3.88808265533326	4.43360110897095	5.02831243973697	5.15908691312589	2.83000815657642	3.73299045038944	3.91145097267741	2.97007629847097	3.71315930701992
ADRM1	4.17531569731256	3.95127753331109	3.82111734661263	3.39554533974499	3.5600497423586	3.88477726435623	4.56550348274462	3.37765221955687	4.60166661587775	3.68153921076332	3.57050551214433	3.55167835338482	4.04442138907027	4.41393141768441	3.55952427738452	3.65424125073763	3.35725412808898	3.18277463051001	4.41258115841629	4.14527024371137	3.18277463051001	3.59814799124713	4.16878199100361	4.05876156599678	4.07110543558492	4.07215172819837	2.98047216016923	3.92245650989947	3.90553143975055	3.8164719886001	4.36391832866696	4.0787698097801	2.33316545455452	4.34042968381543	3.76207800031151	2.51432005484054	4.14479308289365	3.81073854677328	3.73965033921008	4.11286788099298	4.00972663334316	4.46579540382944	3.75745737169902	3.98410843565802	4.55423279285519	3.83846979934187	4.1647540910248	4.20244393297316	3.75994892079606
ADSL	2.52068383710636	3.12577080544919	2.81453678322593	2.67275881703318	3.03126238363292	2.78860788827564	2.4199724376008	3.70714	3.04417670246159	3.31274829779352	3.54891437705102	2.91383042665952	3.57134134373368	2.96797526233678	2.80587809160831	2.55344556144514	2.82907998819055	3.82336576773969	3.1605093677053	3.1009966386141	3.32897464578202	3.02834436076406	3.00087252734958	2.84680561587778	3.08862287016545	3.1652628911167	2.83841186265047	3.08618925716311	3.08757050250986	2.27457553243781	2.28392018451874	2.95855307438483	3.92234855130083	4.33956108039117	2.70069453425686	2.06796417332869	3.43582024556602	3.40993131563549	3.42520436206263	3.06184652875855	3.0319632821542	3.10862330416958	2.81986110176441	3.84480756173814	2.33934560272224	2.9173678652723	3.00932930198203	3.61825578185003	3.24657822319372
ADSS	3.71555368610147	4.27132439258192	4.0202532786561	3.92505335454202	4.04840118007403	3.50669179014089	3.60876267672541	4.79470414079672	4.06689557126026	3.91794790203141	4.00463947632553	3.87911048912667	3.96422835224597	2.84962037556996	3.60131458575091	4.90186406769289	3.9969710455719	4.70139833019684	4.14374867119616	3.5707459789613	4.03217083065505	3.74259463552037	4.00717589045363	3.9350652346313	4.09805272449504	3.98236814394129	3.63138770285949	4.06947873022251	3.98311214102533	3.5673696901695	4.10083379772739	4.51524903937765	5.09092506571578	2.82635859352603	3.99715209459977	2.61223330182798	3.90321089887913	4.03698467207687	4.19845052689901	4.55768743799287	3.86632639880911	4.31439579656841	4.19537031173688	4.0637087216139	2.65069144598586	3.5624934783133	3.61204662561894	3.36001851064647	3.42822430511744
ADSSL1	3.2969061363352	2.57802891469274	2.62362421984765	3.08840112002678	3.4532627993331	2.77156899728364	3.13417071724895	2.79096795454955	2.7371008646332	2.66887844626807	2.69826125343457	3.37473046313294	2.50861146985688	4.03839212465447	4.45129670345735	3.33702083160482	3.40531496823686	3.62534244145109	3.58689894858714	3.02441174727603	3.86508076299896	3.6668089259437	3.06918631135736	3.25445437180013	3.30866276754312	3.6766948757461	2.57012244394401	3.71546173525722	3.05612908597679	2.65686512409925	2.70538177257972	3.85395600588259	2.59579070612913	2.71954257403081	3.70522670498942	2.25242032893989	3.52660213420084	3.5334608059538	3.51691281265116	3.09583541666526	3.50765939657919	2.85625246436305	3.1663709417385	2.63437475693923	3.27387357932383	3.25102909243355	2.25382530406768	2.85062932136632	3.21517606579766
AEBP1	5.37056265743791	5.7550436422051	5.74057381109075	5.58764049561285	5.61238781172035	5.64106280837245	5.58113124100136	4.46703559731997	6.3655457753075	3.42821236219784	5.18504293518809	4.74871027600114	3.94312574965161	5.5726554343801	6.30365741818151	3.85966172455744	5.87006361383442	4.39495761549471	4.4020515207037	6.29362724364519	5.35648006243359	5.59148376841081	5.08728232315012	4.84483145040566	4.58215790650073	5.88589677572308	4.15876949793708	5.31416009232956	5.49831922406008	4.28623552705662	5.77692091603609	7.61357624874493	5.22231476924208	4.1974877507939	4.4558847403253	6.72661645786562	3.8079435501074	6.58627359907569	4.43564679424866	5.25306791001383	4.63565955866231	6.08908782267877	3.82593475651475	3.66069947988945	3.31434049088911	3.27794494214731	4.27098948704026	5.18075689633562	4.20069299592572
AEBP2	5.14864901311755	5.50971672076894	5.34823022598856	5.32451412594503	5.05372489452355	4.61510549465935	4.79376385207101	5.06309617939917	4.81126022234257	4.73403641805795	4.51442812602629	4.99024421415716	4.21671264780036	4.19507429806472	4.93547228223414	5.16130931813888	4.86828793307056	4.55765862822934	4.54669184745569	4.37333828855243	4.86703609977769	4.21909683578704	5.06679939774675	4.72181195806026	4.0653696880206	4.8054659433246	5.16349190485375	4.70715888078856	4.3300895138514	5.6490364378222	5.46931097997066	5.2688838548347	4.9751070942029	5.16065775355841	4.38547152384338	4.07162393917988	4.90924544750307	4.8739593862091	4.73758829794785	5.37701098819391	4.81507689373057	5.51776846952976	4.67920614281793	4.6355704727083	4.41365821589024	4.32721482989187	4.13788196599568	4.13093634446735	4.60658362471426
AEN	2.33355681473541	3.00666888439599	3.22951111457438	1.79495710336674	3.41679130939227	3.26316475569829	3.99869129222039	1.42751353611105	3.17275805375144	1.96470198421823	2.47116397687712	1.73132106795791	2.82171163217711	2.94659616607499	2.37817268444963	1.81497316631078	2.30132506631818	2.61194361958349	2.37657336177322	2.91498746667587	3.00055122986383	2.60846954190155	3.27097	3.23434451866232	3.06036212006591	1.91491452085546	1.50390780909267	2.48696089846851	2.09764947502085	2.17303964440217	3.12255820555467	3.33654416186771	2.15653313965418	3.72336805267049	1.96418917865782	2.16429302118802	2.75042698274625	1.9694993773637	2.54952087925613	2.83377339934826	3.36591966973911	2.26817967721028	2.97119505798873	2.86954095765586	2.10999097492586	1.46831408987147	1.85997496095963	1.37142303591768	2.3568520740182
AES	6.05487149453275	5.18355805865533	5.01723507424926	6.00836405959244	5.34459867723107	6.31422434898452	5.14148144171162	6.11665255911393	5.4084359182888	5.72190936839482	6.08905917849659	6.03512550797657	5.52822608285978	5.99629469598713	6.33269301379012	5.1619312821683	5.23674749021498	5.90708525260463	5.15976202752413	5.70204222665905	5.68775976177314	5.31925029537333	5.25637266331618	5.00507002033655	4.87065114725627	5.7651	6.54752881788844	5.50926223230536	4.90022471903807	6.53138294641361	6.51555384767993	6.02829361564135	5.65393686133821	5.85236079630458	5.85236079630458	6.38653766876203	4.95015123594882	6.11513428270881	5.31891	5.68421008630761	5.98120022585779	5.78371832936271	5.35034846320811	5.03601740940581	6.04003431316506	6.0127827600571	6.34953146572447	5.71609873248902	6.34595340869716
AFAP1	2.2685817408888	4.46474875573282	3.28861889783051	3.29127055086213	3.48015200936632	3.12127474527226	2.85498845184415	4.15436242269707	3.50374931150949	2.98923555376112	2.88646260108438	2.71351515915221	3.01041470788737	3.90173825007524	3.88840852074896	2.97991280372611	4.1957135847652	3.53102868027225	3.36603121156273	3.64078434696487	3.53552344406041	3.56804937590662	3.67905621018349	3.2888775137148	3.7427397161788	2.73547395746136	2.9666285451733	3.6175049251784	3.15710330962392	3.4198538381128	2.87004248326458	3.91856191755622	4.08856740803121	2.55199054252376	3.66615126664013	2.40372075552051	3.00205009810424	4.31597009421432	3.23729910305158	3.54436273690976	3.81062140945163	3.81390765828001	2.83000548424011	2.50915060735489	2.89942399464501	2.21649188146586	2.78809339234794	3.16713182416815	2.78387180544611
[truncated: 16,893 more rows]
[truncated: 42 more columns]

## Sheet: all
id	logFC	AveExpr	t	P.Value	adj.P.Val	B
[truncated: 17,235 more rows]

## Sheet: geneREF
Gene	Chr	Start	End
[truncated: 77,132 more rows]
